# Supplementary material for: Nitrogen remobilization and conservation, and underlying senescence‐associated gene expression in the perennial switchgrass Panicum virgatum
Source: New Phytol. 2016 Mar 3;211(1):75–89. doi: 10.1111/nph.13898 (PMC6680227; doi:10.1111/nph.13898)
Supplement: Supplementary file 2 — Table S1 Average expression of switchgrass differentially expressed genes, with two‐fold transcript change in leaves, stems and crowns (n = 3), and with three‐fold change in roots (n = 1) [file NPH-211-75-s002.xlsx]

## Sheet: Total DEGs
Supporting Information Table S1 Average expression of switchgrass differentially-expressed genes
Expression of all differentially-expressed genes (with two-fold transcript change in leaves, stems and crowns (n = 3); with three-fold change in roots (n = 1))
Probe Set ID	PviUT sequence ID	Arabidopsis	Rice	Z. mays (Maize)	Triticum (Wheat)	Ave Leaf_June09	Ave Leaf_July09	Ave Leaf_Aug09	Ave Leaf_Sept09	Ave Stem_July09	Ave Stem_Aug09	Ave Stem_Sept09	Ave Crown_Aug09	Ave Crown_Sept09	Ave Crown_Oct09	Ave Crown_Nov09	Root-1 Aug09	Root_1 Sept09	Root-1 Oct09	Root_1 Nov09
AlamoCTG04699_at	AlamCTG04699	\\	\\	\\	\\	120	10	9	26	201	8	39	10	44	121	88	12	153	137	146
AP13CTG00865_at	AP13CTG00865	AT1G11840.6|PACid:19651636	LOC_Os08g09250.2	GRMZM2G181192_T02	Traes_6DL_C1571283B.1	666	10	14	161	244	12	275	13	859	2649	1286	13	10	4737	3444
AP13ITG40958_at	AP13ISTG40958	AT5G54500.1|PACid:19671272	LOC_Os05g42190.1	GRMZM2G082792_T01	Traes_1AL_59DAF08E2.1	1448	76	68	39	2945	1723	175	3487	1082	1400	323	739	335	162	107
AP13CTG58908_at	AP13CTG58908	AT5G23940.1|PACid:19670848	LOC_Os08g44840.1	GRMZM2G179703_T02	\\	818	173	296	63	2293	3621	498	2522	864	721	354	1200	421	259	139
AP13CTG24638_at	AP13CTG24638	AT5G05270.2|PACid:19666275	\\	GRMZM2G175076_T01	Traes_5BL_4F4E0B862.1	2206	101	341	21	430	573	54	131	25	17	12	24	12	19	10
AP13ITG40959_at	AP13ISTG40959	AT5G54500.1|PACid:19671272	LOC_Os05g42190.1	GRMZM2G082792_T01	Traes_1AL_59DAF08E2.1	2164	264	693	136	1761	1721	222	2312	524	632	65	962	393	82	45
AP13ITG59866_at	AP13ISTG59866	AT5G26660.1|PACid:19672455	LOC_Os01g50720.1	GRMZM2G003406_T01	TRAES3BF082500050CFD_t1	252	18	15	11	695	324	66	601	246	213	28	147	40	19	16
AP13ITG73699_at	AP13ISTG73699	AT4G34410.1|PACid:19647059	LOC_Os08g36920.1	GRMZM2G369472_T01	Traes_5BL_F5D379AFC.1	139	44	1151	51	17	394	245	161	160	29	10	12	16	17	15
AP13CTG27795_at	AP13CTG27795	AT3G45600.1|PACid:19658855	LOC_Os05g03140.1	AC214648.3_FGT003	Traes_1BS_56CFEF3EA.1	489	19	42	594	629	116	668	49	226	15	214	82	23	6	1251
AP13ITG61114_at	AP13ISTG61114	\\	\\	\\	\\	431	30	1452	372	48	159	587	62	107	20	13	12	67	17	11
AP13ITG63586_s_at	AP13ISTG63586	AT5G17600.1|PACid:19672816	LOC_Os02g46600.1	GRMZM2G004480_T01	Traes_6AL_34E9B21F7.1	104	26	45	19	193	303	78	152	70	68	33	79	49	98	18
AP13ITG64449_s_at	AP13ISTG64449	AT1G24030.2|PACid:19653700	LOC_Os09g20880.1	GRMZM2G110412_T01	Traes_5BL_962B6F578.1	145	12	11	9	470	443	111	636	290	227	68	689	487	146	36
AP13ITG44829_s_at	AP13ISTG44829	AT5G49690.1|PACid:19666147	LOC_Os07g10240.1	\\	Traes_5DL_42A6CC5FE.1	131	9	21	11	133	160	31	280	111	88	39	357	150	91	25
AP13ITG59054RC_at	AP13ISTG59054-RC	AT2G15780.1|PACid:19642160	LOC_Os06g11310.1	GRMZM2G174048_T01	Traes_7DS_0F72B2860.1	350	59	83	63	392	1687	338	2495	610	383	472	1871	418	282	188
AP13ITG62206_at	AP13ISTG62206	AT3G12260.1|PACid:19659815	LOC_Os07g44650.1	GRMZM2G014382_T01	Traes_2DS_18C7044FA1.1	1454	2150	108	461	2286	142	486	125	551	2200	1146	142	114	121	149
AP13ITG43052_s_at	AP13ISTG43052	AT1G24030.2|PACid:19653700	LOC_Os09g20880.1	\\	Traes_5BL_962B6F578.1	610	57	33	29	1793	1591	179	1322	343	364	114	1323	739	160	117
AP13ITG55635RC_at	AP13ISTG55635-RC	AT1G62770.1|PACid:19654680	LOC_Os06g49760.1	GRMZM2G116140_T01	Traes_7DL_E7CF485E3.1	822	46	34	34	931	201	106	1418	2501	3227	4997	278	274	464	1128
AP13CTG08303_at	AP13CTG08303	AT1G14690.2|PACid:19651058	LOC_Os09g27700.2	GRMZM2G121649_T03	Traes_5DL_C05F32EE4.1	728	43	58	27	1383	414	125	549	732	268	234	989	413	374	243
AlamoCTG00392_at	AlamCTG00392	\\	\\	\\	\\	736	372	53	8	458	74	7	89	6	1095	1308	6	6	6	1937
AP13CTG00007_at	AP13CTG00007	AT1G74030.1|PACid:19656394	LOC_Os09g20820.1	GRMZM2G009030_T01	Traes_5BL_B4537ED84.1	149	50	29	76	125	31	95	40	360	1031	909	42	897	123	1105
AlamoCTG13052_s_at	AlamCTG13052	AT2G38870.1|PACid:19640842	\\	\\	Traes_5DL_74373B21A.1	1812	107	363	470	364	98	154	355	1374	4157	4434	91	230	604	1351
AP13CTG23399RC_at	AP13CTG23399-RC	AT1G02460.1|PACid:19657482	LOC_Os01g19170.1	GRMZM2G170388_T01	Traes_1AL_FF5D1E731.1	121	40	38	39	103	293	65	326	69	95	107	176	81	63	84
AP13CTG06120_at	AP13CTG06120	AT5G35753.1|PACid:19669068	\\	\\	\\	351	59	40	34	26	113	131	40	163	146	38	42	25	190	37
AP13ITG70465_s_at	AP13ISTG70465	AT5G66400.1|PACid:19666466	\\	GRMZM2G079440_T01	Traes_6AS_453F82CC3.1	565	26	27	17	104	56	75	351	1250	3997	14246	352	4153	9216	14462
AP13ITG62482_at	AP13ISTG62482	\\	\\	\\	\\	120	26	19	16	173	256	36	269	151	38	14	102	49	17	16
AP13CTG29359_s_at	AP13CTG29359	AT1G62700.1|PACid:19652688	\\	GRMZM2G178998_T02	Traes_2AL_82C3E7E14.1	34	66	864	44	75	326	55	154	15	8	9	10	7	8	8
AP13ITG38393_at	AP13ISTG38393	AT5G60020.1|PACid:19670364	LOC_Os03g16610.1	GRMZM2G305526_T01	Traes_4AS_DC872C10F.1	347	13	12	13	558	397	36	271	66	102	6	78	9	9	5
AP13ITG52677RC_s_at	AP13ISTG52677-RC	AT5G08640.2|PACid:19673314	\\	GRMZM2G152801_T01	Traes_6DL_7CDC20F31.1	5408	473	1084	158	308	1019	178	341	148	217	46	820	781	235	24
AP13CTG40364RC_at	AP13CTG40364-RC	AT5G16250.1|PACid:19670589	LOC_Os04g41900.1	GRMZM2G070255_T01	Traes_2BL_57EF47ED8.1	263	56	79	52	1674	568	51	599	123	1071	41	143	95	48	54
AP13CTG04530_s_at	AP13CTG04530	AT5G42900.2|PACid:19671079	LOC_Os03g08580.1	GRMZM5G815358_T01	\\	23	127	28	336	197	27	1115	57	707	318	1371	112	544	455	1746
AP13CTG00127_at	AP13CTG00127	AT1G65010.1|PACid:19654017	LOC_Os05g02820.1	GRMZM2G128737_T01	Traes_1DS_B9B08EA97.2	143	7	7	7	105	110	14	249	98	56	15	229	52	29	10
AP13ITG62399_at	AP13ISTG62399	\\	\\	\\	\\	1565	80	272	110	229	2527	264	460	79	23	22	130	131	17	18
AP13CTG02250_at	AP13CTG02250	AT3G25230.2|PACid:19661333	LOC_Os04g28420.1	GRMZM2G154685_T01	Traes_2BL_D11F64BB4.1	648	18	381	17	105	722	29	1074	213	83	56	242	580	225	84
AP13CTG10590_s_at	AP13CTG10590	AT1G18170.1|PACid:19650664	LOC_Os03g50080.1	GRMZM2G068963_T01	Traes_4BS_C5FACEDEA.1	325	1500	187	2749	513	105	1217	18	73	56	78	32	159	34	50
AP13CTG24555_at	AP13CTG24555	AT4G21620.2|PACid:19648189	\\	GRMZM2G129083_T01	\\	230	28	22	25	306	173	99	277	241	1085	952	39	19	57	107
AP13CTG10274_at	AP13CTG10274	AT1G48640.1|PACid:19654447	LOC_Os08g03350.1	GRMZM2G429322_T01	Traes_7DL_30B685267.2	197	476	477	696	154	452	359	42	45	12	12	55	55	42	21
AP13ITG36806_s_at	AP13ISTG36806	AT1G48480.1|PACid:19656224	LOC_Os03g12250.1	AC233893.1_FGT006	Traes_4AS_1938645BA.1	175	5	5	4	465	205	35	323	129	161	34	98	36	28	14
AP13ITG37114_s_at	AP13ISTG37114	AT3G22800.1|PACid:19659538	LOC_Os03g43650.1	GRMZM2G341410_T01	Traes_5BL_365C2F0B8.1	224	47	35	39	2320	537	342	265	281	128	36	148	218	39	29
AP13CTG53121_s_at	AP13CTG53121	\\	\\	GRMZM2G011523_T04	\\	115	39	26	49	177	49	48	75	160	228	722	18	30	32	942
AP13ITG41651_at	AP13ISTG41651	AT3G48180.1|PACid:19662754	LOC_Os02g50710.1	GRMZM2G480364_T01	\\	46	634	49	418	263	49	1041	57	1994	1348	1677	73	2288	90	1897
AP13CTG08590_at	AP13CTG08590	AT2G37090.1|PACid:19639722	LOC_Os05g03174.2	GRMZM2G012874_T01	Traes_1DS_840568B68.1	379	62	62	50	937	654	156	686	326	375	112	261	196	83	64
AP13ITG70120_at	AP13ISTG70120	AT4G29260.1|PACid:19648229	LOC_Os05g10370.1	GRMZM2G371793_T01	Traes_4BL_DE8D7904E.2	294	21	25	26	125	42	23	121	34	131	34	19	20	18	16
AP13ITG74688_at	AP13ISTG74688	AT2G01770.1|PACid:19642412	LOC_Os09g23300.1	GRMZM2G074672_T02	Traes_5DL_DA6449AC6.1	153	35	40	35	136	60	31	70	87	288	218	43	35	556	50
AP13ITG42531_at	AP13ISTG42531	AT1G77330.1|PACid:19651674	LOC_Os05g05680.1	GRMZM2G166639_T01	Traes_1AS_ED61D0E0C.1	94	346	526	83	20	178	50	123	21	17	12	137	10	57	9
AlamoCTG07086_at	AlamCTG07086	AT5G59970.1|PACid:19669087	LOC_Os02g45940.1	AC196961.2_FGT003	Traes_2BL_C56E426AC.1	168	45	51	51	500	108	56	166	77	669	91	73	58	60	51
AP13ITG47483_s_at	AP13ISTG47483	AT1G49380.1|PACid:19656271	\\	GRMZM2G038301_T01	\\	230	848	691	1656	312	258	874	42	80	87	225	63	100	88	257
AP13ITG70138_at	AP13ISTG70138	AT1G61255.1|PACid:19655679	\\	GRMZM2G129083_T01	\\	292	60	56	59	319	137	116	440	396	1508	1896	50	48	163	504
AP13ITG59391_at	AP13ISTG59391	AT2G03550.1|PACid:19638441	LOC_Os08g37040.1	GRMZM2G031065_T01	Traes_5BL_6CC10C135.1	134	31	28	27	68	215	39	222	55	58	37	91	46	50	45
AP13ITG75959_s_at	AP13ISTG75959	AT5G15230.1|PACid:19667154	LOC_Os06g15620.1	GRMZM2G105364_T01	Traes_7AS_F91D8701E.1	243	16	14	14	544	144	23	300	279	963	93	23	16	17	19
AP13CTG10359_at	AP13CTG10359	AT5G37780.1|PACid:19668782	LOC_Os03g53200.1	\\	\\	562	968	1280	842	288	1654	1111	720	878	131	91	494	512	199	141
AP13ITG61396_at	AP13ISTG61396	AT3G16250.1|PACid:19660461	LOC_Os07g30670.1	GRMZM2G032253_T01	Traes_7DS_07E6F5FD6.1	171	1885	226	2006	377	81	791	11	55	53	116	8	43	41	64
AP13ITG74021_at	AP13ISTG74021	AT1G09750.1|PACid:19650637	LOC_Os03g08790.1	GRMZM2G024099_T01	Traes_4BL_45EEA5E2E.2	297	6	6	9	313	19	9	237	294	532	32	12	9	6	7
AP13CTG02163_x_at	AP13CTG02163	AT3G14172.2|PACid:19660518	LOC_Os07g42410.1	GRMZM2G414043_T01	Traes_2AS_802D5A53E.1	212	30	78	29	190	211	78	292	166	126	45	167	89	74	58
AP13ITG66006_at	AP13ISTG66006	AT5G26170.1|PACid:19667187	LOC_Os01g40260.1	GRMZM2G516301_T01	TRAES3BF267200010CFD_t1	271	712	776	733	179	554	494	149	188	53	61	100	55	41	44
AP13CTG31397_at	AP13CTG31397	AT3G61440.3|PACid:19659574	LOC_Os04g08350.2	GRMZM2G159744_T02	Traes_7AL_929CE0BD0.2	4	151	164	206	13	24	102	163	66	29	24	448	4	19	103
AP13ITG63014_at	AP13ISTG63014	AT2G46300.1|PACid:19642032	\\	GRMZM2G147772_T01	\\	142	11	12	7	240	96	30	91	56	76	17	25	22	9	12
AP13ITG53127_at	AP13ISTG53127	\\	\\	\\	\\	103	7	9	43	108	8	64	7	85	9	153	10	6	8	385
AlamoCTG01776_s_at	AlamCTG01776	AT2G24500.1|PACid:19640922	LOC_Os06g47840.1	GRMZM2G168920_T01	Traes_7AL_3BD403D4B.1	691	1016	23	1117	976	20	942	39	1110	876	789	35	1031	704	634
AP13ITG65795_at	AP13ISTG65795	AT4G12350.1|PACid:19648018	LOC_Os09g36250.1	GRMZM2G104551_T02	Traes_5BL_30D8E6BE2.1	186	23	21	20	776	271	62	587	342	192	50	268	138	48	20
AP13CTG23799_at	AP13CTG23799	\\	\\	\\	Traes_5BL_BE7C09C79.2	114	164	31	16	153	13	14	51	16	22	401	14	16	11	222
AP13ITG69485_at	AP13ISTG69485	AT2G36570.1|PACid:19642805	LOC_Os10g35040.1	GRMZM2G103929_T01	\\	212	19	16	15	780	524	65	103	40	81	19	60	38	39	33
AP13ITG57088_at	AP13ISTG57088	AT5G07220.1|PACid:19668721	LOC_Os06g03640.1	GRMZM2G029863_T01	Traes_4AL_5CF691625.1	186	38	37	31	347	54	40	117	73	112	38	91	93	63	36
AP13CTG03836_s_at	AP13CTG03836	AT5G65700.2|PACid:19671167	LOC_Os07g04190.1	GRMZM2G141517_T01	Traes_2BL_E6E029813.1	150	35	33	33	599	199	55	590	439	438	104	367	276	106	83
AP13CTG59207_at	AP13CTG59207	AT1G64980.1|PACid:19649942	LOC_Os07g23120.1	GRMZM2G316778_T01	Traes_7BS_CC18CFB811.2	622	124	81	59	387	95	27	45	36	176	40	54	62	46	47
AP13ITG60896_at	AP13ISTG60896	AT5G50335.1|PACid:19670891	\\	GRMZM2G064818_T01	Traes_5BS_39A2A2651.1	194	40	40	44	335	90	30	366	73	153	41	54	51	28	44
AP13ITG73595_s_at	AP13ISTG73595	AT1G65680.1|PACid:19651024	LOC_Os10g40730.1	GRMZM2G021621_T02	Traes_4DL_CD971E73A.1	163	27	26	25	524	168	42	331	153	372	64	49	36	32	31
AP13ITG35520_s_at	AP13ISTG35520	AT4G22890.3|PACid:19644539	\\	\\	\\	101	287	319	179	156	289	135	247	91	82	61	304	176	221	70
AP13ITG59133_at	AP13ISTG59133	AT2G02850.1|PACid:19641284	\\	GRMZM2G352678_T01	\\	618	33	33	33	105	42	32	873	330	227	37	335	125	501	54
AP13ITG63167_at	AP13ISTG63167	AT5G25900.1|PACid:19668630	\\	\\	\\	105	755	439	686	94	262	443	433	462	129	88	306	648	272	133
AP13ITG40797_s_at	AP13ISTG40797	AT3G15840.1|PACid:19659183	\\	GRMZM2G012119_T01	Traes_7DL_85A6FC0F2.1	361	2791	664	6497	1139	289	3927	48	291	154	433	91	344	292	548
AP13CTG28858_s_at	AP13CTG28858	AT5G25460.1|PACid:19669601	LOC_Os01g42520.1	GRMZM2G034985_T01	Traes_7DL_D2014BC3D.1	225	41	41	35	780	277	56	75	85	213	179	67	35	59	35
AP13ITG67361_at	AP13ISTG67361	AT2G44290.1|PACid:19642206	LOC_Os03g07100.1	GRMZM5G850455_T02	Traes_4DL_15C81179A.1	166	29	35	28	422	51	43	324	328	1313	642	35	28	41	34
AP13CTG17849_x_at	AP13CTG17849	AT3G63530.2|PACid:19658494	\\	GRMZM2G099238_T01	\\	149	210	558	428	196	703	460	134	107	21	10	150	132	38	50
AP13CTG14141_s_at	AP13CTG14141	AT3G54690.1|PACid:19663264	LOC_Os02g06360.1	GRMZM2G011888_T01	Traes_6AS_FDAA3C689.1	827	29	43	36	1257	351	73	548	180	473	110	136	47	89	64
AP13ITG40657_s_at	AP13ISTG40657	AT5G57150.1|PACid:19672473	LOC_Os04g23550.1	GRMZM2G042895_T01	Traes_2DL_DE3909A32.1	609	67	2377	279	47	495	405	225	161	61	39	33	49	52	45
AlamoCTG12652_s_at	AlamCTG12652	\\	\\	\\	\\	861	169	284	87	714	82	45	911	985	2807	1439	7	9	6	4
AP13CTG10860_s_at	AP13CTG10860	AT3G44220.1|PACid:19659066	LOC_Os04g33990.1	GRMZM5G800014_T01	Traes_2AL_D06F639BF.1	1538	41	109	19	721	1271	149	2393	1070	9	76	396	190	8	7
AP13CTG08193_at	AP13CTG08193	\\	\\	\\	\\	10	175	119	269	26	24	123	11	90	9	62	87	592	10	17
AP13CTG23192_s_at	AP13CTG23192	\\	\\	\\	\\	258	20	30	24	333	97	47	536	354	260	75	245	133	64	40
AP13CTG17870_at	AP13CTG17870	AT1G09530.2|PACid:19653767	LOC_Os03g43810.1	GRMZM5G865967_T01	Traes_5AS_EBCEA6601.1	194	2413	754	2921	991	268	1669	20	54	20	74	27	261	54	831
AP13ITG34345_s_at	AP13ISTG34345	AT1G56220.2|PACid:19653046	LOC_Os09g26620.1	GRMZM2G099049_T02	\\	54	164	130	574	412	159	1613	160	760	844	2032	630	1478	1520	3875
AP13CTG40060_s_at	AP13CTG40060	AT5G05960.1|PACid:19670120	LOC_Os05g06780.1	GRMZM2G031102_T01	Traes_7DL_0D01F15FF.1	159	24	27	10	248	561	41	111	27	10	5	222	27	9	7
AP13ITG74445_at	AP13ISTG74445	AT2G20680.1|PACid:19638380	LOC_Os01g54300.1	GRMZM2G140201_T01	Traes_3B_1BE1B4969.1	292	17	13	14	694	221	65	1012	856	998	239	280	133	54	41
AP13CTG22878_at	AP13CTG22878	AT4G12350.1|PACid:19648018	LOC_Os09g36250.1	GRMZM2G104551_T03	Traes_5BL_30D8E6BE2.1	256	13	11	12	1543	187	79	739	683	480	94	398	190	165	38
AP13ITG74062_at	AP13ISTG74062	AT2G41610.1|PACid:19643407	LOC_Os03g14880.1	GRMZM2G172652_T01	Traes_4AS_5ED019F20.1	794	102	112	63	1580	549	191	784	516	355	152	310	134	77	183
AP13CTG23077_at	AP13CTG23077	\\	\\	GRMZM2G072500_T01	\\	194	77	40	42	580	165	47	185	86	127	45	116	56	28	25
AlamoCTG09939_s_at	AlamCTG09939	AT1G34340.1|PACid:19650709	\\	\\	\\	27	167	142	33	305	261	61	290	75	77	236	202	18	179	131
AP13CTG01463_s_at	AP13CTG01463	AT3G55610.1|PACid:19660432	LOC_Os01g62900.1	GRMZM2G028535_T02	Traes_3DL_3E215D878.2	967	173	100	697	170	93	696	160	240	675	816	89	159	150	989
AP13ITG51902_s_at	AP13ISTG51902	\\	\\	\\	\\	633	22	17	19	125	25	19	142	99	76	38	58	38	28	30
AP13CTG23917_at	AP13CTG23917	AT5G57970.2|PACid:19667317	LOC_Os09g25290.1	GRMZM2G160738_T01	Traes_5DL_EB0DFC42B.1	145	13	12	9	420	229	109	610	522	304	264	265	184	63	94
AP13ITG56118_s_at	AP13ISTG56118	AT2G46770.1|PACid:19642691	LOC_Os08g02300.1	GRMZM2G092465_T01	Traes_7DL_1AD9A3E8D.1	103	20	21	15	196	89	48	155	96	102	39	113	60	33	22
AP13CTG01354_s_at	AP13CTG01354	AT1G03080.1|PACid:19654183	LOC_Os03g43684.1	GRMZM2G355771_T01	Traes_5AL_5BC4448F5.2	149	33	43	20	410	256	103	568	192	172	48	770	179	105	51
AP13CTG27439_s_at	AP13CTG27439	AT1G65680.1|PACid:19651024	LOC_Os10g40720.1	GRMZM2G013671_T01	Traes_1AL_DDC13A76D.1	705	76	63	47	1221	487	145	1654	1079	1217	160	119	86	115	84
AP13CTG61933_s_at	AP13CTG61933	AT2G17290.1|PACid:19640449	LOC_Os10g39420.1	GRMZM2G040743_T01	Traes_4BL_46AF42528.1	128	23	25	18	279	115	57	1077	610	691	340	1488	418	604	333
AP13ITG61495_at	AP13ISTG61495	AT3G22142.1|PACid:19664795	LOC_Os04g52260.1	GRMZM2G345700_T01	Traes_2BL_0574E1B45.1	6232	2733	650	1220	1450	596	733	104	686	476	649	47	52	98	382
AP13CTG11853_at	AP13CTG11853	AT5G59890.1|PACid:19670926	LOC_Os02g44470.1	\\	Traes_1AS_63EFE56B4.1	313	82	133	48	106	346	79	515	200	92	52	115	173	41	41
AP13CTG17231_at	AP13CTG17231	AT4G12350.1|PACid:19648018	LOC_Os09g36250.1	GRMZM2G138427_T01	Traes_7DS_5100A9609.1	105	26	29	23	754	209	67	290	194	128	41	69	52	25	20
AP13CTG18598_at	AP13CTG18598	AT3G46530.1|PACid:19663678	\\	\\	Traes_3AS_03619C77C1.1	48	67	106	38	41	137	30	153	30	18	16	530	81	128	58
AP13ITG62640_at	AP13ISTG62640	AT3G03550.1|PACid:19661406	LOC_Os02g46600.1	GRMZM2G004480_T01	Traes_6AL_34E9B21F7.1	120	16	27	13	296	145	36	153	71	131	89	104	56	103	42
AP13ITG69814_at	AP13ISTG69814	AT3G11660.1|PACid:19661880	LOC_Os11g05860.1	GRMZM2G087094_T01	Traes_4BS_4B6321DD91.1	1767	194	163	151	464	291	211	221	306	506	946	369	315	861	259
AP13CTG07211_at	AP13CTG07211	AT5G43310.4|PACid:19667013	LOC_Os07g26440.1	GRMZM2G063806_T01	Traes_5DL_0E283031D.1	243	64	119	59	439	325	206	354	220	176	94	141	160	54	81
AP13ITG71529_at	AP13ISTG71529	AT1G69530.2|PACid:19657671	LOC_Os02g51040.1	GRMZM2G105844_T01	Traes_6DL_F4F20589A.1	220	22	23	23	211	68	25	334	162	422	108	121	213	88	60
AP13ITG73821_at	AP13ISTG73821	AT3G15840.1|PACid:19659183	LOC_Os03g38950.1	GRMZM2G012119_T01	Traes_7DL_85A6FC0F2.1	556	3566	1029	6448	877	364	3458	86	507	326	560	95	458	367	221
AP13CTG01334RC_at	AP13CTG01334-RC	AT1G64060.1|PACid:19652508	LOC_Os09g26660.1	GRMZM2G147966_T01	Traes_6AS_DE7524DF1.1	247	45	42	18	666	858	134	2376	980	1502	858	739	608	413	252
AlamoCTG09083_s_at	AlamCTG09083	\\	\\	\\	\\	130	188	31	435	1120	135	447	233	526	415	774	369	643	424	995
AP13CTG12352_at	AP13CTG12352	AT2G37120.1|PACid:19642416	LOC_Os04g33420.1	GRMZM2G056929_T02	\\	512	105	81	166	113	77	103	83	168	169	169	82	119	77	91
AP13.12735.m00001_s_at	AP13_model_12735.m00001	AT1G62710.1|PACid:19651616	LOC_Os04g45470.1	GRMZM2G062554_T01	Traes_2BL_CEDF4CB84.1	709	416	10	645	610	8	893	14	1952	3925	2893	10	1871	5955	4513
AP13CTG06647_s_at	AP13CTG06647	\\	\\	\\	\\	656	1390	83	977	1696	107	2124	555	6002	1618	5044	164	724	1468	13307
AP13CTG34919_s_at	AP13CTG34919	AT1G19530.1|PACid:19654201	\\	\\	\\	373	1706	68	3010	2149	85	2476	353	1539	654	2862	88	2368	661	4803
AP13ITG77422_s_at	AP13ISTG77422	AT2G03200.1|PACid:19643140	\\	\\	\\	183	42	38	9	245	781	11	783	65	294	15	213	8	125	13
AP13CTG11051_at	AP13CTG11051	\\	\\	\\	\\	44	188	42	55	188	34	50	89	1310	361	990	44	1234	372	85
AP13ITG76431_at	AP13ISTG76431	AT4G32600.1|PACid:19647754	LOC_Os02g54624.1	GRMZM2G089466_T01	Traes_6DL_5772E9F01.2	125	77	23	83	119	22	83	19	102	223	458	19	232	227	512
AP13CTG23566_at	AP13CTG23566	AT1G49470.1|PACid:19649842	LOC_Os08g36040.1	\\	\\	321	648	1075	654	446	1138	733	587	440	96	28	1082	436	176	54
AP13ITG65151_s_at	AP13ISTG65151	AT5G62150.1|PACid:19671641	LOC_Os03g02685.1	GRMZM2G008773_T01	Traes_1BL_82AAF9AC3.1	815	306	315	259	225	1021	456	1344	583	323	385	739	512	259	184
AlamoCTG08015_at	AlamCTG08015	AT4G25030.2|PACid:19646997	\\	\\	\\	540	413	53	294	284	51	227	66	261	393	437	65	69	526	354
AP13CTG08864_at	AP13CTG08864	AT5G05340.1|PACid:19665519	LOC_Os11g02130.1	AC197758.3_FGT004	Traes_5DL_D2F75A952.2	101	12	8	9	298	26	12	243	200	119	22	10	16	12	9
AP13CTG12911_at	AP13CTG12911	AT2G45860.1|PACid:19642292	LOC_Os02g57830.2	GRMZM2G123831_T01	\\	219	344	66	297	214	55	168	57	281	393	1241	96	296	439	975
AP13CTG27469RC_at	AP13CTG27469-RC	AT3G49670.1|PACid:19660363	LOC_Os03g12730.1	GRMZM2G043584_T01	Traes_4AS_04E4A0063.1	277	31	85	26	324	276	91	593	428	273	85	171	187	56	32
AP13ITG37764_at	AP13ISTG37764	AT5G24860.1|PACid:19672568	LOC_Os01g70730.1	GRMZM2G019686_T01	TRAES3BF186700030CFD_t1	982	316	214	330	1852	800	1080	1514	1116	478	219	508	572	116	302
AP13ITG40879_s_at	AP13ISTG40879	AT5G64620.1|PACid:19669303	LOC_Os08g01670.1	GRMZM5G891247_T01	\\	247	69	54	24	411	231	93	346	2235	577	76	78	588	182	74
AP13ITG45430_s_at	AP13ISTG45430	\\	\\	GRMZM2G056961_T01	\\	394	143	181	127	241	615	306	205	183	66	32	73	177	58	46
AP13CTG48276_at	AP13CTG48276	\\	\\	\\	\\	152	60	51	138	94	75	107	62	155	255	291	106	160	290	123
AP13CTG22414_s_at	AP13CTG22414	AT1G19830.1|PACid:19653679	LOC_Os06g04590.1	GRMZM2G144421_T01	\\	370	108	91	64	295	233	60	255	86	250	82	335	72	124	92
AP13ITG60562_at	AP13ISTG60562	AT5G48930.1|PACid:19670035	LOC_Os06g08640.1	GRMZM2G127251_T01	TRAES3BF086500100CFD_t1	130	24	41	33	275	1063	173	1481	1124	418	102	60	155	90	39
AP13ITG64417_at	AP13ISTG64417	\\	\\	\\	\\	137	363	360	566	164	112	410	69	308	182	242	109	254	270	699
AP13CTG04833_s_at	AP13CTG04833	AT4G30210.2|PACid:19644808	LOC_Os08g14570.1	AC217947.4_FGT002	Traes_5DL_4D1F31CCF.2	1078	337	376	301	137	355	137	178	103	61	20	328	326	82	28
AP13CTG44530_s_at	AP13CTG44530	AT5G48930.1|PACid:19670035	LOC_Os04g42250.4	GRMZM2G158083_T02	Traes_2BL_D506EE7D2.1	301	38	35	32	498	359	222	540	438	164	154	512	401	111	111
AP13CTG21268_s_at	AP13CTG21268	AT5G23810.1|PACid:19670599	LOC_Os02g49060.1	GRMZM2G161641_T01	Traes_6DL_0CA95BBB9.1	272	89	429	106	343	1235	444	1943	970	607	333	2452	1217	879	272
AP13ITG70516_at	AP13ISTG70516	AT3G56400.1|PACid:19664734	\\	\\	\\	285	146	881	378	162	2474	435	721	281	88	44	195	75	43	43
AP13ITG44734_s_at	AP13ISTG44734	AT1G61590.1|PACid:19650208	LOC_Os03g24930.1	GRMZM2G046297_T01	Traes_4DL_6D841BCF3.1	208	1494	748	955	304	471	523	240	152	63	59	85	36	36	47
AP13CTG14954_at	AP13CTG14954	AT4G37030.1|PACid:19647743	LOC_Os04g37670.1	GRMZM2G015844_T01	Traes_2AL_E59A6FCA8.2	96	332	236	218	358	306	365	135	126	56	43	218	288	142	128
AP13CTG34678_s_at	AP13CTG34678	AT3G10300.3|PACid:19663151	LOC_Os08g44390.2	GRMZM2G069922_T03	\\	301	190	694	247	178	751	461	299	127	85	69	235	203	136	128
AP13CTG23162_s_at	AP13CTG23162	AT2G45180.1|PACid:19641847	LOC_Os10g40530.1	GRMZM2G037255_T01	Traes_4BL_275D12D4A.1	127	10	13	12	1297	451	32	1208	633	1433	276	87	39	17	20
AP13CTG21094_s_at	AP13CTG21094	AT4G12110.1|PACid:19648830	\\	GRMZM2G062531_T01	\\	386	10	7	13	28	21	18	63	131	2283	4751	10	20	66	1488
AP13ITG37007_s_at	AP13ISTG37007	AT4G18100.1|PACid:19646146	LOC_Os08g41300.1	GRMZM2G047971_T02	Traes_7AS_DD24F4515.1	409	765	76	686	451	116	401	171	1049	1102	869	625	1024	1541	10
AP13CTG26474_s_at	AP13CTG26474	AT4G12110.1|PACid:19648830	\\	\\	\\	883	28	13	42	50	20	64	12	10	86	1386	11	22	48	1260
AP13ITG38495_at	AP13ISTG38495	AT5G48485.1|PACid:19665934	LOC_Os07g18990.1	AC233926.1_FGT002	\\	47	127	21	28	407	19	55	20	67	71	190	23	18	100	98
AP13ITG72135_at	AP13ISTG72135	AT3G60900.1|PACid:19660175	LOC_Os03g03600.1	GRMZM2G065718_T01	Traes_2BL_7DD475D5B1.2	311	25	28	26	456	287	56	119	108	107	29	55	21	18	21
AP13CTG00856_at	AP13CTG00856	AT3G03050.1|PACid:19659927	LOC_Os07g36740.1	GRMZM2G103972_T01	Traes_2BS_18ED569DB.1	161	10	8	10	151	83	17	96	73	31	12	42	59	7	7
AP13ITG39758_s_at	AP13ISTG39758	AT1G70230.1|PACid:19650660	LOC_Os06g12870.1	GRMZM2G122073_T01	\\	180	8	8	7	645	291	43	238	208	128	29	78	121	62	23
AP13CTG03886_s_at	AP13CTG03886	AT1G07120.1|PACid:19654970	LOC_Os03g18300.1	GRMZM5G850640_T01	Traes_4BL_48FA0485E.1	516	95	65	25	1189	539	107	561	226	338	68	268	194	29	11
AP13ITG67834_s_at	AP13ISTG67834	AT1G15360.1|PACid:19655864	LOC_Os06g40150.1	GRMZM2G106591_T01	Traes_7DL_E1D7A51C8.1	138	10	9	10	129	69	12	149	108	137	31	23	10	11	7
AP13CTG23985_s_at	AP13CTG23985	AT2G04780.2|PACid:19640383	LOC_Os09g30486.1	GRMZM2G174799_T03	Traes_5BL_E0FF3784C.2	356	31	36	29	610	494	62	309	186	300	68	109	85	53	47
AP13ITG53145_at	AP13ISTG53145	AT1G01750.1|PACid:19657696	LOC_Os03g60580.1	\\	Traes_5BL_631FCC555.1	2984	667	641	298	245	392	277	1261	1726	3519	5498	1991	3019	6038	3147
AP13CTG27814_at	AP13CTG27814	AT2G26730.1|PACid:19642997	LOC_Os01g42294.1	GRMZM2G339540_T04	Traes_5BS_7147F1AEC.1	161	19	26	16	225	301	28	140	96	116	21	87	62	37	21
AP13ITG35762_s_at	AP13ISTG35762	AT4G25190.1|PACid:19646756	LOC_Os10g40620.1	GRMZM2G097404_T01	Traes_1AL_AD08011AD.1	126	26	23	25	402	216	86	107	117	111	23	44	103	17	42
AP13CTG14968_s_at	AP13CTG14968	AT1G27920.1|PACid:19651545	LOC_Os08g41890.1	GRMZM2G114841_T01	Traes_7BS_D91D1E29A.1	1304	220	217	83	1741	1469	190	807	281	484	92	212	110	110	82
AP13ITG56759_s_at	AP13ISTG56759	AT1G57560.1|PACid:19652213	LOC_Os07g44090.3	GRMZM2G150841_T01	Traes_2BS_E1E541767.1	239	29	30	30	208	182	46	151	103	144	44	144	55	51	30
AP13CTG31141_at	AP13CTG31141	\\	\\	\\	\\	20	123	21	94	303	19	94	23	182	161	272	25	20	21	261
AP13ITG66070_s_at	AP13ISTG66070	AT2G35470.1|PACid:19639735	LOC_Os02g46830.1	GRMZM2G165069_T01	\\	350	86	40	106	410	133	60	168	357	351	795	66	153	111	274
AlamoCTG14002_s_at	AlamCTG14002	AT2G29630.3|PACid:19642572	LOC_Os03g47610.4	GRMZM2G027663_T03	Traes_4DS_0A7E021B3.2	405	1056	415	5110	1151	420	4625	156	1006	903	1403	196	962	685	1260
AP13CTG22952_at	AP13CTG22952	\\	\\	\\	\\	149	342	107	775	117	93	314	414	1011	891	998	797	2062	1226	897
AP13CTG12487_at	AP13CTG12487	AT4G37870.1|PACid:19646867	LOC_Os03g15050.4	GRMZM5G870932_T01	Traes_4AS_254B6D654.4	1953	5793	4011	4510	3735	3145	4101	354	1168	597	782	670	564	2225	1009
AP13ITG45283_s_at	AP13ISTG45283	AT5G57150.2|PACid:19672474	LOC_Os04g23550.1	GRMZM2G042895_T01	Traes_2DL_DE3909A32.1	291	26	756	105	22	121	209	115	122	27	9	10	16	15	11
AP13ITG50676_s_at	AP13ISTG50676	\\	\\	\\	\\	112	2062	87	2558	535	77	1282	49	150	188	282	83	237	137	219
AP13CTG35872_at	AP13CTG35872	AT1G75250.2|PACid:19657564	LOC_Os05g50340.1	\\	\\	6	828	335	173	307	212	109	329	178	60	5	26	9	7	6
AP13CTG17354_at	AP13CTG17354	AT5G53490.1|PACid:19671856	LOC_Os10g35810.1	GRMZM2G436710_T01	Traes_1AL_5558B7A4C.4	335	468	133	915	258	78	476	50	79	139	193	53	66	78	194
AlamoSLT17898_at	AlamSGLT17898	\\	\\	\\	\\	56	220	255	1320	13	63	475	103	189	316	165	192	243	186	61
AP13ITG73217_at	AP13ISTG73217	AT2G25470.1|PACid:19640210	\\	\\	\\	77	506	175	249	191	204	137	124	104	27	26	62	37	23	15
AlamoCTG05946_s_at	AlamCTG05946	AT2G26510.2|PACid:19642913	LOC_Os12g39420.8	GRMZM2G041050_T07	Traes_5BS_1BB5695D4.2	230	763	604	827	550	434	836	263	332	127	113	109	171	164	155
AP13CTG60040_at	AP13CTG60040	AT5G67210.1|PACid:19668249	LOC_Os02g06380.1	GRMZM2G085513_T01	Traes_6AS_7357D68441.2	158	10	6	8	964	491	27	207	81	122	12	30	24	10	7
AP13CTG37693_s_at	AP13CTG37693	AT1G17020.1|PACid:19652696	\\	\\	Traes_1AL_6F1332D75.1	201	40	36	29	438	434	29	224	167	122	29	501	734	155	28
AP13CTG07716_s_at	AP13CTG07716	AT1G27920.1|PACid:19651545	LOC_Os08g41890.1	GRMZM2G114841_T01	Traes_7BS_D91D1E29A.1	455	31	18	7	1080	754	50	492	164	240	13	122	30	23	9
AP13CTG00023_s_at	AP13CTG00023	AT2G28315.1|PACid:19639645	LOC_Os06g30950.1	GRMZM5G828581_T02	Traes_2AL_4F7FDE075.2	844	62	44	46	1868	1203	90	666	392	516	47	114	65	36	23
AP13ITG35499_s_at	AP13ISTG35499	AT5G16990.1|PACid:19670703	LOC_Os04g41960.1	\\	Traes_6BS_71CA332D8.1	158	14	11	9	436	159	43	289	222	290	52	477	306	159	13
AP13ITG56441_at	AP13ISTG56441	AT2G27035.1|PACid:19638553	LOC_Os07g02200.1	GRMZM2G146015_T01	Traes_2AL_FBA51F4F5.1	327	18	16	14	698	301	48	459	285	468	80	224	122	38	19
AP13CTG23375_x_at	AP13CTG23375	AT5G52060.1|PACid:19669263	LOC_Os06g03640.1	GRMZM2G444845_T02	Traes_4AL_5CF691625.1	433	19	64	30	585	334	68	373	234	274	72	340	354	56	31
AP13CTG12374_at	AP13CTG12374	AT5G62580.1|PACid:19666561	LOC_Os02g50640.1	GRMZM2G078725_T01	Traes_6DL_472B97393.2	226	17	17	13	279	215	27	357	243	341	90	41	24	15	19
AP13CTG14104_s_at	AP13CTG14104	AT2G21940.5|PACid:19642015	LOC_Os04g54800.1	GRMZM2G004590_T03	\\	214	5	4	5	266	350	52	572	344	279	96	111	136	35	13
AP13CTG07801_at	AP13CTG07801	AT1G27440.1|PACid:19657644	LOC_Os01g70200.1	GRMZM2G000581_T01	TRAES3BF169000110CFD_t1	699	57	43	35	1502	846	139	989	533	513	91	192	166	44	31
AP13CTG15370_at	AP13CTG15370	\\	\\	\\	\\	130	1257	678	1881	888	1335	3387	2794	8138	4464	608	3281	1488	8422	195
AP13CTG12183_s_at	AP13CTG12183	\\	\\	\\	\\	496	25	20	10	800	2608	583	1516	1701	850	259	352	430	91	53
AP13.12062.m00001_s_at	AP13_model_12062.m00001	AT1G01750.1|PACid:19657696	LOC_Os03g60580.1	\\	Traes_5BL_631FCC555.1	831	212	155	73	81	121	94	328	391	1057	1802	814	1351	3147	2538
AP13CTG00711_at	AP13CTG00711	AT5G62550.1|PACid:19669048	LOC_Os06g38960.2	GRMZM2G019586_T01	\\	288	15	14	12	486	421	25	188	64	137	17	54	15	17	15
AP13CTG58936_s_at	AP13CTG58936	AT5G07990.1|PACid:19665622	LOC_Os10g16974.1	GRMZM2G160763_T01	Traes_6DS_18E7954D6.1	833	46	40	41	1992	1042	197	342	151	365	77	53	33	47	43
AP13CTG15049_s_at	AP13CTG15049	AT4G28500.1|PACid:19648395	LOC_Os01g48130.1	GRMZM2G058518_T01	TRAES3BF097400030CFD_t1	159	32	24	28	584	295	75	257	121	186	26	91	82	27	25
AP13ITG60536_at	AP13ISTG60536	AT5G61840.1|PACid:19672344	LOC_Os01g70180.1	GRMZM5G898668_T01	TRAES3BF169000010CFD_t1	116	19	19	13	278	137	22	74	37	40	15	36	28	19	14
AP13ITG62553_s_at	AP13ISTG62553	AT4G33585.1|PACid:19649019	\\	GRMZM2G152189_T01	\\	107	39	32	18	329	579	109	1988	714	2834	462	286	138	298	75
AP13CTG44601_s_at	AP13CTG44601	AT1G27440.1|PACid:19657644	LOC_Os01g70200.1	GRMZM2G000581_T01	TRAES3BF169000110CFD_t1	1350	41	52	31	2671	1761	243	1469	818	802	163	319	232	94	97
AP13CTG20838_s_at	AP13CTG20838	\\	\\	\\	\\	746	128	516	22	480	1685	83	1112	178	288	20	326	31	25	10
AP13ITG75612_at	AP13ISTG75612	AT5G42510.1|PACid:19668990	LOC_Os07g01660.1	GRMZM2G097967_T01	Traes_2AL_C54414D9D.1	318	80	62	54	615	302	85	392	287	326	71	225	102	72	55
AP13ITG57296_at	AP13ISTG57296	AT5G55970.2|PACid:19666504	LOC_Os01g50750.1	GRMZM2G386113_T02	TRAES3BF082500060CFD_t1	102	15	12	13	458	245	29	105	46	56	12	28	12	12	12
AP13CTG14018_at	AP13CTG14018	AT5G03760.1|PACid:19669977	LOC_Os02g09930.1	GRMZM2G105631_T02	Traes_6AS_33690B236.1	251	19	17	14	272	83	22	358	462	773	240	72	14	33	25
AP13CTG21568_at	AP13CTG21568	AT5G15630.1|PACid:19671550	LOC_Os07g41320.1	GRMZM2G167497_T02	Traes_2BS_09E83CD48.1	113	8	7	7	102	57	8	50	20	32	8	27	19	9	9
AP13CTG09182_s_at	AP13CTG09182	AT5G28770.2|PACid:19671091	\\	GRMZM2G073427_T02	Traes_5AS_2F996234C.1	105	8180	1842	6062	8542	497	4700	214	381	33	72	20	24	49	46
AP13CTG28810_s_at	AP13CTG28810	AT5G61840.1|PACid:19672344	LOC_Os01g70200.1	GRMZM2G059825_T01	Traes_3AL_10E90321E.1	569	88	88	78	1196	786	244	748	451	377	152	225	153	91	81
AP13.12929.m00008_s_at	AP13_model_12929.m00008	AT3G18080.1|PACid:19664580	LOC_Os03g49600.1	GRMZM2G118003_T03	Traes_4BS_DE9B5B1AB.1	526	54	47	42	253	111	64	752	232	410	532	903	564	85	202
AP13ITG60858_s_at	AP13ISTG60858	AT1G35780.1|PACid:19655442	LOC_Os07g43070.1	GRMZM2G116620_T01	Traes_2BS_6DB302A2C.1	327	53	67	37	542	322	93	747	435	550	182	300	207	100	56
AP13CTG09111_s_at	AP13CTG09111	AT2G21940.4|PACid:19642012	LOC_Os04g54800.1	GRMZM2G004590_T01	Traes_2AL_462550327.2	547	46	28	25	1618	1033	249	1178	863	460	168	232	238	58	70
AP13CTG22776_at	AP13CTG22776	AT2G03350.1|PACid:19639772	LOC_Os03g11210.1	GRMZM2G155086_T01	Traes_4DL_230ED475B.2	162	24	23	20	134	131	23	148	58	131	42	49	24	31	22
AP13ITG38769_s_at	AP13ISTG38769	AT3G03770.2|PACid:19664520	LOC_Os07g07230.1	GRMZM5G860810_T03	Traes_2BL_E9CE90150.2	195	6	6	6	367	127	26	353	264	269	74	168	78	53	16
AP13CTG15582_at	AP13CTG15582	AT2G03350.1|PACid:19639772	LOC_Os03g11210.1	GRMZM2G113159_T01	Traes_4DL_230ED475B.2	374	40	32	26	332	277	44	292	121	169	60	148	78	68	43
AP13ITG55516_at	AP13ISTG55516	AT3G55120.1|PACid:19664322	LOC_Os03g60509.2	GRMZM2G155329_T01	Traes_5BL_E86097AA2.1	1182	43	84	28	480	393	49	188	102	163	36	38	25	32	22
AP13ITG44531_s_at	AP13ISTG44531	AT5G48930.1|PACid:19670035	LOC_Os04g42250.4	GRMZM2G158083_T02	Traes_2BL_D506EE7D2.1	157	29	39	32	404	373	125	314	317	223	87	233	221	116	70
AP13CTG22166_at	AP13CTG22166	AT5G48485.1|PACid:19665934	LOC_Os07g18990.1	AC233926.1_FGT002	\\	350	1353	202	1113	11193	812	3654	1322	5674	4695	5499	328	1595	1323	1675
AP13ITG41573_at	AP13ISTG41573	\\	\\	\\	\\	36	34	455	113	28	383	62	106	25	16	129	186	29	11	43
AP13ITG73536_at	AP13ISTG73536	AT2G44740.1|PACid:19641142	LOC_Os02g03294.1	GRMZM2G029879_T02	\\	490	31	31	36	218	196	58	204	145	183	56	123	54	57	32
AP13CTG00607_s_at	AP13CTG00607	AT5G64740.1|PACid:19670275	LOC_Os03g62090.1	GRMZM2G025231_T02	Traes_5DL_3B0E69498.2	1581	72	52	50	1314	888	226	2713	1851	2174	1053	2876	2194	596	324
AP13CTG01036_s_at	AP13CTG01036	AT5G45910.1|PACid:19672770	LOC_Os02g15230.1	GRMZM2G004835_T01	TRAES3BF026500050CFD_t1	1971	272	344	279	2561	1929	539	1132	618	807	216	413	410	263	282
AP13ITG63646_at	AP13ISTG63646	AT2G48140.1|PACid:19642168	\\	GRMZM2G176347_T01	\\	121	21	21	19	118	346	102	94	152	52	20	25	43	20	11
AP13CTG37594_s_at	AP13CTG37594	AT4G20260.5|PACid:19647247	\\	GRMZM2G071089_T01	\\	130	29	25	26	884	180	58	526	376	627	174	174	143	152	31
AP13ITG44674_s_at	AP13ISTG44674	AT1G05260.1|PACid:19649599	LOC_Os03g02920.1	GRMZM2G341934_T01	Traes_4DL_A6041E3DC.1	280	36	46	32	284	179	74	214	130	204	49	52	78	74	30
AP13CTG21462_s_at	AP13CTG21462	AT5G21950.1|PACid:19668772	\\	GRMZM2G143258_T01	TRAES3BF274200030CFD_t1	181	14	22	16	345	255	61	297	151	196	45	82	82	65	50
AP13ITG60405_at	AP13ISTG60405	AT4G27670.1|PACid:19644237	LOC_Os03g14180.1	GRMZM2G149647_T01	Traes_4AS_2272D0413.1	232	15	82	8	1005	1024	91	10522	3817	992	1648	2105	2134	306	302
AP13CTG03109_at	AP13CTG03109	AT1G01540.2|PACid:19656708	LOC_Os04g35080.1	GRMZM2G040964_T01	Traes_2BS_C776CD323.1	122	33	25	17	205	177	42	297	213	203	51	85	47	53	22
AP13ITG57996_at	AP13ISTG57996	AT2G23360.1|PACid:19638374	LOC_Os02g40100.1	GRMZM2G422510_T01	Traes_6DL_A29B9E005.1	230	23	42	19	630	418	44	127	69	82	24	68	30	43	15
AP13CTG10509RC_at	AP13CTG10509-RC	AT2G26440.1|PACid:19641529	LOC_Os06g09340.1	GRMZM2G046618_T01	Traes_2BS_9D58086CF.1	308	8	9	9	166	23	9	61	47	115	34	11	10	13	8
AP13CTG30768_s_at	AP13CTG30768	AT2G21300.2|PACid:19639112	\\	\\	Traes_7DS_317CED11F.2	491	26	43	21	138	160	27	142	71	109	44	86	42	24	16
AP13CTG12202_at	AP13CTG12202	\\	\\	GRMZM2G098279_T01	\\	321	66	45	59	355	316	540	572	383	146	57	250	224	124	82
AP13CTG08970_s_at	AP13CTG08970	AT1G29980.1|PACid:19657054	LOC_Os01g55190.1	GRMZM2G180021_T01	TRAES3BF090300150CFD_t1	296	44	50	25	626	335	121	674	506	828	218	1226	471	352	120
AP13ITG46032_s_at	AP13ISTG46032	AT5G21170.1|PACid:19666344	\\	\\	\\	111	509	181	644	423	131	602	54	186	126	321	56	113	134	526
AP13CTG11975_s_at	AP13CTG11975	AT4G39330.1|PACid:19648323	LOC_Os10g29470.1	GRMZM2G118610_T01	Traes_7DL_0C02D38AD.1	1608	660	1385	825	1117	2309	1019	1628	643	489	450	1341	873	148	224
AP13ITG73036_at	AP13ISTG73036	\\	\\	\\	\\	228	51	43	29	24	47	37	54	43	151	156	55	64	235	156
AP13CTG55043_s_at	AP13CTG55043	AT5G25930.1|PACid:19668809	LOC_Os01g53920.1	GRMZM2G177883_T01	\\	54	239	185	134	111	223	235	292	214	69	56	106	162	39	53
AP13ITG73908_at	AP13ISTG73908	AT1G10370.1|PACid:19653048	LOC_Os10g34020.1	GRMZM2G475059_T01	Traes_1AL_2103C5913.1	387	290	426	719	141	339	511	119	282	474	829	225	398	1243	955
AP13ITG44510_s_at	AP13ISTG44510	AT5G16910.1|PACid:19670332	LOC_Os08g06380.1	GRMZM2G122277_T01	Traes_7DL_3DA6AF6D7.1	284	44	55	43	223	216	67	285	143	203	58	116	64	41	45
AP13CTG09846_s_at	AP13CTG09846	AT4G24380.2|PACid:19648369	LOC_Os07g48770.1	\\	Traes_2BS_6AECC4811.2	699	159	118	104	293	229	60	113	53	70	34	102	77	89	80
AP13ITG60507_at	AP13ISTG60507	AT2G47710.1|PACid:19643142	LOC_Os07g47620.1	AC190933.3_FGT004	Traes_2BS_76FEB367C.2	78	1122	131	162	1058	40	65	32	38	107	217	27	38	22	168
AP13ITG58236_at	AP13ISTG58236	AT1G70270.1|PACid:19650447	\\	\\	\\	163	21	31	23	39	26	32	45	49	138	144	364	304	182	212
AP13.12751.m00004_s_at	AP13_model_12751.m00004	AT2G17290.1|PACid:19640449	LOC_Os03g03660.3	GRMZM2G032852_T02	Traes_4DL_052000A28.2	219	62	62	42	195	221	94	164	86	71	31	157	125	45	26
AP13ITG74009RC_s_at	AP13ISTG74009-RC	AT5G13930.1|PACid:19669893	LOC_Os11g32650.1	GRMZM2G422750_T03	Traes_2BL_07EC87598.1	6065	549	1297	76	1079	2529	248	74	44	42	37	129	73	84	39
AP13ITG65773_at	AP13ISTG65773	AT4G33640.1|PACid:19644205	LOC_Os03g48390.1	GRMZM2G063503_T02	Traes_4BS_9E3DC85E4.1	200	53	31	45	283	76	88	104	132	347	187	69	81	133	117
AP13CTG22376RC_x_at	AP13CTG22376-RC	AT4G03110.1|PACid:19645772	LOC_Os01g71200.1	GRMZM2G005459_T01	Traes_3DL_C43E1F0EC.1	174	39	34	36	355	100	102	212	195	255	194	202	181	101	522
AP13ITG71464_at	AP13ISTG71464	AT1G14730.1|PACid:19655404	\\	GRMZM2G149315_T01	\\	109	61	48	45	224	200	60	312	162	135	71	63	56	41	45
AP13CTG07293_s_at	AP13CTG07293	AT1G53540.1|PACid:19656057	LOC_Os03g15960.1	AC208204.3_FGT006	Traes_4AS_F14B28642.1	2235	427	3047	567	1034	3617	1058	8871	4410	2784	3370	5007	4640	2503	2574
AP13ITG54732_s_at	AP13ISTG54732	AT5G47610.1|PACid:19667850	LOC_Os02g01700.1	GRMZM2G163304_T01	\\	156	40	29	47	498	180	179	416	475	456	707	321	372	404	749
AP13CTG11044_s_at	AP13CTG11044	AT1G64230.2|PACid:19655602	LOC_Os06g30970.1	GRMZM2G156517_T01	Traes_7AL_5D302F77B.1	3886	524	2828	601	409	2283	418	2319	699	596	636	1287	617	526	497
AP13ITG52342_s_at	AP13ISTG52342	AT2G21300.2|PACid:19639112	LOC_Os04g45580.1	GRMZM2G054418_T02	Traes_2BL_657D729B2.2	264	69	80	73	612	333	178	493	345	469	231	455	256	377	263
AP13ITG74130_at	AP13ISTG74130	AT4G35160.1|PACid:19647990	\\	\\	TRAES3BF154600010CFD_t1	2504	288	456	109	572	1014	99	611	116	252	216	83	140	66	51
AlamoCTG00456_s_at	AlamCTG00456	AT4G37560.1|PACid:19645072	LOC_Os01g55950.1	GRMZM2G089944_T01	Traes_3DL_29DBB9141.2	60	788	153	1153	183	59	421	112	347	324	279	282	648	467	552
AlamoCTG07184_s_at	AlamCTG07184	AT1G15080.1|PACid:19653514	LOC_Os09g13870.2	GRMZM2G024615_T05	\\	185	724	156	1310	1034	277	1473	252	1086	543	802	364	1226	843	1009
AP13ITG36714_s_at	AP13ISTG36714	AT5G48290.1|PACid:19668202	\\	GRMZM2G060712_T01	Traes_2AL_F360E3FE3.1	32	101	93	115	51	269	263	274	227	48	18	31	83	42	28
AP13CTG44551_s_at	AP13CTG44551	AT1G80840.1|PACid:19649422	LOC_Os06g44010.1	GRMZM2G111711_T01	Traes_7DL_F849918EA.2	57	271	404	556	36	123	177	46	56	21	29	17	33	44	47
AP13CTG01174_at	AP13CTG01174	AT3G05270.2|PACid:19659673	LOC_Os07g32340.1	GRMZM2G029082_T01	Traes_2AS_A87C9864B.2	127	41	54	53	345	254	170	302	296	182	127	401	508	227	321
AP13CTG03180_at	AP13CTG03180	AT1G26940.1|PACid:19649559	LOC_Os11g38990.2	GRMZM2G078638_T03	\\	195	72	72	107	126	138	97	124	156	340	343	179	127	195	256
AP13ITG64962_s_at	AP13ISTG64962	AT1G34300.1|PACid:19653613	LOC_Os03g62180.1	GRMZM2G113158_T01	Traes_5BL_37536803D1.1	149	384	421	451	740	1219	1089	704	585	214	187	445	522	270	304
AlamoCTG03192_s_at	AlamCTG03192	AT4G13850.3|PACid:19645282	LOC_Os01g68790.2	\\	\\	35	335	30	313	254	57	278	126	293	391	386	116	245	212	219
AP13CTG07747_at	AP13CTG07747	AT4G09010.1|PACid:19647518	LOC_Os04g51300.1	GRMZM2G156227_T01	\\	552	154	106	482	79	61	199	15	18	37	37	15	13	18	27
AP13CTG54097_at	AP13CTG54097	AT4G12510.1|PACid:19645922	LOC_Os04g46830.1	GRMZM2G429000_T01	Traes_6DL_5A9314D3D.1	2224	21	20	20	2508	914	29	624	303	1240	114	20	20	20	27
AP13CTG20064_at	AP13CTG20064	AT1G62710.1|PACid:19651616	\\	GRMZM2G062554_T03	Traes_2DL_4B9D190F8.1	197	146	574	9	260	838	8	2142	9	7	694	2288	7	9	12
AP13CTG08775_x_at	AP13CTG08775	AT3G50740.1|PACid:19659291	LOC_Os04g47720.1	GRMZM2G086925_T01	Traes_2AL_A4C327C58.1	14	16	154	234	43	294	328	573	945	128	79	1468	3326	29	12
AP13CTG22302_x_at	AP13CTG22302	AT1G17620.1|PACid:19652404	LOC_Os01g09880.1	GRMZM2G068322_T01	TRAES3BF278300020CFD_t1	949	16	20	9	2759	1600	135	658	422	399	43	238	157	33	10
AP13CTG11164_s_at	AP13CTG11164	AT5G17420.1|PACid:19671508	LOC_Os09g25490.1	GRMZM2G002523_T01	Traes_5DL_E82D6D246.2	927	14	7	6	3804	2165	215	1015	499	725	41	177	99	28	18
AP13ITG42171RC_at	AP13ISTG42171-RC	AT5G03170.1|PACid:19672309	LOC_Os01g06580.1	GRMZM2G177242_T01	TRAES3BF115600300CFD_t1	653	20	12	11	2046	829	58	637	296	376	53	99	14	28	13
AP13ITG56163_at	AP13ISTG56163	AT1G17620.1|PACid:19652404	LOC_Os01g09880.1	GRMZM2G068322_T01	TRAES3BF278300020CFD_t1	2573	57	92	42	5475	3546	297	1718	1210	962	250	885	484	70	46
AP13.12938.m00016_s_at	AP13_model_12938.m00016	AT1G05260.1|PACid:19649599	LOC_Os06g46799.1	GRMZM2G085967_T02	Traes_7DL_46D8A0EC9.1	106	5	4	4	131	77	9	119	82	120	8	85	66	9	5
AP13CTG59157_at	AP13CTG59157	AT1G65870.1|PACid:19658168	LOC_Os12g07580.1	GRMZM2G132273_T01	TRAES3BF052300070CFD_t1	180	20	29	14	155	155	34	136	71	114	27	90	56	40	9
AP13CTG15219_at	AP13CTG15219	AT3G61750.1|PACid:19658724	LOC_Os05g48270.1	GRMZM2G108851_T07	Traes_1AL_C84EAD5EB.1	782	49	35	29	2051	1175	166	929	420	562	67	243	212	53	34
AP13CTG08140_at	AP13CTG08140	\\	\\	\\	\\	328	12	10	10	327	196	140	799	270	296	185	1305	330	12	19
AP13CTG23465_at	AP13CTG23465	AT2G42250.1|PACid:19642224	LOC_Os04g01140.1	GRMZM2G148441_T01	Traes_2BS_B6CB560AF1.1	262	13	8	9	1325	699	126	225	92	160	20	27	23	11	13
AP13CTG00765_at	AP13CTG00765	AT4G31180.2|PACid:19645304	LOC_Os02g46130.1	GRMZM2G071871_T02	Traes_5DL_C498CD5E6.1	406	521	25	411	916	26	429	32	427	23	1138	40	22	34	2048
AP13ITG62738RC_at	AP13ISTG62738-RC	AT5G09530.1|PACid:19668766	\\	\\	\\	113	12	11	9	209	463	94	488	609	190	60	156	136	52	19
AP13CTG17080_at	AP13CTG17080	AT5G61170.1|PACid:19666775	LOC_Os03g31090.1	\\	Traes_5BL_999585B72.1	10	8	107	7	9	148	8	107	8	304	9	401	9	781	9
AP13CTG03074_at	AP13CTG03074	AT3G61750.1|PACid:19658724	LOC_Os05g48270.1	GRMZM2G108851_T07	Traes_1AL_C84EAD5EB.1	1337	78	69	59	2757	1734	235	1191	748	874	187	474	227	159	77
AP13ITG35042_s_at	AP13ISTG35042	AT1G55680.1|PACid:19650852	\\	\\	\\	32	363	153	366	262	10	293	165	341	154	7	11	188	8	11
AP13ITG40581_s_at	AP13ISTG40581	AT2G44940.1|PACid:19641013	LOC_Os02g43970.1	GRMZM5G816314_T01	Traes_6AL_8C7AD9FA0.1	168	10	11	8	109	50	14	339	155	236	68	106	111	31	17
AP13CTG21585_s_at	AP13CTG21585	\\	\\	GRMZM2G107711_T01	\\	449	10	11	9	412	72	16	706	603	1192	349	78	15	42	26
AP13ITG55530_at	AP13ISTG55530	AT1G68200.2|PACid:19649513	LOC_Os01g45730.1	GRMZM2G157927_T02	TRAES3BF177400020CFD_t1	106	23	13	16	423	233	18	215	130	158	15	22	11	13	7
AP13CTG21600_s_at	AP13CTG21600	AT3G16520.3|PACid:19663104	LOC_Os06g18670.1	GRMZM2G383404_T01	\\	856	24	25	17	1932	827	77	123	63	134	24	38	21	28	19
AP13CTG00814_at	AP13CTG00814	AT2G42320.2|PACid:19643367	LOC_Os08g39490.1	GRMZM2G132704_T01	Traes_7AS_98000F43B.2	481	114	90	61	1703	512	119	452	291	330	106	221	272	65	28
AP13ITG64213_at	AP13ISTG64213	AT3G54400.1|PACid:19663338	LOC_Os07g46480.1	GRMZM2G036134_T01	Traes_2BS_A9AF219E1.1	419	34	25	22	374	60	31	320	96	378	43	85	22	50	17
AP13CTG39134_s_at	AP13CTG39134	AT3G62160.1|PACid:19662557	LOC_Os05g08640.1	GRMZM2G060210_T01	Traes_1AS_B60A6FBE1.1	1180	215	530	277	1527	1398	619	1023	824	655	277	596	613	451	67
AP13CTG59062_s_at	AP13CTG59062	AT5G15630.1|PACid:19671550	LOC_Os03g30250.1	GRMZM2G109326_T02	Traes_5DS_C13EFC8F7.2	352	14	11	9	1657	838	73	365	145	174	22	100	83	29	28
AP13ITG37346_s_at	AP13ISTG37346	\\	\\	\\	\\	345	622	14	196	416	15	208	13	125	204	14	15	15	455	14
AP13CTG04320_at	AP13CTG04320	AT1G19250.1|PACid:19653259	LOC_Os04g14690.1	GRMZM2G113844_T01	Traes_1AS_880371379.2	219	623	247	1018	492	185	854	52	228	163	484	19	132	78	306
AP13ITG37180_s_at	AP13ISTG37180	AT1G63430.2|PACid:19649356	\\	GRMZM2G119759_T06	\\	231	18	20	15	297	88	31	224	136	221	100	79	39	59	31
AP13CTG31705RC_s_at	AP13CTG31705-RC	\\	\\	\\	\\	544	82	68	43	871	579	140	643	355	556	164	552	352	212	59
AP13ITG43256RC_s_at	AP13ISTG43256-RC	AT2G36290.1|PACid:19639819	LOC_Os10g37720.2	GRMZM2G143703_T01	Traes_1BL_638FCBE65.1	373	97	141	97	974	1027	368	1399	904	568	155	792	556	354	83
AP13CTG59032_at	AP13CTG59032	AT4G10270.1|PACid:19647728	LOC_Os04g54240.1	GRMZM2G106445_T01	Traes_2AL_F10646267.2	474	11	22	25	1132	269	720	908	823	549	92	35	464	28	114
AP13ITG69687_at	AP13ISTG69687	AT2G31880.1|PACid:19641031	LOC_Os06g18000.1	GRMZM2G027958_T01	Traes_7DS_D33485208.1	86	242	262	251	106	345	191	941	553	194	72	330	340	89	14
AP13ITG65023_at	AP13ISTG65023	AT2G40330.1|PACid:19638314	LOC_Os03g18850.1	GRMZM2G112524_T02	Traes_4AS_C5AE1BBDD.1	115	16	25	24	128	171	42	319	267	78	33	26	53	29	41
AP13ITG65517_at	AP13ISTG65517	\\	\\	\\	\\	233	47	40	16	297	774	365	145	377	115	42	24	95	24	30
AP13ITG74061RC_at	AP13ISTG74061-RC	AT2G41610.1|PACid:19643407	LOC_Os03g14880.1	GRMZM2G172652_T01	Traes_4AS_5ED019F20.1	402	81	70	75	725	378	113	416	247	237	48	123	76	88	44
AP13ITG71589RC_at	AP13ISTG71589-RC	AT2G30990.3|PACid:19642026	\\	\\	\\	185	40	36	45	115	78	47	386	180	247	50	163	82	44	85
AP13CTG23327_at	AP13CTG23327	AT5G07990.1|PACid:19665622	LOC_Os03g25150.1	GRMZM2G119067_T01	Traes_6DS_F6D0C7D5E.1	965	163	59	116	5749	2643	1411	4336	2865	3375	1532	1341	1820	1562	196
AP13CTG15858_at	AP13CTG15858	AT3G24503.1|PACid:19659592	LOC_Os06g39230.1	GRMZM2G122172_T01	Traes_7DL_15ACB06B8.1	771	114	131	64	327	178	113	383	305	302	86	215	79	45	19
AP13CTG09487_s_at	AP13CTG09487	AT1G28600.1|PACid:19656161	\\	GRMZM2G166987_T02	\\	234	14	12	17	454	369	95	573	324	334	165	436	304	240	55
AP13CTG08531_s_at	AP13CTG08531	AT1G47900.1|PACid:19649237	\\	AC205419.3_FGT001	\\	277	27	36	28	504	306	113	491	364	265	69	302	190	85	50
AP13CTG71446_at	AP13CTG71446	\\	\\	\\	\\	135	169	24	173	95	25	134	24	131	93	241	41	28	29	288
AP13CTG26711_s_at	AP13CTG26711	\\	\\	\\	\\	157	39	29	30	27	27	31	32	28	454	355	34	25	342	369
AP13CTG08711_s_at	AP13CTG08711	AT3G50660.1|PACid:19660779	\\	\\	\\	1821	83	125	106	1499	535	194	3880	3022	4418	734	7181	9809	6295	744
AP13CTG06319_s_at	AP13CTG06319	AT2G35860.1|PACid:19642061	LOC_Os03g57460.1	GRMZM2G329181_T03	Traes_5BL_986E607A5.1	4034	151	200	77	10473	7026	1577	6534	4198	4767	1261	4299	2683	1144	1024
AP13CTG15668_at	AP13CTG15668	AT3G62760.1|PACid:19663605	LOC_Os01g27360.1	\\	Traes_1DS_FD8511876.1	1812	473	335	47	850	402	115	1112	175	196	324	724	52	54	349
AP13ITG52466RC_x_at	AP13ISTG52466-RC	AT5G23860.2|PACid:19672106	LOC_Os01g18050.1	GRMZM2G042636_T04	Traes_7AL_CBE99239D.2	159	71	60	64	1007	518	238	462	351	324	120	885	455	190	64
AlamoCTG10837_x_at	AlamCTG10837	\\	\\	GRMZM5G808756_T02	\\	956	485	178	678	151	124	462	101	420	154	505	91	552	188	477
AP13CTG15071_at	AP13CTG15071	AT5G09530.1|PACid:19668766	\\	\\	\\	203	66	56	54	208	469	123	355	427	312	123	187	159	104	93
AP13CTG07208_at	AP13CTG07208	AT5G16730.1|PACid:19672065	\\	\\	\\	670	160	76	36	684	537	155	705	402	466	182	849	560	100	71
AP13CTG24346_at	AP13CTG24346	AT4G10265.1|PACid:19644194	LOC_Os04g54240.1	GRMZM2G106445_T01	Traes_2AL_F10646267.2	200	27	24	33	653	270	266	671	434	275	74	66	315	36	65
AP13CTG03467_s_at	AP13CTG03467	AT1G65010.1|PACid:19654017	LOC_Os05g02820.1	GRMZM2G128737_T01	Traes_1DS_B9B08EA97.2	318	17	19	14	708	397	62	650	339	333	84	519	243	115	83
AP13ITG60838_at	AP13ISTG60838	AT3G44220.1|PACid:19659066	\\	GRMZM2G358540_T01	\\	1286	95	49	35	1942	958	466	3294	2542	2115	600	2368	2401	1428	335
AP13ITG54363_at	AP13ISTG54363	AT5G06610.1|PACid:19665502	LOC_Os03g07120.1	GRMZM2G115131_T01	Traes_4AS_B4F7E4B22.1	177	22	18	10	904	261	48	422	241	276	86	484	272	132	92
AP13ITG43612_s_at	AP13ISTG43612	AT1G17140.2|PACid:19650042	LOC_Os01g55280.1	GRMZM2G160444_T01	TRAES3BF090300120CFD_t1	158	28	29	41	755	167	90	270	172	426	179	65	43	80	288
AP13.12212.m00008_x_at	AP13_model_12212.m00008	AT4G14960.2|PACid:19643839	LOC_Os03g51600.1	GRMZM2G153292_T08	Traes_1BL_55033DAE8.2	261	21	14	19	1656	532	146	605	952	947	361	445	206	196	108
AP13ITG54577_s_at	AP13ISTG54577	AT2G01080.1|PACid:19639666	LOC_Os03g15630.1	GRMZM2G014419_T01	Traes_4AS_4517F1EE9.3	643	113	149	96	1233	884	426	1676	1281	1010	714	699	689	364	206
AP13ITG58840_at	AP13ISTG58840	\\	\\	GRMZM2G542272_T01	\\	2372	557	311	198	5328	3199	487	2281	1121	1811	403	670	467	699	477
AP13CTG24079_at	AP13CTG24079	AT2G36780.1|PACid:19642467	LOC_Os02g11640.1	GRMZM2G008935_T01	Traes_2BS_BD5C477FF.1	433	83	342	22	237	394	76	545	264	179	65	709	797	477	83
AP13CTG44233RC_s_at	AP13CTG44233-RC	AT5G48930.1|PACid:19670035	LOC_Os02g39850.1	GRMZM2G035584_T06	Traes_6AL_D8A91F983.1	144	21	23	27	607	582	176	516	412	302	116	219	263	183	90
AP13CTG05802_s_at	AP13CTG05802	AT5G16730.1|PACid:19672065	\\	\\	\\	363	98	74	53	666	480	160	697	379	451	188	849	548	195	81
AP13ITG41631_at	AP13ISTG41631	AT2G40890.1|PACid:19638264	LOC_Os05g41440.1	GRMZM2G140817_T01	Traes_1AL_A0B81FF76.1	104	25	21	18	211	284	78	192	145	122	41	86	62	41	35
AP13CTG28843_s_at	AP13CTG28843	AT2G39770.2|PACid:19638708	LOC_Os03g16150.3	GRMZM2G160506_T05	Traes_4BL_455C9E392.1	132	37	45	42	216	173	92	310	272	202	88	147	149	119	57
AP13ITG40388_s_at	AP13ISTG40388	AT3G48940.1|PACid:19660057	LOC_Os03g02040.1	\\	Traes_1AL_93733EE4C.1	1106	157	112	170	2739	1770	438	2322	1151	1412	652	2272	1418	497	458
AP13CTG11628_at	AP13CTG11628	\\	\\	\\	\\	123	15	14	13	164	79	41	195	144	209	46	133	96	45	33
AP13ITG41409_s_at	AP13ISTG41409	\\	\\	\\	\\	124	97	29	30	218	27	26	30	28	156	90	28	34	26	243
AP13ITG67084_at	AP13ISTG67084	AT5G07050.1|PACid:19671813	LOC_Os05g33900.1	GRMZM2G136567_T02	Traes_1AL_660708662.1	44	47	137	42	99	432	269	164	227	42	28	166	119	50	30
AP13ITG65271_at	AP13ISTG65271	AT1G20823.1|PACid:19655648	LOC_Os10g39450.1	GRMZM2G312078_T01	Traes_1BL_45B76C7F2.1	529	113	63	85	544	309	148	814	468	408	326	413	237	250	179
AP13ITG67501_at	AP13ISTG67501	AT1G71910.1|PACid:19654608	\\	GRMZM2G422210_T04	\\	102	29	25	27	74	83	34	129	60	27	22	40	35	21	30
AP13ITG44989RC_s_at	AP13ISTG44989-RC	\\	\\	AC210193.4_FGT002	\\	579	26	29	23	683	120	43	887	1273	1314	258	21	22	24	20
AP13ITG72105_at	AP13ISTG72105	AT4G13600.1|PACid:19646857	LOC_Os03g30830.1	GRMZM2G127853_T01	Traes_6DS_174B3738E.2	139	21	27	18	163	118	29	74	45	44	15	51	42	18	12
AP13CTG27387RC_s_at	AP13CTG27387-RC	AT5G44680.1|PACid:19667207	LOC_Os01g58550.1	GRMZM2G047384_T02	TRAES3BF013000050CFD_t1	905	116	38	78	1013	774	79	573	250	705	96	46	37	26	48
AP13ITG63726RC_at	AP13ISTG63726-RC	AT3G11430.1|PACid:19659442	LOC_Os10g27330.1	GRMZM2G064590_T02	Traes_4AL_D0A843665.1	238	14	22	17	129	84	37	109	110	79	27	55	70	26	22
AP13CTG13019_s_at	AP13CTG13019	AT3G57420.1|PACid:19664865	\\	GRMZM2G109352_T02	Traes_1AL_4804E7E0C.1	588	107	151	112	1060	769	293	669	484	573	268	439	380	245	272
AP13ITG59418_at	AP13ISTG59418	\\	\\	\\	\\	114	49	156	114	109	576	174	331	85	79	50	110	26	45	15
AP13ITG54502_s_at	AP13ISTG54502	AT5G48930.1|PACid:19670035	LOC_Os06g08580.1	GRMZM2G051005_T01	\\	196	58	49	36	128	63	40	72	72	208	77	133	168	41	49
AP13CTG03673_s_at	AP13CTG03673	AT2G21770.1|PACid:19641958	LOC_Os03g62090.1	GRMZM2G025231_T02	Traes_5DL_3B0E69498.2	751	81	76	81	1009	582	198	1230	879	1041	395	935	948	215	162
AP13CTG01573_at	AP13CTG01573	AT2G41770.1|PACid:19641213	LOC_Os05g32500.1	GRMZM2G109352_T01	Traes_1BL_13084CE92.1	410	133	127	97	633	419	200	463	292	323	193	259	225	136	200
AP13CTG26354_at	AP13CTG26354	AT5G47820.2|PACid:19669385	LOC_Os09g02650.1	GRMZM2G026218_T02	Traes_5AL_35752FC19.1	321	37	47	36	377	205	73	425	355	387	163	433	268	179	126
AP13CTG07495_s_at	AP13CTG07495	\\	\\	\\	\\	15	586	134	889	86	201	637	11	20	7	26	80	59	23	13
AP13ITG58005_at	AP13ISTG58005	AT5G23280.1|PACid:19670538	LOC_Os02g42380.1	GRMZM2G178603_T01	Traes_6AL_6B7CBC837.1	161	64	79	59	296	108	92	267	322	222	112	83	62	44	46
AlamoCTG14443_x_at	AlamCTG14443	AT4G39050.1|PACid:19649007	LOC_Os10g36880.1	GRMZM2G105770_T02	Traes_1AL_097DB7389.1	312	65	59	63	489	277	162	563	567	554	155	326	333	243	158
AP13CTG02569_at	AP13CTG02569	AT4G26270.1|PACid:19645595	LOC_Os06g05860.1	GRMZM5G816636_T02	Traes_7DS_9A2080268.2	383	877	203	591	397	157	451	150	388	444	456	108	433	515	455
AP13ITG72806_at	AP13ISTG72806	AT1G69530.2|PACid:19657671	LOC_Os05g39990.1	GRMZM2G361064_T01	TRAES3BF004400050CFD_t1	107	17	21	42	752	185	65	141	75	160	67	21	14	31	34
AP13CTG27920_at	AP13CTG27920	AT3G13110.1|PACid:19662938	LOC_Os03g10050.1	GRMZM2G013430_T01	Traes_4AS_AA3629BB5.1	1170	165	584	450	112	678	627	121	159	66	36	124	97	132	57
AP13CTG11122_at	AP13CTG11122	AT3G47510.1|PACid:19661561	\\	\\	\\	453	165	119	114	752	280	165	509	370	550	353	172	139	290	143
AP13ITG66770_at	AP13ISTG66770	AT2G20515.1|PACid:19640252	LOC_Os04g43670.1	GRMZM2G048366_T01	\\	138	25	35	30	138	68	30	95	87	213	61	37	21	24	37
AP13CTG27420_at	AP13CTG27420	AT3G56400.1|PACid:19664734	LOC_Os05g25770.1	GRMZM2G004060_T01	Traes_7DL_A9EF00572.1	708	210	1035	1641	477	1495	1750	751	764	126	42	222	200	95	68
AP13CTG28065_s_at	AP13CTG28065	\\	\\	\\	\\	681	148	179	141	973	235	183	421	251	393	223	209	191	154	184
AP13CTG27721_s_at	AP13CTG27721	AT5G15900.1|PACid:19669450	LOC_Os01g46400.1	GRMZM2G004183_T01	TRAES3BF058900080CFD_t1	427	84	43	56	939	399	271	949	816	1154	690	541	319	424	448
AP13CTG14811_s_at	AP13CTG14811	AT1G08800.2|PACid:19655888	LOC_Os03g58490.2	\\	\\	105	34	40	36	182	79	63	135	119	197	84	232	212	312	257
AlamoCTG02104_at	AlamCTG02104	AT5G12250.1|PACid:19670892	LOC_Os01g18050.1	GRMZM2G133802_T04	Traes_1DL_51B44016A.1	5474	1974	1028	574	11069	5931	2116	4340	4015	7189	743	548	117	4153	43
AP13ITG68318_at	AP13ISTG68318	\\	\\	\\	\\	29	14	231	27	14	416	45	829	59	28	1195	1052	61	21	2538
AlamoCTG06933_s_at	AlamCTG06933	\\	\\	\\	\\	123	26	34	29	84	95	212	1535	6403	3352	9329	4420	9607	2592	6984
AP13ITG34365_s_at	AP13ISTG34365	AT2G16360.1|PACid:19641381	\\	\\	\\	7	746	8	6	216	8	8	8	7	133	115	7	7	315	7
AP13CTG21444_at	AP13CTG21444	AT1G60190.1|PACid:19649572	LOC_Os09g21120.1	GRMZM2G315431_T01	Traes_5BL_F6A4A672F.1	367	96	9	9	31	159	22	91	91	215	330	164	160	885	666
AP13ITG59593_at	AP13ISTG59593	\\	\\	\\	\\	298	16	31	17	13	21	13	31	27	211	203	72	401	1002	290
AP13ITG73878_at	AP13ISTG73878	AT5G61840.1|PACid:19672344	LOC_Os01g70180.1	GRMZM5G898668_T01	TRAES3BF169000010CFD_t1	198	24	27	23	566	297	29	122	67	78	33	84	35	28	21
AP13CTG16431_at	AP13CTG16431	AT1G27440.1|PACid:19657644	LOC_Os01g70200.1	GRMZM2G000581_T01	TRAES3BF169000110CFD_t1	191	6	10	7	335	258	30	207	103	131	32	33	28	13	11
AP13ITG54413_at	AP13ISTG54413	AT1G32910.1|PACid:19651055	LOC_Os04g51990.1	GRMZM2G156004_T01	Traes_2BL_13C33B42C.2	438	22	16	16	1068	562	162	308	194	466	59	272	1192	37	22
AP13CTG17850_at	AP13CTG17850	AT5G63500.1|PACid:19670456	LOC_Os05g01290.1	GRMZM2G099960_T01	Traes_4DL_DB198125D.1	1157	239	83	60	1327	790	341	3204	2185	1841	454	1468	935	477	75
AP13ITG41711_s_at	AP13ISTG41711	AT1G44170.3|PACid:19655688	LOC_Os11g08300.1	GRMZM2G060800_T01	Traes_4AL_ADF93BAC5.1	115	393	6	227	184	6	141	5	48	17	5	4	18	4	5
AP13CTG15202_at	AP13CTG15202	AT4G35000.1|PACid:19648154	LOC_Os04g14680.1	GRMZM2G004211_T01	Traes_2AS_2B95E681C.1	133	28	14	15	154	68	65	3627	2618	3998	7009	1031	709	704	3444
AP13ITG55444_at	AP13ISTG55444	AT5G67210.1|PACid:19668249	LOC_Os06g47310.1	GRMZM2G026881_T01	Traes_6AS_7357D68441.2	672	170	334	166	1054	741	243	433	308	217	123	168	97	45	77
AP13ITG58853_at	AP13ISTG58853	AT4G15800.1|PACid:19645667	\\	\\	\\	244	12	15	18	138	28	10	174	159	241	78	14	16	19	9
AP13ITG59878_at	AP13ISTG59878	\\	\\	\\	\\	343	35	34	28	904	1049	49	243	131	103	40	121	85	37	30
AP13ITG40468_at	AP13ISTG40468	AT4G29490.1|PACid:19645400	LOC_Os02g13140.1	GRMZM2G021110_T01	Traes_6BS_9D52B9A62.1	136	169	18	127	108	18	95	15	85	14	83	21	380	27	23
AP13CTG00321_s_at	AP13CTG00321	AT5G49720.1|PACid:19672136	LOC_Os03g52630.1	GRMZM2G110735_T01	Traes_4DS_AEEF6FF24.1	1443	106	73	71	3243	1495	379	1949	1423	2001	678	1144	519	556	192
AP13CTG17431_at	AP13CTG17431	\\	\\	\\	\\	170	31	39	37	525	63	61	393	328	391	170	36	24	32	79
AP13ITG36570_s_at	AP13ISTG36570	\\	\\	\\	\\	122	65	10	68	23	9	39	11	51	86	167	9	15	11	205
AP13CTG04691_at	AP13CTG04691	AT2G39050.1|PACid:19638701	\\	\\	\\	38	67	141	21	234	326	18	279	17	66	89	410	19	26	20
AP13ITG69235_at	AP13ISTG69235	\\	\\	GRMZM2G132077_T01	\\	276	67	49	35	1311	113	79	2042	1419	3418	2368	347	152	118	97
AP13CTG25365_s_at	AP13CTG25365	AT5G05960.1|PACid:19670120	LOC_Os05g06780.1	GRMZM2G031102_T01	Traes_7DL_0D01F15FF.1	4388	1009	710	533	7758	8795	2660	2828	2054	736	120	5752	1734	1370	312
AP13CTG03270_s_at	AP13CTG03270	AT1G12740.1|PACid:19655773	\\	\\	\\	916	5	10	4	480	127	51	3510	3104	3679	528	5914	8902	4803	544
AP13CTG15854_s_at	AP13CTG15854	AT2G38060.1|PACid:19639081	LOC_Os05g37820.1	AC235543.1_FGT002	Traes_1AL_91970EBB9.1	246	41	54	62	385	492	189	514	317	301	114	256	254	181	75
AP13ITG41842RC_at	AP13ISTG41842-RC	AT1G14590.1|PACid:19654031	LOC_Os03g63280.1	GRMZM2G421126_T01	Traes_5BL_45CA33278.1	272	14	13	11	219	145	47	1175	646	650	306	396	744	243	163
AP13ITG63163_at	AP13ISTG63163	AT4G21192.2|PACid:19648467	ChrSy.fgenesh.mRNA.69	\\	\\	151	166	11	171	51	9	49	9	109	60	144	7	102	33	103
AP13CTG14336_at	AP13CTG14336	\\	\\	\\	\\	307	271	48	527	81	21	195	17	98	76	122	16	43	131	92
AP13CTG02777_s_at	AP13CTG02777	AT4G10520.1|PACid:19644562	LOC_Os04g03100.1	\\	Traes_5BS_46788BF6E.1	273	63	29	26	820	351	120	868	555	388	129	95	83	181	12
AP13ITG34891_s_at	AP13ISTG34891	AT1G05520.1|PACid:19653561	\\	\\	\\	69	181	261	89	128	242	85	210	45	42	95	263	19	39	40
AP13CTG58917_at	AP13CTG58917	AT4G25470.1|PACid:19647854	LOC_Os09g35010.1	GRMZM2G069126_T01	Traes_5BL_D16B19610.1	69	83	342	129	155	377	536	563	626	96	36	153	596	173	88
AP13ITG35961RC_s_at	AP13ISTG35961-RC	AT1G05260.1|PACid:19649599	LOC_Os05g42000.1	GRMZM2G089895_T01	Traes_1BL_488EB8124.1	159	30	25	16	565	368	106	580	459	462	158	109	85	69	51
AP13ITG64851_at	AP13ISTG64851	\\	\\	GRMZM2G158447_T01	Traes_2BS_9799A4487.1	138	31	24	26	100	42	33	50	49	55	38	77	42	31	34
AP13ITG41482RC_s_at	AP13ISTG41482-RC	\\	\\	\\	\\	137	35	28	27	221	55	48	89	76	87	48	53	31	28	28
AP13ITG50191_s_at	AP13ISTG50191	AT1G78880.1|PACid:19651506	LOC_Os08g13350.1	GRMZM2G097739_T01	\\	283	86	30	51	612	258	137	440	448	547	396	159	88	143	207
AP13CTG10025_s_at	AP13CTG10025	AT1G75390.1|PACid:19649334	\\	GRMZM2G093020_T01	\\	102	615	302	766	868	711	2448	1811	2383	641	575	310	770	71	82
AP13ITG52808_at	AP13ISTG52808	AT4G21200.1|PACid:19647425	LOC_Os02g41954.1	GRMZM2G153359_T01	Traes_2DL_5E0E44CA3.1	165	22	36	18	615	238	206	308	156	27	20	310	421	99	72
AP13ITG62396_at	AP13ISTG62396	AT3G46080.1|PACid:19661689	\\	GRMZM2G361210_T01	Traes_5DL_9D713AD9C.1	248	234	66	61	57	64	198	375	387	112	34	174	315	209	47
AP13CTG17155_s_at	AP13CTG17155	AT1G16290.1|PACid:19650257	LOC_Os02g07480.1	GRMZM2G351747_T03	\\	164	13	20	14	295	110	39	117	68	108	62	61	92	40	130
AP13ITG57235_at	AP13ISTG57235	AT1G78600.1|PACid:19654538	LOC_Os01g10580.1	GRMZM5G834596_T06	TRAES3BF156500010CFD_t1	506	208	62	928	615	55	948	45	260	186	92	56	315	474	56
AP13CTG32306_s_at	AP13CTG32306	\\	\\	\\	\\	169	118	18	64	116	23	52	24	93	155	169	30	144	95	245
AP13ITG70319_at	AP13ISTG70319	AT4G39490.1|PACid:19646993	LOC_Os03g04650.1	GRMZM2G323830_T01	TRAES3BF061600130CFD_t1	178	30	37	26	299	98	124	107	210	259	153	55	18	133	54
AP13ITG65874_at	AP13ISTG65874	AT5G05960.1|PACid:19670120	LOC_Os04g33920.1	GRMZM2G136364_T02	Traes_2AL_F3FB21AE1.1	848	22	19	19	1678	1986	149	2186	1367	8527	4464	512	548	2856	837
AP13CTG04065_at	AP13CTG04065	AT1G61250.1|PACid:19656584	LOC_Os05g42330.1	GRMZM2G174730_T01	Traes_1BL_5F74C58ED.1	449	86	41	40	1144	293	127	873	881	1699	964	694	596	657	1120
AP13CTG37019_s_at	AP13CTG37019	AT4G18880.1|PACid:19647558	\\	AC205471.4_FGT003	Traes_5AL_5B12FC662.1	21	55	121	44	28	113	38	60	33	19	17	150	28	32	23
AP13CTG17186_s_at	AP13CTG17186	\\	LOC_Os07g42650.1	\\	\\	29	128	45	160	133	45	301	63	167	193	422	112	247	474	252
AP13ITG70094_at	AP13ISTG70094	AT3G27880.1|PACid:19662300	\\	GRMZM2G348890_T01	\\	365	125	123	161	400	272	143	206	82	65	34	37	56	31	33
AP13CTG63943_at	AP13CTG63943	AT4G25480.1|PACid:19647345	LOC_Os04g48350.1	GRMZM2G042756_T01	Traes_6DL_F0143F70C.1	150	34	109	49	156	851	642	774	521	243	29	33	49	55	37
AP13ITG64707_at	AP13ISTG64707	\\	\\	\\	\\	132	19	98	45	30	290	247	230	114	73	15	58	51	41	9
AP13CTG12805_s_at	AP13CTG12805	AT2G42320.2|PACid:19643367	LOC_Os08g39490.1	GRMZM2G132704_T01	Traes_7AS_98000F43B.2	391	66	80	41	907	393	105	427	336	526	261	380	207	165	112
AP13CTG01372_at	AP13CTG01372	ATMG00210.1|PACid:19643656	\\	GRMZM5G831780_T03	\\	20	40	176	39	19	200	24	136	23	180	15	87	23	19	18
AP13CTG02608_s_at	AP13CTG02608	AT1G56720.3|PACid:19649997	LOC_Os01g21960.1	GRMZM2G034855_T01	Traes_3AS_DC9473244.1	168	37	43	35	498	285	158	309	240	234	137	222	218	139	111
AP13ITG70078_at	AP13ISTG70078	AT5G64260.1|PACid:19668748	LOC_Os08g37840.1	GRMZM5G868730_T01	\\	150	11	13	12	345	17	15	82	107	157	68	20	19	14	10
AP13ITG62358_at	AP13ISTG62358	AT3G55420.1|PACid:19658694	LOC_Os05g38470.1	GRMZM2G146219_T01	Traes_1AL_3BA7B0D26.2	109	47	51	32	381	256	121	318	319	194	156	103	172	123	83
AP13ITG38457RC_at	AP13ISTG38457-RC	AT4G21920.1|PACid:19647141	\\	GRMZM2G148272_T01	\\	258	47	19	44	29	88	53	109	94	52	32	105	164	109	50
AP13.12928.m00008_s_at	AP13_model_12928.m00008	AT1G51340.1|PACid:19653713	\\	GRMZM2G163154_T04	\\	106	29	130	40	65	171	143	403	289	164	73	100	52	27	32
AP13ITG39342_s_at	AP13ISTG39342	AT4G38620.1|PACid:19648060	LOC_Os12g07640.1	GRMZM2G041415_T01	Traes_4AL_CC5803BED.1	110	42	36	37	86	46	45	186	162	50	47	136	205	50	101
AP13CTG53519_at	AP13CTG53519	AT4G35790.1|PACid:19646631	\\	\\	\\	618	73	77	944	60	67	504	62	119	101	190	62	210	58	206
AP13CTG01554_s_at	AP13CTG01554	AT5G57970.2|PACid:19667317	LOC_Os04g42290.1	GRMZM2G097573_T01	\\	152	29	33	27	183	64	27	245	168	240	173	213	103	164	167
AP13CTG09248_s_at	AP13CTG09248	AT1G79000.1|PACid:19652295	\\	GRMZM2G139977_T01	TRAES3BF091600160CFD_t1	143	467	336	154	303	422	110	442	126	177	247	359	88	257	194
AP13ITG59251RC_s_at	AP13ISTG59251-RC	AT5G55730.2|PACid:19669475	LOC_Os09g30010.1	GRMZM2G403276_T01	Traes_2AL_639D9B804.1	131	14	10	18	426	100	39	399	243	405	240	160	101	91	130
AP13ITG50087_s_at	AP13ISTG50087	AT4G27060.1|PACid:19646043	LOC_Os07g33630.1	GRMZM2G026309_T01	Traes_2BS_A90182710.2	239	68	84	70	290	263	140	311	212	200	120	250	250	163	125
AP13ITG57016_at	AP13ISTG57016	AT1G79130.1|PACid:19651862	LOC_Os04g52670.1	GRMZM2G354209_T01	Traes_2BL_5191CFAEC.1	177	51	51	64	283	105	174	309	632	215	253	132	427	112	114
AP13ITG59551_at	AP13ISTG59551	\\	\\	GRMZM2G343048_T01	Traes_7DL_7716C6556.1	116	24	34	30	219	72	50	346	362	346	206	73	60	81	62
AP13CTG59075RC_at	AP13CTG59075-RC	AT4G10270.1|PACid:19647728	\\	GRMZM2G106445_T01	Traes_2AL_F10646267.2	273	63	61	46	449	174	230	440	344	240	66	59	195	59	77
AP13ITG40291_s_at	AP13ISTG40291	AT4G30080.1|PACid:19644624	LOC_Os04g43910.1	GRMZM2G081406_T01	Traes_2BL_A1A475B0F.1	104	28	22	20	120	58	37	148	123	102	67	100	101	85	34
AP13ITG63138_at	AP13ISTG63138	AT5G66460.1|PACid:19667695	LOC_Os01g47400.1	GRMZM2G055585_T02	Traes_3B_B0674C413.1	260	24	27	21	209	67	26	128	117	269	62	34	24	33	33
AP13CTG26078_s_at	AP13CTG26078	AT4G17880.1|PACid:19645230	LOC_Os10g42430.1	GRMZM2G001930_T01	Traes_1BL_F0A02AA02.1	336	171	1257	463	480	1271	1065	557	515	231	185	617	680	410	382
AP13ITG37127_s_at	AP13ISTG37127	AT1G45688.1|PACid:19653614	LOC_Os06g06780.1	GRMZM2G342243_T02	Traes_7DS_DFC10A47A.1	6822	1467	856	898	5344	2624	2134	6024	7084	8032	6091	4938	3492	5293	2817
AlamoCTG04304_x_at	AlamCTG04304	AT4G14960.2|PACid:19643839	LOC_Os03g51600.1	GRMZM2G153292_T08	Traes_1AL_0C964B45F.1	1270	511	324	512	4904	3061	1673	3184	3093	2373	1181	3281	2105	1758	1640
AP13ITG71084_at	AP13ISTG71084	AT4G12280.1|PACid:19644827	\\	GRMZM2G042660_T01	\\	121	19	31	12	124	56	19	81	35	92	13	22	13	16	12
AP13CTG08244_s_at	AP13CTG08244	\\	\\	\\	\\	494	83	136	68	916	432	251	1717	1505	1929	1140	809	568	541	401
AP13CTG04573_at	AP13CTG04573	AT1G11910.1|PACid:19656744	LOC_Os05g04630.5	GRMZM2G123029_T05	Traes_1AS_1A8023A17.1	1225	2778	1219	3110	1313	725	2680	908	2305	3436	4138	1640	2665	2452	2998
AP13CTG16223_s_at	AP13CTG16223	AT3G08030.1|PACid:19658928	LOC_Os03g59300.1	GRMZM2G012224_T01	Traes_5BL_7873A9BC0.2	149	45	45	44	380	84	52	132	104	420	60	43	44	58	41
AP13CTG35376_s_at	AP13CTG35376	AT1G69120.1|PACid:19653480	LOC_Os07g01820.3	GRMZM2G148693_T01	Traes_2DL_903A29CBA.1	4	4	150	182	4	809	301	54	15	28	4	5	3	4	4
AP13CTG26717_s_at	AP13CTG26717	AT1G03890.1|PACid:19649652	\\	\\	\\	8	8	9	9	143	9	24	8	569	401	749	9	8	8	975
AP13CTG12961_at	AP13CTG12961	AT4G38250.1|PACid:19646944	LOC_Os04g47780.1	GRMZM2G455128_T01	Traes_2AL_3FEA70BB9.1	64	7	344	148	7	436	169	388	123	329	189	349	6	7	5
AlamoSLT16847_s_at	AlamSGLT16847	\\	\\	\\	\\	235	13	154	182	35	520	374	521	432	66	7	310	326	9	7
AP13CTG29645_s_at	AP13CTG29645	\\	\\	\\	\\	15	58	177	17	28	157	14	112	15	14	303	315	16	10	592
AP13ITG70989_at	AP13ISTG70989	AT3G03341.1|PACid:19658900	LOC_Os01g45659.1	GRMZM2G067600_T01	Traes_5DS_C87840EBA.2	548	60	136	62	58	191	71	159	76	147	1016	404	328	2179	955
AP13CTG01992_at	AP13CTG01992	AT3G44200.1|PACid:19661805	LOC_Os01g64490.1	GRMZM2G074262_T01	Traes_1DL_CBDC7F858.2	311	92	153	47	359	294	76	231	100	90	22	176	71	56	21
AP13CTG04111_at	AP13CTG04111	AT1G13930.3|PACid:19655705	\\	\\	\\	3040	1614	723	3008	1531	198	1350	40	217	99	566	15	17	20	199
AP13CTG15978_s_at	AP13CTG15978	AT4G10850.1|PACid:19644928	LOC_Os02g19820.1	GRMZM2G000812_T01	Traes_6AL_58B6B7319.1	145	25	23	22	423	472	298	1811	1908	838	763	989	1112	250	280
AP13CTG30492_s_at	AP13CTG30492	AT4G05460.1|PACid:19647099	\\	\\	\\	33	141	223	105	92	323	146	225	159	61	143	240	100	36	354
AP13ITG43156_at	AP13ISTG43156	AT1G09390.1|PACid:19651230	LOC_Os01g22640.1	GRMZM2G117030_T01	Traes_6AS_CC5E41F10.2	308	90	58	53	596	288	117	829	741	662	267	754	1016	592	145
AP13ITG33322_s_at	AP13ISTG33322	AT3G11930.4|PACid:19664000	LOC_Os10g30150.1	\\	Traes_5BL_411BE7C3C.1	442	120	82	239	2351	204	911	1239	1596	1268	2693	270	765	1002	3590
AP13CTG27807_at	AP13CTG27807	AT4G38660.2|PACid:19648523	LOC_Os03g14030.1	GRMZM2G346861_T02	Traes_4AS_05D1CEFD5.1	386	56	136	45	145	147	40	332	167	168	57	206	106	85	43
AP13CTG01941_at	AP13CTG01941	AT4G21410.1|PACid:19647486	\\	\\	Traes_4AL_87DA40FD5.2	283	221	126	375	145	73	271	64	428	332	503	66	388	242	754
AP13ITG39165_s_at	AP13ISTG39165	\\	\\	GRMZM2G081536_T01	\\	3907	1299	1652	693	2574	3267	1018	3970	1885	2077	1464	2272	1332	1499	820
AP13ITG53753_s_at	AP13ISTG53753	AT4G13010.1|PACid:19644631	LOC_Os04g30420.1	GRMZM2G128935_T01	Traes_5DL_F5063699D.2	129	122	816	90	149	543	88	207	96	168	83	321	82	125	101
AP13ITG65016_at	AP13ISTG65016	AT2G38905.1|PACid:19638339	LOC_Os03g17790.1	\\	\\	255	46	61	68	34	22	24	76	25	169	613	136	873	1698	1009
AP13ITG70010_at	AP13ISTG70010	\\	\\	\\	\\	104	16	16	17	15	15	16	23	21	113	1222	21	24	487	867
AlamoCTG12786_s_at	AlamCTG12786	AT5G36170.1|PACid:19672838	LOC_Os07g36250.1	GRMZM2G472382_T01	Traes_2DS_45792D4B1.1	170	505	495	578	218	399	499	200	345	451	221	188	508	544	227
AP13ITG52529_at	AP13ISTG52529	AT3G59690.1|PACid:19661461	LOC_Os01g67090.1	GRMZM2G024799_T01	Traes_3B_A0E9BCB30.1	504	157	129	132	771	641	154	322	158	198	52	168	62	36	43
AP13ITG67590_at	AP13ISTG67590	AT1G75250.2|PACid:19657564	LOC_Os01g44370.1	GRMZM2G451116_T01	\\	38	58	116	60	40	35	34	480	114	32	27	32	29	27	26
AP13ITG61042_at	AP13ISTG61042	AT4G27670.1|PACid:19644237	LOC_Os03g14180.1	GRMZM2G149647_T01	Traes_4AS_2272D0413.1	194	36	50	34	102	94	39	8055	2725	317	652	1144	388	312	333
AP13ITG67739_at	AP13ISTG67739	AT1G13930.3|PACid:19655705	\\	\\	\\	1087	269	176	458	145	64	165	65	65	79	283	28	8	48	140
AP13ITG65112_at	AP13ISTG65112	\\	\\	\\	\\	126	62	45	38	104	172	77	186	108	76	35	59	81	26	39
AlamoCTG00236_at	AlamCTG00236	AT1G02500.2|PACid:19654029	LOC_Os05g04510.2	GRMZM2G117198_T02	Traes_6AS_0C1D497EA.1	3829	1060	1296	1370	9680	8697	3058	6395	5950	4048	1759	8135	6700	2957	2005
AP13ITG70140_at	AP13ISTG70140	AT2G46950.1|PACid:19641613	LOC_Os07g44140.1	GRMZM2G150907_T01	Traes_2BS_72DCCC2AA.1	159	34	23	20	911	641	205	1455	719	606	230	560	786	855	388
AP13ITG55797_s_at	AP13ISTG55797	AT3G50390.1|PACid:19658788	LOC_Os12g40260.1	GRMZM2G088613_T01	\\	279	77	83	42	57	207	55	179	64	63	38	88	50	85	39
AP13CTG09212_at	AP13CTG09212	\\	\\	\\	\\	187	962	144	660	524	45	494	15	74	42	34	27	136	104	116
AP13CTG10743_at	AP13CTG10743	AT4G03230.1|PACid:19648061	\\	\\	\\	94	267	847	398	742	1018	653	646	217	193	218	724	6	298	448
AP13CTG33163_s_at	AP13CTG33163	\\	\\	\\	\\	201	130	11	116	174	11	107	22	177	322	129	5	207	188	222
AP13ITG65191_s_at	AP13ISTG65191	AT5G42900.3|PACid:19671080	\\	\\	Traes_4DL_5594EC24A.1	14	28	14	78	57	21	368	14	156	112	781	25	151	103	765
AP13CTG40196_at	AP13CTG40196	AT2G10940.2|PACid:19640904	LOC_Os06g43600.2	GRMZM2G040689_T02	Traes_7DL_F8946D7F1.1	19	5	6	5	209	12	9	137	231	514	423	7	8	5	19
AP13ITG37542_s_at	AP13ISTG37542	AT5G02560.1|PACid:19672405	LOC_Os01g31800.1	GRMZM2G047813_T01	Traes_6AS_F489CFAC9.1	343	133	208	146	1250	289	96	372	131	1635	101	159	128	70	82
AP13ITG64993_s_at	AP13ISTG64993	AT5G12020.1|PACid:19667613	LOC_Os01g08860.1	GRMZM2G034157_T01	TRAES3BF066700040CFD_t1	422	11	982	18	15	422	24	1676	404	490	495	484	474	526	393
AP13CTG24454_at	AP13CTG24454	AT5G37490.1|PACid:19672452	LOC_Os06g13870.1	GRMZM5G855994_T01	Traes_1BS_6B1296240.2	288	452	270	414	131	332	758	403	479	49	15	116	216	132	37
AP13CTG28888_at	AP13CTG28888	AT5G64700.1|PACid:19670204	LOC_Os01g10980.1	GRMZM2G070500_T01	Traes_1DS_6308AF9AE.1	219	229	513	237	89	111	263	58	18	7	7	48	30	7	5
AP13CTG12120_at	AP13CTG12120	AT5G10770.1|PACid:19671358	LOC_Os06g02900.1	GRMZM2G461716_T01	\\	198	16	23	9	64	33	21	37	16	122	23	14	17	23	16
AP13CTG16067_s_at	AP13CTG16067	AT3G19290.1|PACid:19662065	\\	GRMZM2G002075_T01	\\	1057	1574	2216	1427	1334	2125	2146	1372	1025	586	623	2610	1910	1845	765
AP13CTG05736_at	AP13CTG05736	AT4G13420.1|PACid:19647373	LOC_Os03g37840.1	GRMZM2G084486_T01	\\	233	381	479	412	155	304	323	685	506	333	159	95	43	52	26
AP13CTG20206_at	AP13CTG20206	AT3G20810.1|PACid:19659844	\\	GRMZM2G052908_T01	Traes_7BS_1D93B43EE.2	36	50	20	153	46	16	176	22	120	93	135	27	120	106	103
AP13ITG62983_at	AP13ISTG62983	AT3G22360.1|PACid:19661996	LOC_Os04g51160.1	GRMZM2G074743_T01	Traes_2AL_8394449B2.1	189	284	210	507	203	578	1007	234	438	63	23	99	308	123	102
AP13ITG34169_s_at	AP13ISTG34169	AT3G55470.2|PACid:19658419	LOC_Os01g62430.3	GRMZM2G082199_T01	Traes_3AL_989AE5FD3.1	785	1659	2151	1758	439	1789	2369	964	735	116	77	390	770	210	256
AP13CTG06189_s_at	AP13CTG06189	AT4G22990.2|PACid:19647938	LOC_Os04g48390.1	GRMZM2G086430_T01	Traes_2AL_956419DF5.1	1333	616	1403	710	553	1237	675	1192	455	283	399	1128	652	897	621
AP13CTG32201_at	AP13CTG32201	AT1G01490.2|PACid:19655720	\\	GRMZM2G405662_T01	\\	635	968	1140	1164	243	899	546	498	336	135	78	188	229	205	101
AP13ITG37289_s_at	AP13ISTG37289	AT1G69120.1|PACid:19653480	LOC_Os03g54160.1	GRMZM2G553379_T05	Traes_5DL_9CC4EC839.1	250	489	820	912	440	638	684	168	146	41	42	22	35	33	25
AP13CTG58929_s_at	AP13CTG58929	\\	\\	GRMZM2G319062_T01	\\	167	20	22	24	39	20	19	128	75	508	50	19	25	14	17
AP13ITG71900RC_at	AP13ISTG71900-RC	AT5G07990.1|PACid:19665622	LOC_Os10g17260.1	GRMZM2G313750_T01	Traes_2BL_428BF7743.1	1180	46	87	28	48	105	27	21	28	58	159	23	18	15	18
AP13CTG28902_at	AP13CTG28902	AT5G25400.1|PACid:19666141	LOC_Os11g04380.1	GRMZM2G178734_T01	Traes_5BL_22D654E64.1	35	6	6	6	148	28	6	58	15	57	6	8	5	8	6
AP13CTG58694_s_at	AP13CTG58694	\\	\\	\\	\\	67	726	26	273	237	31	144	26	163	342	311	41	5	568	8
AP13CTG18464_at	AP13CTG18464	\\	\\	\\	\\	6141	1562	3062	2716	519	2973	2237	2525	1238	750	107	1541	471	942	109
AlamoCTG11165_s_at	AlamCTG11165	\\	\\	\\	\\	399	159	90	147	32	16	45	9	17	87	124	5	8	357	7
AP13CTG09661_s_at	AP13CTG09661	AT1G78570.1|PACid:19652089	\\	GRMZM2G031311_T02	Traes_5BS_588EC0AC7.1	4561	121	559	22	470	368	67	3226	1659	1758	277	6700	6746	2120	121
AP13CTG12080_at	AP13CTG12080	AT3G60130.2|PACid:19659957	\\	\\	\\	1459	8	11	11	66	20	16	797	471	1044	54	2503	1448	1067	101
AP13CTG15648_at	AP13CTG15648	AT5G24490.1|PACid:19669038	LOC_Os03g63950.1	GRMZM2G347956_T01	Traes_5DL_9425B1DC1.1	246	4423	330	3600	1665	80	2140	60	204	92	296	30	312	159	820
AP13ITG56044_at	AP13ISTG56044	AT4G25470.1|PACid:19647854	LOC_Os06g03670.1	GRMZM2G380377_T01	Traes_2AL_0F08552FB.1	406	243	107	30	29	555	147	294	164	53	17	41	137	86	22
AP13CTG03458_at	AP13CTG03458	\\	LOC_Os03g59210.1	GRMZM2G078595_T02	\\	311	14	16	13	196	180	16	60	30	40	14	35	18	15	13
AP13ITG73622RC_at	AP13ISTG73622-RC	AT3G29000.1|PACid:19664357	\\	GRMZM2G088819_T01	\\	92	132	84	132	73	331	245	981	504	245	29	530	364	150	47
AP13ITG41899_s_at	AP13ISTG41899	AT1G50732.1|PACid:19656171	LOC_Os05g03750.1	GRMZM2G410757_T01	Traes_1AS_5D942BC8F.1	519	2941	759	3631	1004	200	1863	35	162	104	335	51	216	69	124
AP13ITG65828_s_at	AP13ISTG65828	AT2G46330.1|PACid:19638539	\\	GRMZM2G059887_T01	\\	302	41	85	47	490	165	44	295	264	866	579	90	112	59	62
AP13ITG56528_at	AP13ISTG56528	AT4G17670.1|PACid:19644321	LOC_Os04g49680.1	\\	Traes_2BL_E05A72156.2	135	44	50	39	163	120	78	322	277	288	43	179	171	97	56
AP13ITG61184_at	AP13ISTG61184	AT2G21100.1|PACid:19639456	LOC_Os04g57130.1	GRMZM2G070287_T01	Traes_7DL_F8418AE61.1	375	85	67	94	156	68	70	143	91	109	45	179	374	91	45
AP13ITG64338_at	AP13ISTG64338	AT1G76600.1|PACid:19656250	LOC_Os02g09990.1	GRMZM2G082504_T01	Traes_6AS_C4B235CDE.1	356	253	294	290	60	161	247	131	219	38	41	39	126	32	36
AP13ITG56309_at	AP13ISTG56309	AT2G35040.2|PACid:19639841	LOC_Os08g10570.2	GRMZM2G368902_T01	Traes_3AL_58B6AEA00.1	38	35	19	140	30	16	101	17	103	52	86	18	140	18	147
AP13ITG54624_at	AP13ISTG54624	AT5G36800.1|PACid:19671713	LOC_Os01g67110.1	AC204007.3_FGT008	\\	108	37	28	29	602	98	35	169	67	270	45	49	43	34	34
AP13ITG44267_s_at	AP13ISTG44267	AT3G43440.1|PACid:19660359	\\	\\	\\	233	38	547	46	24	131	185	19	59	10	4	6	18	10	8
AP13CTG04298_at	AP13CTG04298	AT3G30340.1|PACid:19663099	LOC_Os06g01966.1	GRMZM2G030252_T01	Traes_7AS_2240F6F53.1	14	7	6	7	272	23	17	75	44	19	7	11	7	5	5
AP13ITG39352_s_at	AP13ISTG39352	AT1G14590.1|PACid:19654031	LOC_Os01g69190.1	GRMZM2G481052_T01	TRAES3BF024300220CFD_t1	166	741	537	274	138	249	102	50	57	54	147	326	93	312	471
AP13ITG57079_s_at	AP13ISTG57079	AT4G25160.1|PACid:19644386	LOC_Os06g04880.1	GRMZM5G892080_T01	\\	862	1259	1746	1354	795	1608	1029	531	532	220	172	560	580	352	190
AP13ITG39461_s_at	AP13ISTG39461	AT4G19003.2|PACid:19648117	LOC_Os01g46932.1	GRMZM5G822563_T03	TRAES3BF051200050CFD_t1	108	48	76	56	22	45	20	55	22	19	13	53	27	20	9
AP13ITG54556_at	AP13ISTG54556	AT4G11070.1|PACid:19646382	\\	GRMZM2G324999_T01	Traes_2AS_6269D889E.1	388	348	428	577	137	488	877	438	708	140	83	128	141	95	103
AP13ITG41015_at	AP13ISTG41015	AT1G73805.1|PACid:19654515	LOC_Os01g04280.1	GRMZM2G126749_T01	\\	431	494	989	578	324	3095	1094	866	423	206	95	576	308	280	126
AP13ITG39483_s_at	AP13ISTG39483	AT5G11930.1|PACid:19666832	LOC_Os01g09830.1	GRMZM2G303044_T01	TRAES3BF036400010CFD_t1	3674	958	2490	656	2458	4377	1287	4144	2030	1520	503	4211	2521	2288	955
AP13CTG14744_s_at	AP13CTG14744	\\	\\	\\	\\	92	661	249	467	133	395	327	132	136	30	17	62	30	34	32
AP13ITG41402_s_at	AP13ISTG41402	AT5G01790.1|PACid:19666686	LOC_Os01g07240.1	GRMZM2G048022_T01	TRAES3BF175100060CFD_t1	119	92	98	52	276	452	48	576	187	169	74	22	9	15	19
AP13ITG74159_at	AP13ISTG74159	AT5G09270.2|PACid:19667966	LOC_Os01g64190.1	GRMZM2G127180_T01	TRAES3BF272500020CFD_t1	83	121	68	160	175	79	139	109	235	409	480	139	206	261	512
AP13CTG17516_at	AP13CTG17516	AT2G02100.1|PACid:19643428	LOC_Os02g41904.1	GRMZM2G153488_T01	Traes_6AS_6C6DC68C2.1	144	41	68	39	807	189	50	378	267	1333	217	40	30	45	71
AP13CTG21580RC_at	AP13CTG21580-RC	AT2G16120.1|PACid:19639860	LOC_Os07g39350.1	GRMZM2G064437_T01	Traes_2BS_D5A97B888.2	172	286	888	321	114	418	318	87	82	50	59	230	232	128	106
AlamoCTG11973_s_at	AlamCTG11973	\\	\\	\\	\\	236	440	505	481	774	923	1194	434	616	213	186	362	680	312	418
AP13.12756.m00002_s_at	AP13_model_12756.m00002	AT1G61590.1|PACid:19650208	LOC_Os03g24930.2	GRMZM2G046297_T02	Traes_4DL_6D841BCF3.1	73	518	306	341	78	162	149	70	49	21	25	25	22	26	17
AP13CTG23744_at	AP13CTG23744	AT3G01190.1|PACid:19662747	LOC_Os01g28030.1	GRMZM2G085967_T02	Traes_6AL_38E8DCF06.1	289	9	10	9	47	13	12	214	123	327	38	10	9	12	8
AP13CTG15135_s_at	AP13CTG15135	AT1G65680.1|PACid:19651024	LOC_Os10g40720.1	GRMZM2G082520_T01	Traes_1AL_DDC13A76D.1	196	64	16	12	314	194	27	742	254	189	18	84	28	13	8
AlamoCTG14014_s_at	AlamCTG14014	AT2G26230.1|PACid:19639707	\\	GRMZM2G164141_T02	TRAES3BF019300180CFD_t1	15	585	193	154	1016	461	164	584	536	1609	1788	897	12	2665	1112
AP13ITG55594_x_at	AP13ISTG55594	\\	\\	\\	\\	1075	15	15	16	3576	1716	132	2012	1508	3244	387	167	73	52	35
AP13CTG31850_s_at	AP13CTG31850	AT3G62550.1|PACid:19662640	LOC_Os05g28740.1	GRMZM2G066961_T01	\\	469	2263	380	3139	1894	47	2551	29	282	40	414	37	515	86	2210
AP13CTG59160_at	AP13CTG59160	AT3G44220.1|PACid:19659066	LOC_Os02g33550.1	GRMZM2G017991_T01	Traes_2BS_661357FA7.1	3009	12	11	9	970	859	110	3594	1836	2291	421	661	699	143	33
AP13CTG17846_at	AP13CTG17846	AT3G23390.1|PACid:19664496	LOC_Os07g33997.1	GRMZM2G009412_T02	Traes_2BS_5436E8D29.1	575	147	389	18	56	345	21	360	21	66	984	44	25	46	2179
AP13CTG00643_at	AP13CTG00643	AT1G80530.1|PACid:19657241	LOC_Os06g08110.1	GRMZM2G127080_T02	Traes_7DS_177C0FF73.2	581	110	110	109	200	202	256	557	1185	1739	1357	709	2033	1448	25
AlamoCTG06438_s_at	AlamCTG06438	AT3G42170.1|PACid:19664915	\\	\\	\\	156	287	7	73	103	5	34	11	39	74	99	4	5	6	13
AP13CTG26155_s_at	AP13CTG26155	\\	\\	GRMZM2G401979_T01	\\	76	28	56	298	14	52	224	23	202	280	257	15	16	709	16
AP13ITG44923_s_at	AP13ISTG44923	\\	\\	\\	\\	113	1366	770	1793	941	1444	2839	2817	6853	3755	657	3929	1640	7033	149
AP13ITG69335_at	AP13ISTG69335	AT1G65680.1|PACid:19651024	LOC_Os03g01270.1	GRMZM2G474194_T01	Traes_5DS_C48D223DC.2	188	10	10	10	290	18	14	427	193	215	15	19	17	13	12
AP13CTG01516_s_at	AP13CTG01516	AT1G23310.1|PACid:19656163	LOC_Os07g01760.1	GRMZM5G840582_T01	Traes_2BL_964FC881C.1	108	7	115	4	4	112	4	64	4	4	77	117	4	4	164
AP13ITG72466_at	AP13ISTG72466	AT5G26330.1|PACid:19670224	LOC_Os03g59280.1	AC210013.4_FGT002	Traes_5DL_9A1602EFB.1	113	6	5	6	100	46	7	54	28	51	10	15	10	7	8
AlamoCTG13543_s_at	AlamCTG13543	AT1G47900.2|PACid:19649238	LOC_Os03g14250.1	AC205419.3_FGT001	\\	179	18	8	18	290	186	70	200	214	209	44	127	67	46	13
AP13CTG58408_at	AP13CTG58408	AT3G60900.1|PACid:19660175	LOC_Os03g03600.1	GRMZM2G065718_T01	\\	572	101	62	49	627	287	93	443	232	307	64	393	319	125	62
AP13ITG60987_at	AP13ISTG60987	AT3G43720.2|PACid:19663014	LOC_Os01g59870.1	GRMZM2G379035_T01	TRAES3BF079900070CFD_t1	208	10	8	10	170	54	19	154	128	353	70	8	6	9	7
AP13CTG45460_at	AP13CTG45460	AT2G02850.1|PACid:19641284	\\	GRMZM2G352678_T01	\\	515	40	46	46	46	33	40	93	111	395	69	61	75	77	43
AP13CTG59127_at	AP13CTG59127	AT5G47550.1|PACid:19665768	LOC_Os07g38960.1	GRMZM2G148925_T01	Traes_2BS_F6A5E8996.2	415	144	182	409	577	134	149	512	811	1300	1191	96	62	78	497
AP13ITG60846_at	AP13ISTG60846	\\	\\	\\	\\	18	106	36	18	64	103	22	118	23	14	12	282	72	14	13
AP13ITG65831_at	AP13ISTG65831	AT3G22540.1|PACid:19662952	\\	\\	\\	114	15	15	14	87	28	15	113	56	42	15	21	15	25	17
AP13CTG14464_s_at	AP13CTG14464	AT1G24620.1|PACid:19655254	LOC_Os01g72100.1	GRMZM2G106945_T01	Traes_5DS_011851EE7.1	457	79	683	41	58	767	131	406	143	82	9	129	83	37	7
AP13CTG25285_s_at	AP13CTG25285	\\	\\	GRMZM2G053869_T01	\\	170	18	19	19	64	50	20	63	47	48	16	67	53	10	16
AP13ITG56127_x_at	AP13ISTG56127	AT2G19770.1|PACid:19640431	LOC_Os10g17660.1	GRMZM2G140455_T01	TRAES3BF128500040CFD_t1	110	13	25	14	456	265	15	51	23	81	16	39	24	22	10
AP13ITG40389_s_at	AP13ISTG40389	AT3G48940.1|PACid:19660057	LOC_Os03g02040.1	\\	Traes_1AL_93733EE4C.1	178	15	15	14	356	277	43	133	86	125	20	115	75	39	14
AP13CTG00084_at	AP13CTG00084	AT5G15490.1|PACid:19673268	LOC_Os12g25690.1	GRMZM2G328500_T03	Traes_4AL_8845F411B.1	441	47	77	51	466	413	65	470	214	349	74	111	65	63	57
AP13ITG67800RC_s_at	AP13ISTG67800-RC	AT4G15790.1|PACid:19646961	\\	GRMZM2G474462_T01	\\	100	32	36	35	147	105	29	161	78	140	79	50	65	27	32
AP13ITG42178_s_at	AP13ISTG42178	AT2G21430.1|PACid:19640942	LOC_Os02g27030.1	GRMZM2G098298_T01	Traes_5BL_679C187B0.1	287	775	684	1711	552	408	1267	73	221	249	867	190	321	916	982
AP13ITG61617RC_at	AP13ISTG61617-RC	AT1G73620.1|PACid:19657149	LOC_Os06g47600.1	GRMZM2G476523_T01	\\	348	25	27	22	755	93	27	392	378	896	135	42	19	25	30
AP13CTG59090RC_at	AP13CTG59090-RC	AT1G70420.1|PACid:19654914	\\	\\	\\	999	386	603	424	179	909	1470	1772	686	260	61	418	891	467	102
AP13ITG39065_s_at	AP13ISTG39065	AT4G10265.1|PACid:19644194	LOC_Os04g54240.1	GRMZM2G106445_T01	Traes_2AL_F10646267.2	187	13	25	20	322	128	198	336	248	272	60	20	202	16	60
AP13CTG30742_s_at	AP13CTG30742	AT1G53025.1|PACid:19650849	LOC_Os01g13280.1	\\	Traes_3DS_65349138C.1	33	163	105	172	100	81	141	68	114	16	67	178	222	17	145
AP13CTG06185_s_at	AP13CTG06185	AT5G45750.1|PACid:19671042	LOC_Os05g44070.1	GRMZM2G127648_T01	TRAES3BF029000070CFD_t1	275	28	31	31	377	224	53	463	221	554	212	198	156	282	71
AP13CTG30797_at	AP13CTG30797	AT3G55350.1|PACid:19664440	LOC_Os06g06910.1	GRMZM2G440198_T01	\\	136	22	38	36	119	112	82	198	165	147	65	205	153	141	105
AP13CTG32077_x_at	AP13CTG32077	AT5G61380.1|PACid:19671241	LOC_Os02g40510.1	GRMZM2G020081_T01	Traes_6AL_A0A31AA9F.1	14	57	17	116	86	29	263	21	142	83	129	11	131	66	121
AP13ITG49055_s_at	AP13ISTG49055	AT3G25230.1|PACid:19661334	LOC_Os04g28420.2	GRMZM2G154685_T01	Traes_2BL_D11F64BB4.1	61	13	62	16	43	184	15	313	46	24	24	66	154	38	30
AP13CTG32323_at	AP13CTG32323	\\	LOC_Os08g07890.1	\\	\\	8	165	90	21	346	266	44	146	42	13	53	81	20	20	15
AP13ITG43921_s_at	AP13ISTG43921	AT5G57550.1|PACid:19671077	LOC_Os08g13920.1	GRMZM2G364748_T01	Traes_5DS_5B70A2EBA.2	267	24	30	13	476	431	203	896	927	489	110	235	243	136	89
AP13ITG57313_at	AP13ISTG57313	AT5G64300.1|PACid:19671035	LOC_Os08g37605.2	GRMZM2G086365_T01	Traes_7AL_44086C56B.2	199	185	174	285	189	59	224	56	204	230	293	53	282	64	487
AP13CTG06087_at	AP13CTG06087	\\	\\	\\	\\	139	530	364	1393	744	326	1577	175	482	134	696	596	694	471	1398
AP13CTG19751_at	AP13CTG19751	AT2G47390.1|PACid:19641878	LOC_Os03g19410.1	GRMZM2G140432_T01	Traes_4AS_5AA9E57F1.1	15	47	23	136	50	25	249	14	79	64	70	18	17	33	163
AP13CTG05130_s_at	AP13CTG05130	AT5G08610.1|PACid:19670133	LOC_Os01g43120.1	GRMZM2G026371_T01	TRAES3BF020200030CFD_t1	792	1238	742	2928	548	327	1755	278	913	935	1088	126	1060	797	670
AP13CTG29639_s_at	AP13CTG29639	AT5G59850.1|PACid:19672640	\\	\\	\\	43	70	48	104	123	31	123	85	275	330	503	61	200	224	344
AP13ITG65936_at	AP13ISTG65936	AT2G32070.1|PACid:19641439	LOC_Os02g55300.1	GRMZM2G179633_T01	Traes_6DL_13EE30C41.2	816	68	358	71	129	335	91	338	133	170	81	319	163	128	44
AP13ITG40381_at	AP13ISTG40381	AT1G20160.1|PACid:19654367	LOC_Os09g30458.1	GRMZM2G076417_T01	Traes_2BL_0A7F21A11.1	39	6	9	14	191	910	348	779	227	156	34	380	146	90	75
AP13CTG14368_at	AP13CTG14368	\\	\\	\\	\\	186	68	124	51	73	330	96	494	253	54	60	129	136	77	24
AP13CTG59061_at	AP13CTG59061	AT4G34410.1|PACid:19647059	LOC_Os08g36920.1	GRMZM2G369472_T01	Traes_5BL_F5D379AFC.1	56	24	172	18	15	53	72	33	59	11	8	11	9	12	11
AP13ITG40851_s_at	AP13ISTG40851	AT5G09220.1|PACid:19668647	LOC_Os01g66010.1	GRMZM2G110195_T01	TRAES3BF021600170CFD_t1	38	18	46	9	99	231	30	84	27	24	12	60	23	32	11
AP13CTG06133_at	AP13CTG06133	AT1G20050.1|PACid:19654746	\\	GRMZM2G003853_T01	TRAES3BF064500030CFD_t1	213	92	44	58	211	85	57	925	665	1076	156	1074	1758	831	439
AP13CTG30860_s_at	AP13CTG30860	AT2G39540.1|PACid:19642264	LOC_Os03g55290.1	GRMZM2G077034_T01	Traes_5DL_BEB7ADA1D.1	161	34	33	34	260	166	71	668	766	1157	778	80	157	81	123
AP13ITG40784_s_at	AP13ISTG40784	AT3G59710.1|PACid:19663904	LOC_Os02g39490.1	GRMZM2G135277_T01	Traes_2AL_4E05A50C2.1	113	166	383	154	104	350	89	254	115	94	82	70	31	142	55
AP13CTG27080_s_at	AP13CTG27080	AT1G32640.1|PACid:19649329	LOC_Os10g42430.1	GRMZM2G001930_T01	Traes_1BL_F0A02AA02.1	98	58	355	140	73	205	182	104	95	31	36	90	149	31	66
AP13CTG34141_s_at	AP13CTG34141	AT1G56220.2|PACid:19653046	LOC_Os09g26620.1	GRMZM2G099049_T02	\\	406	6306	1194	7573	4056	895	6432	707	1770	1283	2329	1067	2385	1884	3373
AP13CTG24078_at	AP13CTG24078	AT2G46150.1|PACid:19641537	\\	\\	\\	71	208	105	115	77	165	108	765	639	157	163	216	374	261	123
AP13ITG45888_s_at	AP13ISTG45888	AT4G24770.1|PACid:19643729	LOC_Os03g25960.1	GRMZM2G068715_T01	\\	235	866	242	1267	297	65	740	36	113	65	116	31	110	32	91
AP13CTG10982_at	AP13CTG10982	AT4G30110.1|PACid:19643720	\\	GRMZM2G099191_T01	Traes_7DL_A5269C73F.2	601	544	776	401	1093	3448	2199	1541	1145	628	430	2401	873	803	544
AP13ITG61745_at	AP13ISTG61745	\\	\\	GRMZM2G056513_T01	\\	569	108	162	113	382	611	581	648	298	231	193	272	172	171	135
AP13CTG59115_at	AP13CTG59115	\\	\\	\\	Traes_4BS_F9D3F368C.1	991	338	801	229	154	425	127	95	44	43	38	106	31	42	37
AP13CTG18680_s_at	AP13CTG18680	AT5G12080.3|PACid:19673280	\\	GRMZM2G005013_T01	Traes_7DS_A21E1E053.1	53	35	34	30	100	110	39	216	94	101	67	216	81	51	52
AP13CTG37796_s_at	AP13CTG37796	AT3G10300.2|PACid:19663154	LOC_Os08g44390.2	GRMZM2G069922_T03	\\	173	155	684	99	91	528	152	443	123	102	85	382	182	97	179
AP13CTG23528_at	AP13CTG23528	AT2G35980.1|PACid:19641759	\\	GRMZM2G074248_T01	\\	79	87	100	55	32	143	131	209	221	64	26	174	205	222	58
AP13ITG74940_at	AP13ISTG74940	AT5G07990.1|PACid:19665622	LOC_Os10g17260.1	GRMZM2G313750_T01	Traes_2BL_428BF7743.1	2452	30	414	12	114	469	59	17	9	22	18	10	9	7	6
AP13ITG54414_at	AP13ISTG54414	AT4G39730.1|PACid:19648438	LOC_Os02g51710.1	GRMZM2G087245_T01	Traes_6AL_D9C3BC088.1	1673	184	100	135	1575	800	497	8366	9648	12904	11214	7281	5832	6936	8079
AP13ITG52316_at	AP13ISTG52316	AT3G25610.1|PACid:19662244	\\	\\	\\	78	128	194	130	55	179	151	182	163	94	88	280	191	120	190
AP13CTG10841RC_s_at	AP13CTG10841-RC	AT3G13960.1|PACid:19661319	LOC_Os04g51190.2	GRMZM2G041223_T01	Traes_2DL_3B4943F11.2	49	45	41	48	190	101	71	72	165	165	265	22	15	8	9
AP13CTG15040_at	AP13CTG15040	AT1G08280.1|PACid:19657705	LOC_Os01g63970.1	GRMZM2G316534_T01	TRAES3BF099700040CFD_t1	138	231	295	190	207	271	248	170	123	72	78	160	96	110	115
AP13CTG21985-1_at	AP13CTG21985-1	AT1G07540.1|PACid:19650779	LOC_Os03g16700.4	GRMZM2G110309_T01	Traes_4DL_3849A9A5F.1	327	144	416	156	98	396	135	226	86	52	57	156	143	64	97
AP13ITG61964_at	AP13ISTG61964	AT3G02550.1|PACid:19661410	LOC_Os01g32770.1	GRMZM2G386674_T01	TRAES3BF008500030CFD_t1	154	50	48	51	200	195	189	396	363	281	160	89	200	106	176
AP13ITG64193_at	AP13ISTG64193	AT1G08465.1|PACid:19651039	LOC_Os07g06620.1	GRMZM2G106204_T02	\\	180	50	55	40	96	138	39	136	178	333	170	27	24	40	25
AP13CTG07769_at	AP13CTG07769	\\	\\	\\	\\	904	6	39	18	7	6	6	52	18	32	7	10	5	9	6
AP13CTG14150_s_at	AP13CTG14150	AT1G15140.1|PACid:19651162	\\	\\	\\	1581	19	277	72	103	22	46	1409	362	1136	406	15	14	10	11
AP13CTG04860_at	AP13CTG04860	AT2G34680.1|PACid:19640028	LOC_Os07g05470.1	GRMZM2G012031_T01	Traes_2AL_2B32DB242.1	130	5	24	4	73	4	21	72	162	218	53	4	157	122	61
AlamoCTG03902_at	AlamCTG03902	AT1G20440.1|PACid:19652843	\\	\\	\\	493	9	27	40	81	20	24	107	115	118	890	168	1964	233	292
AP13ITG53153_x_at	AP13ISTG53153	AT3G15670.1|PACid:19661463	LOC_Os05g46480.1	GRMZM2G096475_T01	\\	32	17	16	15	133	29	23	142	68	1453	4275	252	1082	2538	2759
AlamoCTG11383_at	AlamCTG11383	\\	\\	\\	\\	17	16	111	151	139	223	287	189	250	17	16	596	897	12	19
AP13ITG45464_at	AP13ISTG45464	AT1G08315.1|PACid:19649771	LOC_Os01g72600.1	GRMZM2G102056_T01	TRAES3BF080500030CFD_t1	130	12	103	189	30	186	349	76	110	17	169	46	5	40	377
AP13CTG22104_s_at	AP13CTG22104	\\	\\	\\	\\	347	60	36	38	188	103	35	93	138	260	168	6	15	34	11
AP13CTG29679_s_at	AP13CTG29679	AT3G23700.1|PACid:19662188	LOC_Os03g62780.1	\\	\\	80	472	7	99	176	7	55	7	97	141	238	7	6	248	7
AP13CTG45459_s_at	AP13CTG45459	AT2G02850.1|PACid:19641284	\\	GRMZM2G352678_T01	\\	196	13	15	11	27	14	14	289	103	153	29	55	13	25	14
AP13ITG40973_at	AP13ISTG40973	AT5G42510.1|PACid:19668990	\\	\\	\\	514	134	170	116	1482	312	246	748	474	777	206	487	232	306	62
AP13CTG08323_at	AP13CTG08323	\\	\\	\\	\\	539	22	95	181	74	170	133	120	99	326	692	28	254	112	781
AP13ITG55345_at	AP13ISTG55345	AT1G69530.2|PACid:19657671	LOC_Os01g60770.1	GRMZM2G339122_T01	TRAES3BF004400050CFD_t1	240	14	14	12	553	211	28	293	176	470	16	21	15	16	18
AP13CTG01364_at	AP13CTG01364	AT1G49890.1|PACid:19656135	LOC_Os03g10820.1	GRMZM2G114190_T01	Traes_4AS_C69356176.1	214	16	20	12	317	173	24	272	202	264	97	91	43	34	23
AP13ITG62758_at	AP13ISTG62758	AT1G28590.1|PACid:19650350	LOC_Os06g47910.1	GRMZM2G048904_T01	Traes_7DL_3340B022B.1	178	27	131	29	56	146	29	133	27	35	27	46	55	51	27
AP13CTG66186_at	AP13CTG66186	\\	\\	\\	\\	646	112	136	165	659	262	309	720	1668	2196	2748	68	142	1722	1845
AP13ITG52689_at	AP13ISTG52689	AT4G24130.1|PACid:19645729	LOC_Os10g37400.1	\\	Traes_1AL_C536948FC.2	230	38	44	43	224	443	159	389	566	277	77	115	165	62	36
AP13CTG02496_at	AP13CTG02496	AT4G16150.1|PACid:19645161	LOC_Os07g30774.1	GRMZM2G032336_T01	Traes_2AS_4C4190DEB.2	20	1074	382	480	752	515	405	337	379	164	22	393	530	404	24
AP13CTG04964_at	AP13CTG04964	\\	\\	\\	\\	10	278	10	10	131	12	11	11	12	90	10	18	11	252	10
AP13ITG60456RC_at	AP13ISTG60456-RC	AT1G72360.3|PACid:19656877	LOC_Os03g08470.1	GRMZM2G018984_T02	Traes_4AS_094442636.2	29	199	95	350	704	152	191	339	210	31	31	288	23	40	20
AP13ITG74807_s_at	AP13ISTG74807	AT4G28500.1|PACid:19648395	LOC_Os05g48850.1	GRMZM2G031200_T01	TRAES3BF097400030CFD_t1	161	25	30	24	304	221	52	74	41	54	26	43	20	22	25
AP13CTG05026_s_at	AP13CTG05026	AT5G25510.1|PACid:19665365	LOC_Os05g48150.1	GRMZM2G181104_T04	Traes_1DL_D9D4C863A.1	275	31	34	36	343	89	32	202	180	441	96	88	60	52	32
AP13ITG71248_at	AP13ISTG71248	AT3G62650.2|PACid:19664831	\\	GRMZM2G086897_T01	\\	181	7	15	9	62	41	23	92	59	62	30	25	12	6	6
AP13CTG09683_s_at	AP13CTG09683	AT5G55580.1|PACid:19667743	LOC_Os07g39430.1	GRMZM2G130773_T01	Traes_2BS_999491428.2	46	249	275	503	90	157	246	57	119	73	148	99	116	106	240
AP13ITG62215_at	AP13ISTG62215	AT4G01970.1|PACid:19645166	LOC_Os01g07530.1	\\	\\	42	73	22	90	79	30	175	51	116	350	605	82	481	1530	1640
AP13CTG05933_s_at	AP13CTG05933	AT3G15380.1|PACid:19659096	LOC_Os04g58470.1	GRMZM2G125768_T01	Traes_7DL_6F84F387C.2	281	19	94	27	236	155	54	458	289	739	326	270	130	190	31
AP13ITG40270_s_at	AP13ISTG40270	AT4G31330.1|PACid:19646297	LOC_Os09g32100.1	GRMZM2G038931_T02	Traes_5BL_FDF866849.1	385	106	498	125	96	612	134	161	91	18	12	60	92	13	11
AP13CTG19615_at	AP13CTG19615	AT3G49250.1|PACid:19659332	\\	GRMZM2G309152_T02	\\	37	145	70	522	91	53	326	51	298	302	127	88	418	25	115
AP13ITG33841_s_at	AP13ISTG33841	\\	\\	\\	\\	271	48	263	7	109	146	6	144	5	32	40	88	6	6	5
AP13CTG21572_s_at	AP13CTG21572	AT1G02460.1|PACid:19657482	LOC_Os01g19170.1	GRMZM2G170388_T01	Traes_1AL_FF5D1E731.1	107	41	41	29	99	556	60	1230	110	372	376	144	121	101	148
AP13ITG61014_at	AP13ISTG61014	AT4G10265.1|PACid:19644194	LOC_Os04g54230.1	GRMZM2G106511_T01	\\	40	22	19	24	395	149	149	399	305	182	35	21	93	29	40
AP13CTG10033_s_at	AP13CTG10033	AT4G38050.1|PACid:19646785	LOC_Os07g30810.1	GRMZM2G171880_T01	Traes_2AS_FC745A2EC.2	118	32	28	19	529	262	108	592	416	384	160	421	335	111	48
AlamoCTG09585_at	AlamCTG09585	\\	\\	\\	\\	119	10	13	90	10	10	58	12	44	10	12	8	120	11	10
AP13ITG63645_s_at	AP13ISTG63645	AT1G76600.1|PACid:19656250	LOC_Os02g09990.1	GRMZM2G082504_T01	Traes_6DS_1663A52241.3	303	13	246	302	7	137	130	38	29	12	16	33	17	25	107
AP13CTG08341_s_at	AP13CTG08341	AT1G19835.2|PACid:19652953	LOC_Os03g14250.1	AC205419.3_FGT001	Traes_4DL_459F0A715.1	266	46	24	38	251	170	75	206	199	181	53	137	67	60	39
AP13CTG03651_s_at	AP13CTG03651	AT3G07040.1|PACid:19658764	\\	\\	\\	155	142	32	45	516	32	177	37	244	90	153	36	135	38	41
AP13CTG22137_s_at	AP13CTG22137	AT3G01750.1|PACid:19660194	LOC_Os02g38970.2	GRMZM2G308203_T03	Traes_6DL_213635941.1	220	60	54	37	607	256	73	310	286	434	145	116	86	152	187
AP13ITG73685_s_at	AP13ISTG73685	AT1G09310.1|PACid:19649519	LOC_Os12g37650.1	GRMZM2G139786_T01	Traes_5DS_94D21BF47.1	2902	121	173	65	504	487	144	574	346	756	248	48	38	70	49
AP13CTG38401_at	AP13CTG38401	AT4G32810.1|PACid:19648520	LOC_Os01g54270.1	GRMZM2G446858_T01	Traes_3B_BDF4FBBCE.1	13	119	13	12	587	4231	1281	4463	1695	881	348	433	418	146	83
AP13ITG56390_s_at	AP13ISTG56390	AT4G35320.1|PACid:19648243	LOC_Os02g48470.1	GRMZM2G180920_T01	Traes_6DL_ADF20A696.1	959	377	296	235	1106	1308	587	1131	776	667	317	556	584	155	186
AP13ITG72803_at	AP13ISTG72803	AT5G09530.1|PACid:19668766	\\	\\	\\	439	160	124	95	516	1468	389	1030	1071	520	228	433	404	184	155
AP13ITG74190RC_at	AP13ISTG74190-RC	AT4G13600.1|PACid:19646857	LOC_Os03g30830.1	GRMZM2G127853_T01	Traes_6DS_174B3738E.2	279	43	37	26	244	113	58	296	236	305	150	312	312	245	71
AP13CTG28213_s_at	AP13CTG28213	AT1G19940.1|PACid:19654343	LOC_Os09g36350.1	GRMZM2G147422_T01	\\	291	18	16	18	600	338	53	362	418	633	435	471	218	477	188
AP13CTG18175_at	AP13CTG18175	AT4G12400.2|PACid:19648029	LOC_Os04g45480.1	GRMZM2G070863_T01	Traes_2BL_137976704.1	30	10	99	18	36	205	41	862	285	145	184	198	415	250	308
AP13ITG50413_s_at	AP13ISTG50413	\\	\\	\\	\\	101	12	8	13	789	266	91	157	144	89	36	57	60	29	36
AP13ITG56466_at	AP13ISTG56466	AT5G02540.1|PACid:19669206	LOC_Os01g05840.1	GRMZM2G162527_T01	Traes_5BL_EE6DFB02B.1	56	220	316	158	37	93	84	404	411	151	103	326	430	112	53
AP13CTG13365_s_at	AP13CTG13365	AT2G18360.1|PACid:19643163	LOC_Os01g44960.1	GRMZM2G037322_T02	TRAES3BF026200150CFD_t1	186	33	50	26	212	398	82	334	225	143	61	88	80	35	44
AP13ITG42840RC_s_at	AP13ISTG42840-RC	AT5G61340.1|PACid:19669462	LOC_Os12g38810.1	GRMZM2G385428_T01	Traes_5DS_F866D97C8.1	115	31	28	38	295	134	95	77	106	49	16	64	77	27	21
AP13CTG12481_at	AP13CTG12481	AT5G12250.1|PACid:19670892	LOC_Os01g59150.2	GRMZM2G071790_T04	Traes_3AL_6D1917532.2	1335	310	53	47	3452	1247	777	1980	1949	2818	1137	786	308	424	548
AlamoCTG08878_s_at	AlamCTG08878	\\	\\	\\	\\	238	1745	403	1458	571	245	705	425	733	1079	2045	192	243	448	1698
AP13CTG09549RC_s_at	AP13CTG09549-RC	AT5G62580.1|PACid:19666561	LOC_Os06g13600.1	GRMZM2G107092_T02	Traes_7BS_07E36944E.1	273	24	45	42	712	362	86	238	145	207	94	126	76	51	44
AP13ITG71440_at	AP13ISTG71440	AT3G26280.1|PACid:19664320	LOC_Os06g43384.1	GRMZM2G123446_T01	Traes_2BL_9622A8115.1	87	908	655	914	317	1014	1015	378	1594	348	451	436	4359	1097	962
AP13CTG26950_s_at	AP13CTG26950	AT5G05840.1|PACid:19671668	LOC_Os03g16060.1	GRMZM2G007055_T03	Traes_4AS_65318F160.1	169	37	37	35	183	127	66	354	333	212	70	136	133	50	45
AP13CTG26970_s_at	AP13CTG26970	AT3G24480.1|PACid:19663186	LOC_Os07g07990.1	GRMZM2G176394_T01	Traes_2DS_E754729E5.1	236	52	57	48	428	362	181	216	293	262	113	86	152	81	91
AP13CTG33671_s_at	AP13CTG33671	\\	\\	\\	\\	490	112	509	274	117	442	208	575	265	128	147	280	484	218	121
AP13ITG55308_at	AP13ISTG55308	\\	\\	\\	\\	167	9	9	9	467	286	22	17	13	15	11	9	8	11	10
AP13ITG63615_at	AP13ISTG63615	\\	\\	\\	\\	305	27	293	133	156	1091	148	196	83	52	12	149	26	35	26
AP13CTG22399_at	AP13CTG22399	AT1G69230.2|PACid:19654176	LOC_Os12g31780.1	GRMZM2G127386_T01	\\	1355	586	380	462	1881	850	416	1584	1414	1125	1420	1136	344	261	754
AP13CTG06944_s_at	AP13CTG06944	AT3G56590.1|PACid:19661513	LOC_Os01g71220.1	GRMZM2G136830_T01	Traes_3DL_1873B5327.1	291	43	66	40	457	379	68	337	248	355	144	225	109	121	79
AP13CTG20988_s_at	AP13CTG20988	AT5G62000.3|PACid:19669009	LOC_Os12g29520.1	GRMZM2G006042_T03	\\	39	92	163	93	188	135	97	113	64	24	27	146	78	23	43
AP13CTG09227_at	AP13CTG09227	AT1G61010.3|PACid:19653017	LOC_Os03g63590.1	GRMZM2G422649_T01	Traes_5DL_673EC3F07.2	67	239	48	37	112	21	23	19	25	89	46	39	13	20	73
AP13CTG59053_at	AP13CTG59053	AT1G62790.2|PACid:19653799	LOC_Os06g49770.1	GRMZM2G116167_T01	Traes_7BL_620930607.1	181	24	22	20	161	163	39	311	244	366	122	84	62	38	21
AP13ITG64618_at	AP13ISTG64618	AT3G07510.2|PACid:19664809	LOC_Os10g09930.1	GRMZM2G055309_T01	\\	271	50	63	42	349	226	66	506	358	616	550	352	123	142	156
AP13CTG30199_at	AP13CTG30199	\\	\\	\\	\\	14	43	117	80	38	180	76	87	93	54	17	98	76	25	16
AP13CTG11172_s_at	AP13CTG11172	AT2G44160.1|PACid:19643318	LOC_Os03g60090.1	GRMZM2G347056_T01	Traes_5DL_AA55FBE2C.1	1431	442	524	444	2416	2635	1056	1964	1341	1332	544	1379	1002	1152	494
AP13ITG35293_s_at	AP13ISTG35293	AT1G64650.1|PACid:19652690	LOC_Os03g02380.1	GRMZM2G077669_T01	Traes_4DL_BF8FA960D.1	146	32	33	39	240	143	79	201	226	264	283	49	83	46	95
AP13CTG03569_x_at	AP13CTG03569	AT3G12020.1|PACid:19664715	LOC_Os02g53520.1	GRMZM2G385925_T02	Traes_6AL_C711B0791.2	128	55	24	22	234	142	47	185	163	192	47	129	50	30	36
AP13ITG37997_s_at	AP13ISTG37997	AT4G32480.1|PACid:19647146	LOC_Os05g44300.1	\\	\\	16	21	87	20	21	107	20	93	16	14	20	27	75	49	168
AP13CTG18928_at	AP13CTG18928	AT2G33385.2|PACid:19643295	\\	GRMZM2G052644_T01	\\	147	63	54	45	266	177	76	197	109	130	58	68	64	53	62
AP13CTG11026_at	AP13CTG11026	AT5G05440.1|PACid:19669413	LOC_Os05g39580.1	GRMZM2G047677_T01	Traes_1AL_B82F1573F.2	54	38	27	45	331	78	88	102	107	49	33	126	209	75	76
AP13ITG74502_x_at	AP13ISTG74502	AT5G67230.1|PACid:19669476	LOC_Os04g55670.1	GRMZM2G160585_T01	Traes_2BL_BF242FF5C.2	355	26	62	66	755	854	261	1421	898	823	260	522	508	362	238
AP13CTG12457_s_at	AP13CTG12457	AT4G30210.2|PACid:19644808	LOC_Os08g14570.1	AC217947.4_FGT002	Traes_5DL_4D1F31CCF.2	476	140	166	139	103	252	107	147	98	48	24	191	274	85	43
AP13CTG23379_at	AP13CTG23379	AT4G12730.1|PACid:19646572	LOC_Os08g23180.1	GRMZM2G084812_T01	Traes_5BL_4801ACF03.3	422	96	91	74	513	325	163	658	458	466	260	522	415	207	139
AP13ITG39394_s_at	AP13ISTG39394	AT2G46950.1|PACid:19641613	LOC_Os07g44140.1	GRMZM2G150907_T01	Traes_2BS_72DCCC2AA.1	581	142	521	89	611	1166	358	1436	672	187	76	340	179	195	49
AP13CTG15824_at	AP13CTG15824	AT5G11450.1|PACid:19670561	LOC_Os01g43070.1	GRMZM2G000256_T01	Traes_7AL_112C7294C.1	159	94	86	336	59	33	165	27	74	115	115	22	64	48	17
AP13CTG28952_s_at	AP13CTG28952	AT4G21160.4|PACid:19645054	LOC_Os02g10480.1	GRMZM2G138349_T03	\\	104	11	20	12	73	35	21	46	22	42	13	31	20	38	16
AP13CTG13819_s_at	AP13CTG13819	AT3G52060.2|PACid:19660031	LOC_Os12g42420.1	GRMZM2G349268_T01	Traes_5DS_C739690E2.1	211	64	99	67	496	358	252	489	375	324	225	390	290	225	195
AP13ITG62490_at	AP13ISTG62490	AT3G21710.1|PACid:19659569	\\	\\	\\	77	24	27	20	107	61	27	87	34	30	21	38	44	56	71
AP13CTG27072_s_at	AP13CTG27072	AT3G24480.1|PACid:19663186	LOC_Os05g08770.1	GRMZM2G149201_T01	Traes_1BS_84EDDA66B.1	126	11	18	18	347	192	65	148	163	229	126	28	24	54	38
AP13CTG08889_at	AP13CTG08889	AT1G56720.3|PACid:19649997	LOC_Os12g01740.2	GRMZM2G162702_T01	Traes_4DS_14D2B9829.2	460	55	62	45	887	584	157	439	258	408	202	274	238	191	222
AlamoCTG07821_s_at	AlamCTG07821	AT2G45910.1|PACid:19638302	\\	\\	\\	82	510	291	615	256	231	560	61	99	82	125	29	174	135	170
AP13ITG58328_at	AP13ISTG58328	AT4G13980.1|PACid:19648200	LOC_Os02g29340.1	GRMZM2G179802_T02	Traes_6AS_1537629B3.1	57	83	147	110	110	178	124	245	142	58	75	362	187	61	136
AP13CTG14459_s_at	AP13CTG14459	AT3G59110.1|PACid:19658860	LOC_Os10g35450.1	GRMZM2G026301_T01	Traes_1AL_DAA3531A3.2	157	69	33	45	329	101	85	473	489	683	395	158	167	125	56
AP13ITG62341_at	AP13ISTG62341	AT5G47550.1|PACid:19665768	\\	GRMZM2G148925_T01	\\	173	41	52	36	163	99	53	273	296	308	323	164	81	152	155
AP13CTG12050_at	AP13CTG12050	AT5G07620.1|PACid:19671901	LOC_Os02g43870.1	GRMZM2G056903_T01	Traes_6AL_0D0674B4C.1	516	43	53	33	445	228	127	695	659	820	1141	390	302	714	604
AP13CTG17975_at	AP13CTG17975	AT5G47060.1|PACid:19671124	LOC_Os06g50080.1	\\	\\	51	264	50	291	987	292	935	656	1417	997	2268	330	935	781	1991
AP13ITG60650_at	AP13ISTG60650	AT2G46330.1|PACid:19638539	LOC_Os05g12580.1	\\	Traes_1DS_094F47A09.1	121	23	36	37	204	128	85	246	91	204	44	51	46	34	30
AP13CTG14702_s_at	AP13CTG14702	\\	\\	\\	\\	251	133	99	114	823	371	248	577	413	676	401	436	163	333	247
AP13CTG11969_s_at	AP13CTG11969	AT5G56750.1|PACid:19672323	\\	GRMZM2G413857_T01	Traes_3AS_46E4819DB.1	496	99	63	40	229	207	75	721	586	1026	483	210	165	136	72
AP13CTG14130_s_at	AP13CTG14130	AT1G13700.1|PACid:19649492	LOC_Os03g30300.1	GRMZM2G074946_T04	Traes_2BS_A5292DE10.2	30	175	49	240	305	56	266	111	279	278	404	14	42	32	81
AP13CTG11428_at	AP13CTG11428	AT2G41560.1|PACid:19640568	LOC_Os05g41580.1	GRMZM2G305159_T02	Traes_1DL_A1045C6C2.2	200	246	460	200	248	389	222	164	146	35	26	133	73	56	29
AP13ITG57838_s_at	AP13ISTG57838	AT1G14390.1|PACid:19654184	LOC_Os06g38970.1	GRMZM2G009995_T01	Traes_7BL_4B72B69C3.1	255	39	66	32	249	189	99	214	244	358	264	177	115	124	68
AlamoCTG14284_s_at	AlamCTG14284	AT4G12650.1|PACid:19648641	LOC_Os05g07650.1	GRMZM2G126865_T01	Traes_6BL_E1FB99DBD.2	564	300	268	229	1603	1257	490	980	697	671	286	749	621	604	458
AP13CTG27036RC_s_at	AP13CTG27036-RC	AT5G26330.1|PACid:19670224	LOC_Os07g38290.1	\\	Traes_2AS_8558C34D7.1	941	316	307	138	1584	776	362	1780	1258	1929	1500	1305	544	1488	916
AP13CTG20193RC_at	AP13CTG20193-RC	AT2G24100.1|PACid:19640320	\\	\\	\\	327	990	543	1309	591	220	917	88	288	133	235	99	344	282	442
AlamoCTG04651_s_at	AlamCTG04651	AT4G12700.1|PACid:19645332	LOC_Os10g31810.1	GRMZM6G866436_T01	Traes_1AL_DB9F37452.1	228	120	101	108	812	376	245	583	401	641	390	487	168	333	221
AP13CTG30977_s_at	AP13CTG30977	\\	LOC_Os05g49060.1	GRMZM2G154648_T03	\\	22	660	28	1141	118	17	419	12	31	25	76	26	17	10	56
AP13CTG30224_s_at	AP13CTG30224	AT5G05830.1|PACid:19672815	LOC_Os05g37900.1	GRMZM2G066225_T01	Traes_1BL_95B88D1BD.2	140	53	54	43	298	127	67	150	106	248	97	63	45	47	42
AP13ITG46180_s_at	AP13ISTG46180	\\	\\	\\	\\	1626	524	459	392	3786	2515	1727	4608	3855	3773	3448	2418	1858	1458	3236
AP13CTG31832_s_at	AP13CTG31832	AT1G08200.1|PACid:19649452	LOC_Os01g73790.1	GRMZM2G063949_T01	TRAES3BF156000030CFD_t1	174	54	52	58	251	132	88	195	154	301	219	84	119	61	128
AP13ITG72779_at	AP13ISTG72779	AT4G28050.1|PACid:19644832	LOC_Os06g44310.1	GRMZM5G863602_T02	Traes_7DL_DD3E13ED3.1	195	19	42	29	234	124	52	272	178	297	92	112	56	54	50
AP13.12699.m00004_s_at	AP13_model_12699.m00004	AT1G17270.1|PACid:19650034	LOC_Os07g38490.1	GRMZM2G030713_T01	Traes_2BS_6CC492AEA.1	268	36	57	32	220	193	73	238	146	188	140	196	126	115	134
AP13ITG45589_s_at	AP13ISTG45589	\\	\\	\\	\\	132	859	229	1023	322	104	625	63	132	90	187	94	157	117	207
AP13ITG54405_at	AP13ISTG54405	AT5G64810.1|PACid:19670059	LOC_Os05g46020.1	GRMZM5G863420_T01	Traes_1AL_9ADA7A031.1	97	304	218	540	151	201	410	138	228	80	58	126	195	127	87
AP13ITG55013RC_at	AP13ISTG55013-RC	\\	\\	GRMZM2G024054_T07	\\	291	85	112	92	183	213	162	333	569	240	80	178	296	330	72
AP13CTG21483_s_at	AP13CTG21483	AT1G76490.1|PACid:19649404	LOC_Os08g40180.1	GRMZM2G393337_T02	Traes_5BL_E274E95EE.1	265	21	27	27	171	131	87	513	314	411	161	445	418	344	140
AP13ITG40704_s_at	AP13ISTG40704	AT5G24530.1|PACid:19666406	LOC_Os10g39140.1	GRMZM2G099467_T01	Traes_4BL_09186DE10.1	171	826	656	806	196	402	364	99	106	45	15	12	15	21	20
AP13ITG71183_at	AP13ISTG71183	AT1G44750.2|PACid:19656820	LOC_Os04g49748.1	GRMZM2G113800_T01	Traes_2AL_57BFCA660.2	43	362	110	358	233	67	291	30	65	58	179	22	32	75	99
AP13CTG23523_at	AP13CTG23523	AT1G69780.1|PACid:19655141	LOC_Os10g26500.1	GRMZM5G803812_T01	Traes_4AS_F04DD4409.1	103	27	17	16	105	56	35	42	34	80	45	16	25	17	16
AP13CTG06799_s_at	AP13CTG06799	AT1G17270.1|PACid:19650034	LOC_Os07g38490.1	GRMZM2G030713_T01	Traes_2AS_FAED2A83B.1	182	28	41	27	161	144	52	170	106	134	103	141	94	82	121
AP13ITG73843_at	AP13ISTG73843	AT3G13310.1|PACid:19660055	\\	\\	\\	570	160	41	121	698	184	161	449	369	116	166	284	404	178	286
AP13CTG08619_s_at	AP13CTG08619	AT1G60590.1|PACid:19657635	LOC_Os01g44970.1	GRMZM2G179696_T03	Traes_3AL_0A7CF05D0.2	193	15	26	21	62	21	16	69	34	39	16	32	18	20	16
AP13ITG69454RC_at	AP13ISTG69454-RC	AT3G53850.1|PACid:19664114	LOC_Os09g07480.1	GRMZM6G631561_T01	\\	162	51	53	55	175	113	73	250	202	294	162	237	110	144	99
AP13CTG29392_s_at	AP13CTG29392	AT5G17230.3|PACid:19672545	LOC_Os09g38320.1	GRMZM2G149317_T03	Traes_5BL_667D47F86.1	241	130	205	98	248	1250	505	871	509	226	220	315	240	418	369
AP13ITG47294_s_at	AP13ISTG47294	AT3G04030.3|PACid:19664938	LOC_Os05g40960.1	GRMZM2G701218_T01	Traes_1DL_7589A1385.1	98	305	175	140	273	292	200	94	41	42	15	30	15	22	15
AP13ITG70353_s_at	AP13ISTG70353	AT5G58300.2|PACid:19670341	LOC_Os05g40200.1	AC214817.3_FGT004	Traes_1BL_FAC03ADDA.1	110	34	32	39	145	78	46	76	85	81	54	81	87	54	92
AlamoCTG14395_s_at	AlamCTG14395	AT5G46340.1|PACid:19670783	\\	\\	\\	353	99	109	114	397	341	148	521	411	693	588	199	286	243	407
AP13CTG12393_at	AP13CTG12393	AT4G08170.2|PACid:19647326	LOC_Os03g51610.1	GRMZM2G179473_T01	Traes_4AL_6B088591C.2	47	216	41	312	153	48	262	41	177	60	131	72	128	82	229
AP13CTG01275_s_at	AP13CTG01275	AT3G11760.1|PACid:19659389	LOC_Os03g44670.1	GRMZM2G146616_T01	Traes_5DL_5BDB79C19.2	312	231	556	151	218	450	169	436	205	133	146	504	174	142	213
AP13CTG07771_at	AP13CTG07771	AT5G01430.2|PACid:19668192	LOC_Os07g40320.1	GRMZM2G008468_T03	Traes_2DS_250969F3A.1	111	28	65	20	59	343	62	122	49	31	22	49	58	23	24
AP13CTG08928_s_at	AP13CTG08928	AT5G13750.1|PACid:19669492	LOC_Os12g03899.1	GRMZM2G336448_T01	Traes_4BS_1DCF82CB7.1	1104	357	1069	1160	326	913	994	524	861	990	1199	592	1552	526	1323
AP13ITG61791RC_at	AP13ISTG61791-RC	AT5G08640.2|PACid:19673314	LOC_Os02g52840.1	GRMZM2G152801_T01	Traes_6AL_1798313E2.1	2076	52	352	31	56	370	40	25	15	36	15	46	28	37	13
AP13ITG73916_at	AP13ISTG73916	AT3G20180.1|PACid:19662263	LOC_Os04g39320.4	GRMZM2G022699_T01	Traes_2DL_588A0ADC9.1	227	736	530	1071	476	2084	741	534	374	85	45	481	290	205	141
AP13ITG37464RC_s_at	AP13ISTG37464-RC	AT3G06350.1|PACid:19664898	LOC_Os01g27750.1	GRMZM2G314652_T02	TRAES3BF083800010CFD_t1	126	53	29	61	221	166	98	371	284	432	167	232	265	194	146
AP13ITG40050_s_at	AP13ISTG40050	AT3G12580.1|PACid:19658876	LOC_Os05g38530.1	GRMZM5G802801_T01	Traes_1AL_51CED3DBF.1	2698	282	3236	346	761	4493	1097	5891	3511	2639	2068	4359	4640	2352	1871
AP13CTG01060_at	AP13CTG01060	AT5G56750.1|PACid:19672323	\\	GRMZM2G413857_T01	Traes_3AS_46E4819DB.1	366	81	56	32	161	154	60	391	436	729	353	127	80	83	69
AP13CTG06772_at	AP13CTG06772	AT1G12110.1|PACid:19654698	LOC_Os10g40600.1	GRMZM2G161459_T02	Traes_1AL_BF82E1ECF.1	54	39	80	38	179	151	58	232	62	76	51	202	74	105	105
AP13CTG25604_at	AP13CTG25604	AT1G27330.1|PACid:19655649	\\	GRMZM2G110044_T01	\\	436	305	117	271	459	132	167	738	870	2004	2404	158	256	442	263
AP13CTG24934_at	AP13CTG24934	AT5G51560.1|PACid:19670828	LOC_Os01g39600.1	GRMZM2G165428_T02	TRAES3BF177500100CFD_t1	46	25	24	28	150	56	41	160	96	75	39	35	51	42	47
AP13CTG01441_at	AP13CTG01441	AT5G46340.1|PACid:19670783	LOC_Os03g19970.1	GRMZM2G020721_T01	Traes_4BL_68958110B.2	311	97	102	107	508	411	140	525	417	699	576	306	265	321	421
AP13CTG23225_s_at	AP13CTG23225	AT3G57040.1|PACid:19661105	\\	GRMZM2G096171_T01	\\	149	93	42	185	373	153	360	461	400	441	184	252	288	304	276
AP13CTG12490_at	AP13CTG12490	AT4G18880.1|PACid:19647558	\\	AC205471.4_FGT003	\\	103	342	840	324	67	137	212	103	108	40	42	32	66	63	46
AP13ITG52452RC_x_at	AP13ISTG52452-RC	AT5G57550.1|PACid:19671077	LOC_Os06g48200.1	GRMZM2G166944_T01	Traes_7DL_BD41F4558.1	177	61	71	59	221	125	86	133	215	229	223	47	48	64	57
AP13ITG70368_at	AP13ISTG70368	AT2G26250.1|PACid:19641904	LOC_Os03g08360.1	GRMZM2G445602_T01	Traes_4AS_D58530D14.1	821	167	74	203	688	317	625	466	697	488	199	12	4	7	8
AP13ITG75724RC_s_at	AP13ISTG75724-RC	\\	\\	\\	\\	149	33	56	31	120	44	39	180	260	405	184	85	74	153	65
AP13.12746.m00013_s_at	AP13_model_12746.m00013	AT5G38280.1|PACid:19671001	LOC_Os01g02350.1	GRMZM2G436448_T01	TRAES3BF039600160CFD_t1	410	14	882	750	50	468	575	133	164	39	16	17	27	25	16
AP13ITG39705_s_at	AP13ISTG39705	\\	\\	\\	\\	639	49	365	35	41	261	25	22	16	82	240	18	18	27	33
AP13CTG01433_at	AP13CTG01433	AT5G54730.1|PACid:19672741	LOC_Os01g57720.2	GRMZM2G116700_T01	TRAES3BF117200080CFD_t1	160	175	320	155	110	198	136	106	66	46	43	107	75	57	63
AP13ITG43545_s_at	AP13ISTG43545	AT5G11260.1|PACid:19666069	\\	GRMZM2G140355_T01	\\	1205	254	988	208	372	990	267	34	31	11	10	8	10	13	10
AP13CTG58800_at	AP13CTG58800	\\	\\	\\	\\	173	387	438	489	104	319	258	277	183	63	31	63	64	45	41
AlamoSLT16816_at	AlamSGLT16816	AT1G12400.1|PACid:19656625	\\	\\	\\	72	229	32	44	107	22	22	19	21	115	23	19	19	23	19
AP13CTG17649_at	AP13CTG17649	\\	\\	\\	\\	12	926	412	505	832	976	642	1169	1194	81	1788	12	3104	19	1305
AP13ITG61182_at	AP13ISTG61182	AT3G45070.1|PACid:19665049	LOC_Os11g30910.1	\\	Traes_1AL_034B63223.1	191	19	12	19	204	73	35	183	209	340	93	272	183	160	156
AP13ITG57008_at	AP13ISTG57008	AT3G62160.1|PACid:19662557	LOC_Os05g04584.1	GRMZM2G028104_T01	Traes_1DS_553838359.1	1425	32	40	34	1875	1460	188	1269	647	1067	244	699	317	141	29
AP13CTG16437_s_at	AP13CTG16437	AT3G07040.1|PACid:19658764	\\	\\	\\	192	27	63	41	300	119	48	270	100	295	119	1260	25	630	374
AlamoCTG14447_at	AlamCTG14447	AT3G47680.1|PACid:19664657	\\	\\	\\	7	234	40	90	185	11	12	32	15	6	54	232	7	14	292
AP13CTG23405_at	AP13CTG23405	AT2G04240.2|PACid:19642627	\\	GRMZM2G018070_T01	\\	119	5	50	4	26	24	4	101	5	4	5	396	5	6	4
AP13CTG11215_at	AP13CTG11215	AT1G27440.1|PACid:19657644	LOC_Os01g70190.1	GRMZM2G056702_T02	Traes_3AL_69C3C3A87.1	1006	70	302	90	614	857	527	1389	1051	573	332	1458	552	584	17
AP13CTG20178_s_at	AP13CTG20178	\\	\\	\\	\\	1257	303	338	1424	196	109	837	248	1269	314	3264	2336	396	138	1009
AP13ITG60207_at	AP13ISTG60207	\\	\\	\\	\\	779	41	21	19	27	29	25	49	34	104	634	410	491	1128	151
AP13ITG60212_at	AP13ISTG60212	AT1G69230.2|PACid:19654176	LOC_Os11g41150.1	GRMZM2G165461_T01	\\	392	88	52	25	141	117	20	51	42	91	43	88	40	49	12
AP13CTG19913RC_at	AP13CTG19913-RC	AT5G50260.1|PACid:19667641	LOC_Os08g44270.1	GRMZM2G456217_T01	TRAES3BF032200040CFD_t1	230	19	17	21	514	459	478	133	144	145	18	17	55	13	12
AP13ITG39477_s_at	AP13ISTG39477	AT1G61720.1|PACid:19657521	LOC_Os04g53850.1	GRMZM2G097841_T01	Traes_2BL_86E0BB2F2.1	247	31	39	11	272	103	55	529	485	532	214	141	6	95	55
AP13CTG04976_s_at	AP13CTG04976	AT3G48040.1|PACid:19664752	LOC_Os06g12790.1	GRMZM2G102946_T02	Traes_7BS_A9B8E9146.1	315	47	41	61	505	173	35	247	156	313	190	105	51	9	167
AP13.12067.m00015_s_at	AP13_model_12067.m00015	AT4G10270.1|PACid:19647728	LOC_Os04g54240.1	GRMZM2G106445_T01	Traes_2AL_F10646267.2	256	33	10	88	1102	58	472	811	679	851	241	35	266	28	254
AP13ITG75042_at	AP13ISTG75042	AT3G13275.1|PACid:19659622	\\	GRMZM5G844133_T01	Traes_5BL_2CF53C06C.1	226	23	139	51	196	666	105	491	207	284	77	127	101	70	76
AP13ITG44875_at	AP13ISTG44875	\\	\\	\\	\\	152	183	21	205	82	13	139	10	242	16	836	5	8	212	6
AP13CTG39269_s_at	AP13CTG39269	AT3G16770.1|PACid:19664048	\\	GRMZM2G129674_T01	\\	177	35	39	62	1031	126	629	664	944	422	194	25	424	54	245
AP13CTG30432_at	AP13CTG30432	\\	\\	\\	\\	197	40	148	183	34	187	189	572	637	28	793	1305	1251	37	1379
AP13ITG43469_s_at	AP13ISTG43469	AT4G23060.1|PACid:19647572	LOC_Os04g48160.1	GRMZM2G095892_T02	Traes_2BL_71A4EA457.1	637	25	33	57	674	140	61	442	1085	930	428	23	61	56	64
AP13ITG62293_at	AP13ISTG62293	\\	\\	AC195138.3_FGT004	\\	145	25	13	15	245	217	122	575	1146	437	164	137	319	38	24
AlamoCTG03533_at	AlamCTG03533	AT5G23750.2|PACid:19666143	\\	\\	\\	176	60	35	21	49	27	38	43	47	131	479	70	64	560	837
AP13CTG16151_at	AP13CTG16151	AT4G08455.1|PACid:19647017	\\	GRMZM2G320703_T02	\\	31	25	6	73	25	8	137	8	154	83	38	10	6	247	8
AP13CTG25282_s_at	AP13CTG25282	AT3G10740.1|PACid:19663966	LOC_Os12g03470.1	GRMZM2G077299_T03	Traes_4BS_1D859B3D3.1	102	50	14	183	72	11	123	9	143	17	293	19	266	39	284
AP13ITG65434_at	AP13ISTG65434	AT3G48510.1|PACid:19662518	\\	\\	\\	257	31	37	24	29	73	23	378	195	213	119	837	145	415	151
AP13CTG04864_x_at	AP13CTG04864	AT5G49720.1|PACid:19672136	LOC_Os03g52630.1	GRMZM2G110735_T01	Traes_4DS_AEEF6FF24.1	2798	271	183	170	3478	1570	475	2131	1432	2215	718	1341	477	719	200
AP13ITG77659_at	AP13ISTG77659	AT1G14890.1|PACid:19654808	LOC_Os10g36500.2	\\	\\	684	1017	62	190	514	122	342	274	720	130	33	54	33	36	79
AP13ITG60359_s_at	AP13ISTG60359	AT4G10265.1|PACid:19644194	LOC_Os04g54240.1	GRMZM2G106445_T01	Traes_2AL_F10646267.2	144	28	21	56	642	46	290	397	360	445	133	41	162	41	221
AP13CTG11572_at	AP13CTG11572	AT3G12670.1|PACid:19662826	LOC_Os01g43020.1	GRMZM2G153058_T01	TRAES3BF108200030CFD_t1	88	400	267	1007	405	1080	1248	398	559	378	276	1024	739	572	342
AP13ITG73694RC_s_at	AP13ISTG73694-RC	\\	\\	\\	\\	2110	78	307	23	1015	811	122	137	57	303	146	17	16	19	15
AP13CTG18278_s_at	AP13CTG18278	AT5G05200.1|PACid:19673061	LOC_Os07g12530.1	GRMZM2G031780_T02	Traes_7DS_ED7CC3207.1	142	354	685	914	69	311	334	197	269	69	96	328	259	17	51
AP13CTG58999_at	AP13CTG58999	AT5G50700.1|PACid:19672647	LOC_Os11g30560.1	GRMZM2G009188_T01	Traes_5DS_45DC0D782.1	344	132	148	95	379	645	288	597	655	473	204	235	270	173	48
AP13ITG69903_at	AP13ISTG69903	AT3G27200.1|PACid:19661389	\\	GRMZM2G148884_T01	\\	245	153	44	96	187	39	95	156	220	236	348	526	477	2336	1710
AP13CTG05979_at	AP13CTG05979	AT4G17720.1|PACid:19646314	LOC_Os03g50560.1	GRMZM2G114789_T01	Traes_4AL_EE0B0770C.1	141	22	26	28	106	67	28	114	98	99	56	73	22	22	44
AP13ITG60646_at	AP13ISTG60646	AT5G09520.1|PACid:19667128	\\	\\	\\	304	82	52	61	224	313	128	675	758	412	117	191	229	84	81
AP13ITG64229_s_at	AP13ISTG64229	AT1G70420.1|PACid:19654914	\\	\\	\\	630	269	345	232	158	729	907	999	655	196	40	319	760	326	89
AP13ITG39669RC_s_at	AP13ISTG39669-RC	AT3G04730.1|PACid:19661897	LOC_Os12g40890.1	\\	Traes_5BL_EC006AD0C.1	144	37	45	51	557	160	62	365	208	405	137	116	70	56	74
AP13ITG60478_x_at	AP13ISTG60478	AT1G45688.1|PACid:19653614	\\	GRMZM2G081957_T02	Traes_2BL_573FB3223.2	495	29	45	16	477	492	194	818	432	438	194	210	171	65	71
AP13ITG51044_s_at	AP13ISTG51044	\\	\\	\\	\\	127	12	10	8	183	115	38	174	153	228	87	77	24	39	16
AP13ITG70917_at	AP13ISTG70917	\\	\\	\\	\\	27	125	8	43	115	6	43	7	32	34	65	8	9	93	7
AP13ITG56327_at	AP13ISTG56327	AT3G10910.1|PACid:19662347	LOC_Os01g60730.2	GRMZM2G426613_T01	TRAES3BF004400010CFD_t1	191	552	157	854	1152	233	1704	160	989	412	1015	104	1168	814	1520
AP13ITG54434_at	AP13ISTG54434	AT2G28000.1|PACid:19641353	LOC_Os12g17910.1	AC215201.3_FGT005	Traes_2AS_C1EA81EC4.2	11	10	109	9	10	69	10	116	10	38	40	136	9	10	9
AP13CTG28836_at	AP13CTG28836	AT2G31880.1|PACid:19641031	LOC_Os06g18000.1	GRMZM2G027958_T01	\\	34	62	122	68	18	58	56	269	117	50	28	33	126	29	8
AP13CTG12172_at	AP13CTG12172	AT1G55320.1|PACid:19656664	LOC_Os03g59080.1	GRMZM2G062357_T01	Traes_5BL_DAE1BD995.1	528	133	206	112	137	210	120	94	78	91	20	53	84	72	10
AP13CTG04745_at	AP13CTG04745	AT5G36880.2|PACid:19672870	LOC_Os04g33190.1	GRMZM2G157269_T01	Traes_2BL_F4D4171CB1.1	221	427	467	258	310	433	199	331	142	100	32	544	487	72	44
AP13CTG11482_s_at	AP13CTG11482	AT5G54240.1|PACid:19671165	LOC_Os07g37310.1	GRMZM5G872502_T03	Traes_2AS_CB80196F5.1	408	48	36	27	572	334	76	181	121	253	133	100	94	168	83
AP13CTG30169_at	AP13CTG30169	AT2G18950.1|PACid:19638211	LOC_Os06g44840.2	\\	\\	42	168	31	120	92	29	132	11	114	42	75	14	136	19	171
AP13CTG29781_at	AP13CTG29781	AT2G30390.1|PACid:19643154	\\	GRMZM2G113325_T01	Traes_1AS_22266C808.2	55	65	57	271	34	26	158	22	69	70	103	11	71	75	127
AlamoCTG05853_s_at	AlamCTG05853	AT2G02390.1|PACid:19640174	LOC_Os10g40720.1	GRMZM2G013671_T01	Traes_1AL_DDC13A76D.1	193	56	76	58	493	230	95	585	229	418	94	108	85	58	63
AP13ITG73690_at	AP13ISTG73690	AT2G37090.1|PACid:19639722	LOC_Os03g17850.1	GRMZM2G001079_T02	Traes_4AS_FD9FAE3D8.1	158	51	57	51	196	119	57	207	137	169	85	76	70	61	56
AP13ITG67074RC_at	AP13ISTG67074-RC	AT1G56120.1|PACid:19652498	\\	\\	\\	59	138	88	190	97	74	494	268	1044	375	624	205	2134	781	995
AP13.12939.m00013_s_at	AP13_model_12939.m00013	AT3G15480.1|PACid:19664344	LOC_Os07g27810.1	GRMZM5G872070_T01	TRAES3BF048700120CFD_t1	2810	386	481	325	6451	4368	1537	4877	3247	4660	2673	2352	1991	1686	1052
AP13CTG25465_s_at	AP13CTG25465	AT3G09440.2|PACid:19661487	LOC_Os01g62290.1	GRMZM2G056039_T01	Traes_1BL_EBAF41F1E.1	462	158	122	127	699	394	166	928	927	1658	403	215	131	120	149
AP13CTG13125_at	AP13CTG13125	AT5G06690.1|PACid:19667150	LOC_Os02g53400.1	GRMZM2G023711_T01	Traes_6BL_69E800C48.1	90	435	148	457	157	41	265	27	74	37	100	17	78	43	171
AP13CTG16956_at	AP13CTG16956	AT1G58400.1|PACid:19653524	\\	\\	\\	117	111	430	351	65	437	376	292	366	134	38	116	213	142	77
AP13CTG02679_at	AP13CTG02679	AT1G09540.1|PACid:19656755	LOC_Os01g18240.1	GRMZM2G017520_T01	Traes_1DS_5BAD8947E.1	123	17	16	45	114	75	33	217	105	179	163	127	97	128	136
AP13ITG66259_at	AP13ISTG66259	AT2G32300.1|PACid:19639159	LOC_Os02g52180.1	GRMZM2G008819_T01	\\	154	57	43	39	1482	600	203	607	418	263	315	508	526	138	137
AP13CTG26280_at	AP13CTG26280	AT5G39030.1|PACid:19671606	\\	GRMZM2G448672_T01	Traes_6DS_84B68884C.3	79	132	173	41	107	291	77	339	123	122	117	184	35	58	32
AP13CTG00727_at	AP13CTG00727	AT4G13660.1|PACid:19644199	\\	\\	\\	702	298	280	161	720	589	283	799	507	555	603	415	458	100	843
AP13CTG59195RC_s_at	AP13CTG59195-RC	AT2G42900.1|PACid:19641511	LOC_Os05g50500.1	GRMZM2G141353_T01	\\	393	213	284	93	566	712	124	658	193	116	77	820	340	198	91
AP13CTG12763_s_at	AP13CTG12763	AT1G01540.2|PACid:19656708	LOC_Os04g35080.1	GRMZM2G040964_T01	Traes_2BS_C776CD323.1	121	37	42	37	271	109	44	79	68	82	59	76	39	58	47
AP13CTG00677_s_at	AP13CTG00677	AT3G27960.1|PACid:19664244	LOC_Os02g47880.2	GRMZM2G147377_T01	Traes_6AL_9AC15F055.1	577	162	335	185	531	444	201	369	171	199	61	245	172	95	108
AP13CTG53847_at	AP13CTG53847	\\	LOC_Os07g42650.1	GRMZM2G031143_T05	\\	41	140	57	223	120	58	358	53	175	133	319	50	219	127	347
AP13ITG35733_s_at	AP13ISTG35733	AT3G02550.1|PACid:19661410	LOC_Os01g32770.1	GRMZM2G073044_T01	Traes_2BL_3A840DB921.2	144	19	35	68	494	368	699	431	607	349	110	78	639	104	254
AP13ITG69023_at	AP13ISTG69023	AT5G02890.1|PACid:19666510	LOC_Os02g43670.1	GRMZM2G038243_T01	\\	123	36	21	14	61	70	27	48	43	40	17	16	23	16	12
AP13ITG55805_at	AP13ISTG55805	AT1G47480.1|PACid:19649761	LOC_Os09g28690.1	GRMZM5G831102_T02	Traes_5BL_6AFEC5789.1	138	16	13	16	131	62	16	114	71	247	46	26	9	29	8
AP13CTG00143_s_at	AP13CTG00143	AT2G01910.1|PACid:19641015	LOC_Os03g13460.2	GRMZM2G100714_T01	Traes_4DL_C179A31F6.1	406	49	80	37	441	352	68	296	162	221	120	242	101	76	100
AP13CTG23988_at	AP13CTG23988	AT1G69530.2|PACid:19657671	LOC_Os02g51040.1	GRMZM2G105844_T01	Traes_6DL_F4F20589A.1	156	25	26	22	159	64	28	147	119	395	56	47	53	37	34
AP13ITG71170_at	AP13ISTG71170	AT1G32120.1|PACid:19650181	LOC_Os11g40570.2	GRMZM2G171028_T03	Traes_2BL_BB3403BA5.1	121	35	45	32	200	126	48	207	134	118	70	71	47	61	58
AP13CTG14281_s_at	AP13CTG14281	AT4G00170.1|PACid:19645177	LOC_Os04g46780.2	\\	\\	150	37	18	15	174	63	18	53	34	41	34	22	19	68	64
AP13ITG58957_s_at	AP13ISTG58957	AT3G56630.1|PACid:19662664	LOC_Os01g59020.1	GRMZM5G810393_T01	TRAES3BF154700110CFD_t1	153	53	31	58	112	43	59	345	248	314	85	942	1120	809	166
AP13ITG41960_at	AP13ISTG41960	AT2G37390.1|PACid:19638171	LOC_Os08g31340.1	GRMZM2G166711_T01	Traes_1AL_40D1E0954.1	181	61	54	56	135	75	66	235	171	204	128	544	235	126	105
AP13ITG62208_at	AP13ISTG62208	AT1G01420.1|PACid:19652756	LOC_Os11g38650.1	GRMZM2G426415_T01	TRAES3BF053100050CFD_t1	821	97	480	239	164	463	205	330	164	87	82	187	181	127	106
AP13CTG00339_at	AP13CTG00339	AT1G19170.1|PACid:19658182	LOC_Os02g54030.1	GRMZM2G047414_T01	Traes_6DL_1B3FC466A.1	186	76	138	93	689	280	154	359	261	291	138	118	152	98	100
AP13CTG04901_s_at	AP13CTG04901	AT5G23430.1|PACid:19672660	LOC_Os04g58130.1	GRMZM2G160702_T01	Traes_2AL_EFCEB5BEA.1	168	53	65	37	244	156	92	215	163	178	75	89	74	107	66
AP13CTG09729_s_at	AP13CTG09729	\\	LOC_Os07g42650.1	GRMZM2G031143_T05	\\	35	122	44	172	148	52	337	65	183	233	458	104	261	504	233
AP13ITG55708_at	AP13ISTG55708	AT4G23170.1|PACid:19649049	\\	\\	\\	50	292	176	177	98	123	90	121	89	47	32	34	42	70	50
AP13CTG50732_at	AP13CTG50732	AT5G13710.2|PACid:19667624	\\	GRMZM2G122810_T05	\\	55	66	32	55	164	35	58	74	125	164	201	83	41	114	272
AlamoCTG13497_s_at	AlamCTG13497	AT3G28430.1|PACid:19663558	LOC_Os04g23210.1	GRMZM2G323754_T01	Traes_2DL_B6A16F7C6.2	168	45	156	54	45	264	65	97	23	14	22	55	47	21	28
AP13CTG10666_s_at	AP13CTG10666	AT2G25737.1|PACid:19641382	LOC_Os09g17600.2	GRMZM2G083058_T01	Traes_5DL_D615772DD.1	550	537	993	1000	280	709	798	464	381	166	88	401	843	218	268
AP13CTG06303_s_at	AP13CTG06303	AT4G08810.1|PACid:19644239	LOC_Os07g43990.1	GRMZM2G099207_T01	Traes_2AS_5543BDAED.1	192	58	53	26	205	134	76	236	141	180	124	143	117	178	41
AP13CTG12291_at	AP13CTG12291	\\	\\	\\	\\	204	59	65	56	257	144	81	153	106	119	102	97	95	78	158
AP13CTG12272_s_at	AP13CTG12272	AT3G61750.1|PACid:19658724	LOC_Os01g48850.1	GRMZM2G077401_T01	Traes_3AL_EC2D5B041.1	273	109	103	73	376	256	180	435	346	463	324	306	222	233	134
AP13ITG61668_at	AP13ISTG61668	AT5G66590.1|PACid:19666597	LOC_Os03g52300.1	GRMZM2G481194_T01	Traes_4DS_EADE451B1.1	139	33	41	38	170	48	54	228	306	528	291	60	36	59	47
AP13CTG02100_at	AP13CTG02100	AT4G10960.1|PACid:19644290	LOC_Os08g28730.1	GRMZM2G138410_T01	Traes_5DL_FF28DAF89.1	317	96	107	63	438	246	146	628	460	544	326	442	173	104	115
AP13ITG62725_at	AP13ISTG62725	\\	LOC_Os03g18850.1	GRMZM2G112524_T02	Traes_4AS_C5AE1BBDD.1	172	31	38	39	50	76	45	245	369	180	74	36	53	45	40
AP13CTG09776_s_at	AP13CTG09776	AT1G74520.1|PACid:19657061	LOC_Os11g38920.2	GRMZM2G054651_T01	Traes_4AL_D435B7DFB.1	155	49	68	46	152	72	86	219	218	216	161	76	64	63	79
AP13CTG19015RC_at	AP13CTG19015-RC	AT5G18520.1|PACid:19670992	LOC_Os05g38720.1	GRMZM2G115398_T01	TRAES3BF117700030CFD_t1	467	168	169	169	583	519	337	826	685	627	407	474	372	270	237
AP13CTG05750_at	AP13CTG05750	AT3G01930.2|PACid:19660088	LOC_Os04g31924.1	GRMZM2G159732_T01	Traes_2AL_8A3382BB2.1	55	87	46	138	239	111	600	21	103	50	62	86	160	73	142
AP13.11934.m00006_s_at	AP13_model_11934.m00006	AT3G28345.1|PACid:19664474	LOC_Os02g09720.1	GRMZM2G146034_T01	Traes_6DS_75C2FBF08.1	164	77	255	114	418	1591	636	294	198	68	20	123	108	31	23
AP13.12059.m00001_s_at	AP13_model_12059.m00001	AT4G32410.1|PACid:19647304	LOC_Os05g08370.1	GRMZM2G027723_T01	Traes_1DS_65C1FDCD8.2	2401	262	493	320	2580	1924	744	3275	2328	3850	1704	2091	1897	1408	1314
AP13CTG24805_at	AP13CTG24805	AT4G28100.1|PACid:19645150	LOC_Os07g37156.1	GRMZM2G414995_T01	Traes_2BS_B2710A4A5.1	158	39	48	40	492	157	250	241	218	290	93	42	32	35	34
AP13CTG03827_s_at	AP13CTG03827	\\	\\	\\	\\	193	75	93	68	166	104	66	146	111	197	171	96	88	69	132
AP13ITG42832_s_at	AP13ISTG42832	AT5G47060.1|PACid:19671124	\\	GRMZM2G164098_T01	\\	66	52	77	45	137	295	168	449	124	134	91	770	333	380	157
AP13CTG04828_at	AP13CTG04828	AT5G65700.2|PACid:19671167	LOC_Os07g04190.1	GRMZM2G141517_T01	Traes_2BL_E6E029813.1	117	49	37	42	528	70	39	125	49	143	55	166	54	77	46
AlamoCTG12177_s_at	AlamCTG12177	AT1G25570.1|PACid:19654809	LOC_Os01g04720.1	GRMZM2G022897_T01	TRAES3BF062700010CFD_t1	141	20	20	18	177	100	35	185	166	428	156	51	36	36	34
AP13ITG38326_s_at	AP13ISTG38326	AT5G59845.1|PACid:19672977	LOC_Os07g40240.1	GRMZM2G077845_T01	\\	178	55	54	41	384	111	62	433	306	736	453	124	122	152	69
AP13ITG62498_at	AP13ISTG62498	\\	\\	\\	\\	225	22	19	14	477	253	69	125	134	103	73	74	100	59	38
AP13CTG13694_s_at	AP13CTG13694	AT3G58060.1|PACid:19661541	LOC_Os03g12530.1	GRMZM2G118497_T01	Traes_4AS_B5D20D324.1	294	1325	221	535	694	144	576	39	74	107	258	89	47	62	207
AP13ITG64628_at	AP13ISTG64628	AT1G33260.2|PACid:19651699	LOC_Os03g02190.1	GRMZM2G092776_T08	Traes_4DL_2F658B2A9.1	207	70	43	38	271	118	78	103	105	151	116	188	137	176	162
AP13ITG53339_at	AP13ISTG53339	\\	\\	\\	\\	106	245	130	261	109	83	157	52	138	168	212	95	116	171	171
AlamoCTG14509_s_at	AlamCTG14509	AT1G08200.1|PACid:19649452	LOC_Os01g73790.1	GRMZM2G063949_T01	TRAES3BF156000030CFD_t1	947	152	117	118	724	416	249	706	660	1047	693	744	685	352	497
AP13CTG24296_at	AP13CTG24296	AT2G23790.1|PACid:19643094	LOC_Os03g13050.1	GRMZM2G091742_T01	Traes_4DL_0BF454A73.1	185	150	117	319	135	1197	797	447	606	134	133	265	396	184	128
AP13ITG53710_at	AP13ISTG53710	AT2G02850.1|PACid:19641284	LOC_Os03g50160.1	GRMZM2G004106_T01	Traes_4AL_F76A240AC.1	107	47	24	24	39	30	27	78	73	243	300	74	53	79	44
AP13ITG77661_at	AP13ISTG77661	\\	\\	\\	\\	140	107	22	89	79	17	54	22	43	56	76	28	30	44	61
AlamoCTG07923_s_at	AlamCTG07923	\\	\\	\\	\\	35	120	121	190	91	91	164	39	79	42	63	50	68	52	69
AP13ITG62285_at	AP13ISTG62285	AT4G31800.2|PACid:19644903	LOC_Os09g25060.1	GRMZM2G057011_T01	Traes_5BL_8BEF7F9CD.1	483	68	414	178	76	717	187	120	64	31	13	140	33	51	33
AP13CTG02709_at	AP13CTG02709	AT5G50375.1|PACid:19668091	LOC_Os11g19700.1	GRMZM2G053397_T02	Traes_4AL_FAAE9FAB5.2	161	69	79	67	269	170	149	435	308	379	188	613	484	377	199
AP13CTG24216RC_s_at	AP13CTG24216-RC	AT2G48030.1|PACid:19643509	LOC_Os03g24610.1	GRMZM2G000451_T01	Traes_2BS_DDD5FB512.1	112	29	37	21	130	69	39	150	120	109	82	101	136	89	58
AP13CTG22224RC_at	AP13CTG22224-RC	AT1G71710.1|PACid:19650621	LOC_Os01g08780.1	GRMZM2G355381_T01	TRAES3BF109900080CFD_t1	31	68	111	100	53	71	97	148	134	68	36	111	150	254	126
AP13CTG54948_x_at	AP13CTG54948	AT5G59890.1|PACid:19670926	LOC_Os02g44470.1	GRMZM2G037140_T01	Traes_1DS_6656C13761.1	1948	1457	2166	717	1808	3683	1021	4052	1717	1805	1441	1226	1160	891	826
AP13CTG40986_s_at	AP13CTG40986	AT1G22360.1|PACid:19651445	LOC_Os02g51930.1	GRMZM2G041699_T01	Traes_6AL_AE7EF8E87.2	32	386	107	296	343	109	330	243	238	111	177	427	548	326	458
AP13CTG27641_s_at	AP13CTG27641	AT1G03080.1|PACid:19654183	LOC_Os12g41200.1	GRMZM2G092947_T01	Traes_5DS_480E1D54E.2	201	71	68	42	442	175	126	516	482	538	180	266	145	139	128
AP13CTG19391_x_at	AP13CTG19391	AT1G11755.1|PACid:19658172	LOC_Os03g10080.1	GRMZM2G002492_T03	\\	239	162	109	164	353	124	436	75	233	128	227	74	235	143	210
AP13ITG37992_s_at	AP13ISTG37992	AT5G01090.1|PACid:19669072	\\	\\	\\	162	40	60	46	283	94	69	168	153	203	81	92	63	100	63
AP13CTG73208_s_at	AP13CTG73208	AT1G26940.1|PACid:19649559	LOC_Os11g38990.2	GRMZM2G078638_T03	\\	138	55	68	32	74	96	23	140	41	132	102	76	42	41	53
AP13CTG03349_at	AP13CTG03349	AT1G11680.1|PACid:19657595	LOC_Os11g32240.1	GRMZM2G068465_T02	Traes_4DS_1554E90CB.2	2258	825	1034	513	2552	1612	1421	3210	2820	2961	1369	3125	3821	3304	1287
AP13CTG05290_s_at	AP13CTG05290	AT5G13410.1|PACid:19671872	LOC_Os07g04160.1	GRMZM2G155753_T02	Traes_2AS_FD9DC88CA.1	244	102	108	119	33	48	50	21	16	65	31	10	5	12	13
AP13ITG65400_at	AP13ISTG65400	AT1G34300.1|PACid:19653613	LOC_Os10g01100.1	GRMZM2G304897_T01	Traes_4DS_314D29362.9	62	220	160	207	304	308	304	175	168	66	42	112	116	69	70
AP13CTG10989_s_at	AP13CTG10989	AT3G09320.1|PACid:19659453	LOC_Os01g62620.1	GRMZM2G064853_T01	Traes_3AL_F87BD34C8.1	144	43	59	37	360	285	152	298	246	275	282	259	191	146	140
AP13CTG22312_at	AP13CTG22312	AT5G13930.1|PACid:19669893	LOC_Os11g32650.1	GRMZM2G422750_T03	Traes_2BL_07EC87598.1	8083	952	2620	199	999	3529	371	34	20	41	14	33	14	15	16
AP13CTG26494_at	AP13CTG26494	AT5G02970.1|PACid:19670907	\\	GRMZM2G118979_T01	Traes_4BL_A56D87178.2	196	88	78	78	135	135	103	414	284	291	196	257	198	109	110
AP13ITG75108_at	AP13ISTG75108	AT5G50380.1|PACid:19666403	\\	GRMZM2G177227_T01	\\	103	36	99	28	46	228	100	280	193	44	23	49	53	41	18
AP13CTG12870_s_at	AP13CTG12870	AT4G22756.1|PACid:19647800	\\	GRMZM2G127067_T01	Traes_1AL_375367151.1	186	21	45	20	242	147	69	278	184	399	298	310	172	254	182
AP13CTG08927_s_at	AP13CTG08927	AT4G16130.1|PACid:19645119	LOC_Os02g04840.1	GRMZM2G165931_T01	Traes_7DL_375BE1239.2	77	242	408	801	90	122	316	58	112	73	100	104	186	106	284
AP13ITG74700_at	AP13ISTG74700	\\	\\	\\	\\	115	17	18	13	194	34	20	210	207	247	228	66	48	28	45
AP13CTG07650_s_at	AP13CTG07650	AT1G72880.2|PACid:19650643	LOC_Os01g51280.1	GRMZM2G102404_T01	Traes_3AL_5CF90868A.1	489	1745	511	1452	1054	473	948	748	1291	1916	1819	891	891	968	1341
AP13CTG23539RC_s_at	AP13CTG23539-RC	\\	\\	GRMZM2G081536_T01	\\	5637	2136	2468	1209	6329	6811	2895	6563	3544	2923	3716	6472	3666	3468	6165
AP13CTG05083_s_at	AP13CTG05083	AT4G17180.1|PACid:19647601	LOC_Os09g09980.1	GRMZM2G152638_T01	\\	262	96	111	113	419	291	208	425	369	433	331	265	280	203	210
AP13ITG39897_s_at	AP13ISTG39897	\\	\\	\\	\\	156	315	658	80	773	983	373	942	581	320	179	364	337	153	144
AP13CTG10929_at	AP13CTG10929	AT4G13660.1|PACid:19644199	\\	\\	\\	752	337	264	122	1039	727	155	1159	779	1042	1045	1562	1606	1234	1541
AlamoCTG02513_s_at	AlamCTG02513	AT4G19110.1|PACid:19646841	LOC_Os02g47220.1	GRMZM2G178822_T03	Traes_6DL_F48A5E31E.2	181	82	76	90	481	253	210	407	530	412	276	317	248	330	252
AP13CTG03368_at	AP13CTG03368	AT1G07530.1|PACid:19655098	LOC_Os11g47900.1	GRMZM2G163427_T01	Traes_4DS_F8FC0C699.6	285	367	606	572	500	1013	753	519	550	258	264	666	530	461	533
AlamoCTG04793_at	AlamCTG04793	AT1G67800.4|PACid:19657236	LOC_Os06g40650.3	GRMZM2G345544_T02	Traes_7DL_1ED6863DA.2	187	371	437	617	194	427	496	355	424	310	291	433	560	580	321
AP13ITG59996_s_at	AP13ISTG59996	\\	\\	\\	\\	10247	586	1060	55	115	979	70	22	20	19	24	31	21	32	23
AP13ITG62813_at	AP13ISTG62813	AT1G68530.1|PACid:19658280	LOC_Os06g14810.1	GRMZM2G409312_T01	Traes_5DS_06C36AE45.1	285	61	31	33	177	63	80	30	31	29	30	27	25	28	18
AP13ITG55693_s_at	AP13ISTG55693	AT2G01900.1|PACid:19641947	LOC_Os08g32960.1	GRMZM2G101000_T03	\\	548	25	43	87	74	201	57	18	30	25	13	11	11	14	11
AP13ITG54109_at	AP13ISTG54109	AT2G26330.1|PACid:19638210	LOC_Os06g10230.1	GRMZM5G809695_T03	Traes_7DS_582D477E1.2	159	85	75	57	272	117	84	239	175	363	157	97	83	72	58
AP13CTG16274_at	AP13CTG16274	AT1G78170.1|PACid:19653722	LOC_Os11g18940.1	\\	\\	117	35	34	29	136	75	44	61	95	116	56	16	20	17	22
AP13CTG01431_at	AP13CTG01431	AT3G60190.1|PACid:19659312	LOC_Os10g41820.1	GRMZM2G070899_T01	Traes_1AL_DD4604320.1	249	116	203	247	91	184	168	212	145	77	91	124	123	95	120
AP13ITG59245_at	AP13ISTG59245	\\	\\	\\	\\	1051	26	514	294	27	1599	122	4321	215	5776	3070	22	56	8841	21
AP13ITG55722_s_at	AP13ISTG55722	AT4G14615.1|PACid:19644065	LOC_Os07g08410.1	GRMZM2G322641_T01	Traes_2DL_1D993E896.1	336	234	72	6	262	136	5	87	4	568	197	53	4	6	362
AP13CTG14897_s_at	AP13CTG14897	AT3G63070.1|PACid:19662451	LOC_Os03g24339.1	GRMZM2G021483_T02	Traes_4DL_F6C1FD5B5.1	119	159	13	145	175	12	189	12	164	11	11	13	552	14	12
AP13CTG27267_s_at	AP13CTG27267	AT4G13010.1|PACid:19644631	\\	GRMZM2G139512_T02	Traes_2BL_B47BE4603.1	40	126	29	50	136	54	190	55	192	288	304	64	484	44	84
AP13ITG40378_s_at	AP13ISTG40378	AT1G32910.1|PACid:19651055	LOC_Os04g51990.1	GRMZM2G156004_T01	Traes_2BL_13C33B42C.2	243	17	17	20	219	351	98	470	475	400	118	134	196	103	30
AP13ITG55351_at	AP13ISTG55351	AT5G60020.1|PACid:19670364	LOC_Os01g62490.1	GRMZM2G072808_T01	TRAES3BF094000020CFD_t1	123	29	31	28	408	320	29	43	34	35	24	40	25	25	22
AP13CTG19483_at	AP13CTG19483	\\	\\	\\	\\	132	221	22	271	90	16	231	26	366	22	131	16	484	18	278
AP13CTG24201_s_at	AP13CTG24201	\\	\\	\\	\\	362	46	54	16	174	139	21	94	61	128	49	149	108	66	17
AP13CTG57059_at	AP13CTG57059	AT4G33625.1|PACid:19646609	LOC_Os07g02710.1	GRMZM2G173721_T02	Traes_2AL_57FC9AD0A.2	198	424	57	87	77	52	63	82	91	450	1142	76	225	1722	989
AP13CTG37367_at	AP13CTG37367	\\	\\	\\	\\	17	311	137	148	105	28	197	26	62	13	24	38	17	50	11
AP13ITG73563_at	AP13ISTG73563	\\	LOC_Os09g16280.1	GRMZM2G034843_T01	Traes_5BL_EF31B70B6.1	352	138	92	67	449	218	119	598	364	342	514	344	413	173	548
AP13ITG43508_s_at	AP13ISTG43508	\\	\\	\\	\\	36	142	6	45	140	7	38	7	30	69	132	10	7	38	128
AP13ITG37471_s_at	AP13ISTG37471	\\	\\	\\	\\	358	108	260	834	68	355	638	307	1094	440	64	1016	512	464	48
AP13ITG73997_s_at	AP13ISTG73997	AT4G16380.1|PACid:19643860	\\	\\	Traes_2DL_39CFFAD70.3	965	23	20	17	1121	1457	109	723	553	920	604	27	14	34	29
AP13.12332.m00004_s_at	AP13_model_12332.m00004	AT1G79830.3|PACid:19658229	LOC_Os05g48620.1	GRMZM2G150257_T01	Traes_1DL_8F3205EC8.1	176	428	57	95	79	57	54	101	114	482	968	145	256	1074	724
AP13CTG04376_s_at	AP13CTG04376	AT2G37270.2|PACid:19642371	LOC_Os02g22380.1	GRMZM2G354610_T03	Traes_2BL_9ED61BC43.2	172	20	23	13	493	364	61	247	132	186	102	82	56	84	85
AP13ITG67373_at	AP13ISTG67373	\\	\\	\\	\\	131	184	37	204	61	32	141	31	201	30	358	41	24	60	407
AP13CTG00418_at	AP13CTG00418	AT1G58440.1|PACid:19653299	LOC_Os03g12910.1	GRMZM2G105787_T01	Traes_4DL_140E30C0C.2	3148	1127	1017	575	973	889	680	2369	1357	2009	758	3061	3769	1663	270
AP13CTG31124_s_at	AP13CTG31124	\\	\\	\\	\\	117	15	111	313	28	100	163	102	236	177	27	16	63	224	47
AP13ITG55791_at	AP13ISTG55791	AT3G18180.1|PACid:19660830	LOC_Os02g22380.1	GRMZM2G354610_T03	Traes_2BL_9ED61BC43.2	191	29	24	14	487	368	57	293	158	261	150	172	35	116	85
AP13ITG33599_s_at	AP13ISTG33599	AT3G22830.1|PACid:19662548	LOC_Os03g06630.2	GRMZM2G165972_T01	Traes_4AS_52EB860E7.2	343	48	360	164	48	152	136	197	194	96	62	90	407	218	135
AP13ITG40379_at	AP13ISTG40379	AT1G32910.1|PACid:19651055	LOC_Os04g51990.1	GRMZM2G156004_T01	Traes_2BL_13C33B42C.2	381	105	76	83	468	473	181	618	619	563	201	238	324	147	100
AP13CTG08207_at	AP13CTG08207	AT5G53160.2|PACid:19670307	LOC_Os05g12260.1	GRMZM2G165567_T02	Traes_1BS_F1838F858.2	558	2025	909	3567	3359	808	3095	1322	3040	2109	4262	1074	3541	2916	6122
AP13CTG04874_s_at	AP13CTG04874	AT2G29510.1|PACid:19642384	LOC_Os03g16070.2	GRMZM2G306806_T03	Traes_4DL_0ED84805B.1	329	43	134	27	238	251	91	284	225	246	143	147	24	102	82
AlamoCTG09247_s_at	AlamCTG09247	AT1G72730.1|PACid:19649247	\\	\\	\\	40	203	260	59	136	326	115	263	109	71	70	288	25	23	194
AP13CTG08679_s_at	AP13CTG08679	AT5G56750.1|PACid:19672323	LOC_Os02g13150.1	GRMZM2G111886_T01	Traes_6DS_0A9DA46CE.1	214	77	99	60	139	146	69	250	188	186	135	55	31	49	48
AP13ITG34764_s_at	AP13ISTG34764	\\	\\	\\	\\	57	202	41	177	193	22	188	43	207	150	112	49	306	122	84
AP13CTG29348_x_at	AP13CTG29348	AT5G49630.1|PACid:19667121	LOC_Os07g04180.1	GRMZM2G108023_T01	Traes_2BL_494B4AB35.1	192	50	121	54	1204	3500	576	4215	1125	2718	1307	302	173	1031	286
AP13ITG69738_at	AP13ISTG69738	AT1G15400.2|PACid:19655816	\\	\\	\\	206	49	39	63	72	42	56	41	45	66	199	15	36	82	170
AP13CTG26987_at	AP13CTG26987	AT3G18000.1|PACid:19662939	LOC_Os01g50030.1	GRMZM2G122296_T01	Traes_3AL_644FFC911.1	806	192	356	234	77	261	104	340	116	92	113	288	54	27	26
AP13ITG61728_at	AP13ISTG61728	AT4G10490.1|PACid:19645958	\\	GRMZM2G086231_T01	Traes_3DL_07F86464E.1	112	91	172	251	113	266	337	72	97	29	24	76	104	33	13
AP13ITG38400_s_at	AP13ISTG38400	AT5G09220.1|PACid:19668647	LOC_Os12g09300.1	AC205362.4_FGT002	Traes_5AS_21B1A4EAE.1	162	136	201	309	414	1167	1751	155	242	47	33	177	243	67	28
AP13ITG69829_at	AP13ISTG69829	AT2G39710.1|PACid:19638075	LOC_Os01g62630.1	GRMZM2G339736_T01	TRAES3BF119200010CFD_t1	986	28	179	15	804	784	251	1072	645	838	957	196	173	625	167
AP13CTG00247_at	AP13CTG00247	AT4G12650.1|PACid:19648641	LOC_Os05g07650.1	GRMZM2G126865_T01	Traes_6BL_E1FB99DBD.2	523	213	230	195	725	670	240	601	407	377	163	259	227	233	298
AP13CTG17483_s_at	AP13CTG17483	AT2G22240.2|PACid:19642329	LOC_Os03g09250.1	GRMZM2G155242_T02	Traes_4DL_54A769EAC.1	2831	632	349	141	540	450	98	2362	1069	906	1156	2194	1978	621	522
AP13ITG76206_at	AP13ISTG76206	\\	\\	\\	\\	494	329	1251	628	525	875	1324	409	1096	182	28	19	81	15	23
AP13ITG41420_s_at	AP13ISTG41420	AT2G28250.2|PACid:19638216	LOC_Os02g02040.5	GRMZM2G063897_T04	Traes_5BL_C34BA5CCD.2	236	134	107	96	478	306	133	687	409	368	168	1038	494	265	128
AP13ITG55778_at	AP13ISTG55778	\\	\\	\\	\\	118	26	48	42	27	132	89	87	89	26	26	144	164	101	21
AP13CTG52990_at	AP13CTG52990	AT1G27680.1|PACid:19657460	LOC_Os05g50380.1	GRMZM2G027955_T03	Traes_1AL_A1B2A8EB0.1	1116	335	552	191	1990	2783	1374	9563	6351	6567	4194	8599	9410	4359	2401
AP13ITG38434_at	AP13ISTG38434	AT1G09430.1|PACid:19657673	LOC_Os11g47330.1	GRMZM2G107082_T01	Traes_4AL_830C5DA64.2	161	50	45	33	124	109	56	115	73	159	159	90	63	76	171
AlamoCTG12381_s_at	AlamCTG12381	\\	\\	\\	\\	193	24	42	67	24	30	44	28	73	244	97	30	40	114	81
AP13ITG40796_at	AP13ISTG40796	AT3G15840.4|PACid:19659187	\\	GRMZM2G012119_T06	Traes_7DL_85A6FC0F2.1	59	174	97	460	45	28	249	11	36	18	43	14	25	16	56
AP13ITG38627_at	AP13ISTG38627	AT3G16520.3|PACid:19663104	LOC_Os01g50200.1	GRMZM2G051683_T01	Traes_2BS_891EC5836.1	1278	167	647	203	675	2651	982	2729	1754	937	464	2759	1562	1541	436
AP13CTG11268_at	AP13CTG11268	\\	\\	\\	Traes_5DL_405B35786.1	307	154	129	85	168	321	127	420	145	83	45	219	326	176	54
AP13ITG73620RC_s_at	AP13ISTG73620-RC	AT1G17620.1|PACid:19652404	LOC_Os05g11010.1	GRMZM2G118951_T01	\\	184	36	28	21	381	243	205	492	473	480	206	310	274	181	155
AP13ITG62989_s_at	AP13ISTG62989	AT4G39720.1|PACid:19644204	LOC_Os06g45570.1	GRMZM2G333049_T01	\\	67	254	201	1255	152	149	748	84	239	136	197	64	333	312	319
AP13CTG10688_s_at	AP13CTG10688	AT3G62660.1|PACid:19665043	LOC_Os03g18890.1	GRMZM2G300692_T02	Traes_4BL_03CB37600.1	677	28	50	26	951	877	213	617	398	625	334	515	347	526	317
AP13ITG66546_at	AP13ISTG66546	AT3G24570.1|PACid:19662509	\\	\\	\\	24	40	18	26	142	22	31	33	35	112	260	12	47	52	14
AP13CTG05671_at	AP13CTG05671	AT1G51340.2|PACid:19653712	LOC_Os03g11734.2	GRMZM2G163154_T01	Traes_4BL_06F78B23C.1	571	101	583	166	195	566	444	2218	1349	782	285	388	259	74	100
AP13ITG37355_s_at	AP13ISTG37355	AT5G44030.1|PACid:19673096	LOC_Os03g62090.1	GRMZM2G113137_T01	\\	2138	277	436	256	2715	2042	905	3186	2374	3385	1899	1884	1217	962	955
AP13CTG11349_at	AP13CTG11349	AT1G64230.2|PACid:19655602	LOC_Os02g02830.1	AC233922.1_FGT008	Traes_6AS_E011BC5BB.1	459	267	208	170	94	112	67	150	72	98	62	46	34	34	42
AP13CTG00923RC_at	AP13CTG00923-RC	AT2G41770.1|PACid:19641213	LOC_Os05g32500.1	GRMZM2G109352_T01	Traes_1DL_264DFD316.1	158	43	49	40	582	202	87	170	160	161	104	113	129	106	103
AP13CTG14327_s_at	AP13CTG14327	AT3G07340.1|PACid:19663870	LOC_Os01g68700.1	GRMZM2G030762_T02	\\	401	138	180	181	570	250	342	333	460	275	185	137	266	101	166
AP13ITG75366RC_at	AP13ISTG75366-RC	AT3G29000.1|PACid:19664357	\\	GRMZM2G088819_T01	\\	61	226	89	239	72	316	286	531	403	143	51	312	458	250	130
AP13CTG15351_s_at	AP13CTG15351	AT5G58300.2|PACid:19670341	LOC_Os03g21510.1	GRMZM2G016480_T01	Traes_4BL_DF7743A23.1	145	39	50	25	347	206	102	242	323	233	128	261	433	206	167
AP13CTG06289_at	AP13CTG06289	AT5G23060.1|PACid:19673175	LOC_Os02g49680.1	GRMZM2G122715_T02	Traes_6AL_8360ABFA1.1	729	448	573	205	536	588	244	321	76	85	67	92	24	33	38
AP13CTG10797_at	AP13CTG10797	AT3G27060.1|PACid:19660956	LOC_Os06g14620.1	GRMZM2G155546_T01	Traes_7BS_F8B0C3697.1	319	43	39	110	143	39	172	31	73	78	51	39	81	22	46
AP13CTG03100_at	AP13CTG03100	AT4G18710.1|PACid:19647788	LOC_Os06g35530.1	GRMZM2G043350_T01	Traes_3AS_6BC049834.1	126	110	14	85	132	41	101	54	134	118	163	73	170	58	135
AP13CTG17270_at	AP13CTG17270	AT4G35160.1|PACid:19647990	\\	GRMZM2G336824_T01	\\	319	66	46	34	222	187	68	62	15	30	7	25	7	16	14
AP13CTG00860_s_at	AP13CTG00860	AT1G30820.1|PACid:19657109	LOC_Os05g49770.1	GRMZM2G132547_T02	Traes_1BL_D633DA4E8.1	986	1498	223	608	855	220	354	176	210	134	100	372	259	222	190
AP13CTG44552_s_at	AP13CTG44552	AT1G80840.1|PACid:19649422	LOC_Os06g44010.1	GRMZM2G111711_T01	Traes_7DL_B86B36F67.1	33	166	245	247	35	59	108	42	57	27	30	24	83	53	53
AP13ITG64178_s_at	AP13ISTG64178	AT2G27920.1|PACid:19638102	LOC_Os08g44640.1	GRMZM2G106165_T02	Traes_7AL_FDF10C76E.1	164	874	51	246	217	37	181	43	62	63	49	41	64	100	37
AP13CTG14282_s_at	AP13CTG14282	\\	\\	\\	\\	209	50	74	112	72	141	131	52	72	82	473	21	25	21	19
AP13CTG21056_s_at	AP13CTG21056	AT1G10950.1|PACid:19657004	LOC_Os02g34690.1	GRMZM2G165631_T01	Traes_5BS_69B7E10DB.1	221	78	76	38	351	244	142	336	242	353	269	141	110	123	222
AP13ITG52615_at	AP13ISTG52615	AT4G25470.1|PACid:19647854	LOC_Os02g45450.1	GRMZM2G137341_T01	Traes_6DL_F0143F70C.1	125	61	195	109	123	2412	1736	1387	924	187	57	66	88	97	52
AP13CTG26906_at	AP13CTG26906	AT3G50810.1|PACid:19658706	LOC_Os03g55870.1	GRMZM2G039978_T01	Traes_5DL_4209B57EE.1	18	22	53	7	11	146	10	54	7	13	15	14	8	20	9
AP13ITG63700_at	AP13ISTG63700	AT4G05030.1|PACid:19645384	\\	GRMZM2G441226_T01	\\	73	235	162	244	214	295	230	202	217	54	100	254	382	147	190
AP13ITG38754_at	AP13ISTG38754	AT1G80160.1|PACid:19656576	LOC_Os05g07940.1	GRMZM2G312877_T01	Traes_1DS_8C0C4C146.1	166	611	138	344	228	83	257	142	143	389	563	237	230	385	319
AP13CTG04945_at	AP13CTG04945	AT1G77610.1|PACid:19658183	LOC_Os04g59550.3	GRMZM2G127591_T01	Traes_2BL_2F1728CDC.1	137	94	63	66	303	189	112	354	176	251	237	404	215	278	177
AP13ITG41789_s_at	AP13ISTG41789	AT2G19640.2|PACid:19638814	LOC_Os08g10470.2	GRMZM2G052328_T01	Traes_7DL_74A27712F1.3	114	186	92	230	291	118	253	158	331	326	395	182	276	232	254
AP13ITG66073_at	AP13ISTG66073	\\	\\	\\	\\	283	110	264	108	101	274	118	449	188	307	202	259	225	265	134
AP13CTG16900_s_at	AP13CTG16900	AT5G24800.1|PACid:19672723	\\	GRMZM2G073427_T07	Traes_5DS_6E33F5034.1	193	2122	804	2994	3525	377	1992	200	260	110	121	171	125	146	92
AP13CTG22226_at	AP13CTG22226	AT2G39210.1|PACid:19638816	LOC_Os03g58580.1	GRMZM2G453320_T02	Traes_5DL_C334D859A.1	132	269	479	298	126	398	196	17	10	9	13	13	12	14	17
AP13ITG52308_at	AP13ISTG52308	\\	\\	\\	\\	313	45	130	34	49	130	40	56	35	36	35	37	36	36	45
AP13ITG62685_at	AP13ISTG62685	\\	\\	\\	\\	5	5	6	5	322	84	59	875	667	196	22	89	112	39	8
AP13CTG16307_at	AP13CTG16307	\\	\\	\\	\\	151	93	48	35	166	25	38	326	98	195	539	29	382	288	45
AP13ITG64855RC_at	AP13ISTG64855-RC	AT2G41430.5|PACid:19643287	LOC_Os03g23010.4	GRMZM2G181551_T05	Traes_2BS_C091C9182.1	122	5	159	48	6	108	38	210	83	34	53	186	115	136	15
AP13ITG63156_at	AP13ISTG63156	AT2G22880.1|PACid:19639343	\\	GRMZM2G118172_T01	\\	156	577	810	2099	154	193	1140	206	518	181	705	50	347	280	1097
AP13ITG58649_s_at	AP13ISTG58649	AT3G24520.1|PACid:19659463	LOC_Os01g53220.1	GRMZM2G086880_T01	TRAES3BF005500020CFD_t1	154	197	84	216	408	109	466	66	253	320	520	165	205	714	393
AP13CTG04781_s_at	AP13CTG04781	AT3G51130.1|PACid:19663088	LOC_Os06g49990.3	GRMZM2G116434_T01	Traes_7DL_BE2E4A2BA.1	704	204	140	347	178	27	241	91	205	69	246	20	242	21	219
AP13CTG11885_s_at	AP13CTG11885	AT4G33945.1|PACid:19648756	\\	\\	\\	105	10	30	88	14	112	79	257	137	276	346	209	20	312	407
AP13ITG38530_s_at	AP13ISTG38530	\\	\\	\\	\\	26	26	167	115	17	178	84	237	90	29	140	12	10	64	173
AP13ITG70199_at	AP13ISTG70199	AT5G17050.1|PACid:19670144	LOC_Os06g09240.1	GRMZM2G165390_T01	Traes_1BS_2C06A7DD9.1	508	128	213	83	365	363	182	17	18	62	34	3	4	7	9
AP13ITG73929_s_at	AP13ISTG73929	AT1G28480.1|PACid:19653442	LOC_Os01g47760.1	GRMZM2G178886_T01	TRAES3BF022100050CFD_t1	142	8	9	87	15	8	75	9	80	25	8	10	107	40	8
AP13ITG44836RC_at	AP13ISTG44836-RC	AT5G23230.1|PACid:19669417	LOC_Os04g44420.1	GRMZM2G362413_T01	Traes_2BL_4EAE12D10.1	289	48	81	43	39	55	44	61	47	108	225	729	196	1438	182
AP13ITG40062_s_at	AP13ISTG40062	AT5G05960.1|PACid:19670120	\\	GRMZM2G031102_T01	Traes_7DL_0D01F15FF.1	4956	715	410	2630	7483	5935	4932	1219	3011	699	229	1595	600	248	156
AP13CTG22253_at	AP13CTG22253	AT3G56170.1|PACid:19661346	\\	GRMZM2G102714_T01	TRAES3BF175100010CFD_t1	103	142	21	126	176	24	130	40	112	42	136	62	36	302	199
AP13ITG44707_at	AP13ISTG44707	AT3G24520.1|PACid:19659463	LOC_Os06g35960.1	GRMZM2G118047_T02	Traes_7DL_82722EDAD.2	291	79	48	42	34	43	29	34	58	62	246	48	54	58	442
AP13CTG17017_at	AP13CTG17017	AT4G09890.1|PACid:19644163	LOC_Os06g47220.1	GRMZM2G477846_T01	Traes_7DL_9D357883C.1	1425	892	457	1042	4534	2623	3130	1973	2134	746	167	1160	1606	247	121
AlamoCTG02978_at	AlamCTG02978	AT5G61060.1|PACid:19673119	\\	\\	\\	249	15	120	136	15	111	103	103	136	18	89	182	16	22	18
AP13ITG60660_at	AP13ISTG60660	\\	\\	\\	\\	1183	194	282	202	397	1011	328	1492	1001	1304	1607	1045	989	1795	596
AP13CTG06358_at	AP13CTG06358	AT3G04710.3|PACid:19661032	\\	\\	TRAES3BF069000050CFD_t1	40	19	150	61	88	195	40	263	66	67	218	337	52	67	29
AP13CTG10045_s_at	AP13CTG10045	AT4G16370.1|PACid:19645336	LOC_Os02g46850.1	GRMZM2G112456_T02	Traes_6DL_3E5249DE3.1	417	1184	470	433	1180	333	454	339	242	104	206	734	203	89	296
AP13CTG13969_s_at	AP13CTG13969	AT1G19250.1|PACid:19653259	\\	GRMZM2G113844_T01	\\	56	246	341	129	490	396	129	733	681	586	1858	401	377	455	306
AP13ITG75416_at	AP13ISTG75416	AT4G13750.1|PACid:19644550	\\	\\	\\	110	314	171	210	146	136	64	124	56	52	40	100	76	26	34
AP13CTG26677_s_at	AP13CTG26677	AT5G04590.1|PACid:19665499	LOC_Os05g42350.1	GRMZM2G090338_T01	Traes_1BL_2DE1B0930.1	3590	1039	1227	1440	330	616	615	13	14	24	37	11	14	19	53
AlamoCTG12216_s_at	AlamCTG12216	\\	\\	\\	\\	65	175	270	42	185	298	41	302	44	180	158	218	52	35	27
AP13CTG19879_at	AP13CTG19879	AT1G03310.2|PACid:19653278	LOC_Os05g32710.1	GRMZM2G090905_T01	\\	113	9	30	16	54	56	39	166	129	107	61	342	467	137	64
AP13ITG41380_at	AP13ISTG41380	AT5G42720.1|PACid:19670678	LOC_Os03g51240.2	GRMZM2G096591_T01	Traes_4BS_3DA553B97.2	294	246	145	127	543	306	340	298	334	755	1313	809	501	1698	2179
AP13ITG68729_at	AP13ISTG68729	AT2G21300.2|PACid:19639112	LOC_Os04g45580.1	GRMZM5G860469_T02	Traes_2BL_657D729B2.2	132	71	53	74	348	63	96	153	153	211	71	68	136	61	51
AP13ITG55555_at	AP13ISTG55555	AT5G08170.1|PACid:19670786	LOC_Os04g39210.1	GRMZM2G064159_T01	Traes_2DL_071CC70F4.2	185	112	408	130	180	360	232	408	186	251	193	464	221	455	66
AP13CTG04612_at	AP13CTG04612	AT3G10260.2|PACid:19664583	\\	GRMZM2G152921_T03	Traes_5AL_3BDFF976D.1	172	86	67	68	180	119	177	268	290	136	101	382	448	182	101
AP13ITG39045_s_at	AP13ISTG39045	AT1G17870.1|PACid:19657994	LOC_Os03g51920.1	GRMZM2G049349_T01	Traes_4DS_8B71AA2E2.1	578	61	131	22	30	55	24	225	79	50	129	67	22	106	50
AP13CTG11473_at	AP13CTG11473	AT5G09220.1|PACid:19668647	LOC_Os12g08130.1	GRMZM2G076593_T01	Traes_5DL_BB10A3B4B.1	158	273	555	466	1674	414	1437	359	1495	607	199	94	613	512	464
AP13CTG35629_s_at	AP13CTG35629	AT4G29530.1|PACid:19649062	LOC_Os01g41660.1	GRMZM2G035134_T02	Traes_3AL_E48D96E6C.2	411	152	290	271	734	1798	1919	1024	1102	431	243	413	564	135	107
AP13ITG69558_s_at	AP13ISTG69558	AT2G47800.1|PACid:19642410	LOC_Os04g13220.1	\\	Traes_2DS_1E247C42B.1	109	69	24	76	120	35	52	194	253	405	304	101	272	115	218
AP13ITG58119_at	AP13ISTG58119	AT5G37670.1|PACid:19667302	\\	GRMZM2G335242_T01	\\	456	73	205	58	124	348	89	608	320	334	332	1105	604	922	803
AP13CTG28699_at	AP13CTG28699	AT1G65060.1|PACid:19650716	LOC_Os02g46970.1	GRMZM2G054013_T02	Traes_6DL_EC398B9A5.2	5913	1867	2747	785	3544	2546	608	896	500	957	817	572	1296	861	560
AP13ITG41390_s_at	AP13ISTG41390	AT1G48320.1|PACid:19653708	LOC_Os03g48480.1	GRMZM5G861357_T01	TRAES3BF079100040CFD_t1	481	895	343	804	405	193	392	21	116	84	133	17	44	59	23
AlamoCTG14717_s_at	AlamCTG14717	AT3G46530.1|PACid:19663678	\\	\\	\\	44	42	102	29	76	140	51	148	61	71	21	149	36	86	33
AP13ITG61998_at	AP13ISTG61998	AT1G50590.1|PACid:19649941	LOC_Os08g27720.1	GRMZM2G101116_T02	\\	219	247	50	224	167	50	129	52	108	49	18	106	141	46	31
AP13CTG01829_at	AP13CTG01829	AT5G16650.1|PACid:19672578	LOC_Os02g46640.1	GRMZM2G112626_T03	Traes_6AL_AC7C1B592.1	160	287	64	99	53	27	24	14	20	54	210	20	23	60	87
AP13CTG44647_s_at	AP13CTG44647	AT1G11755.1|PACid:19658172	LOC_Os03g10080.1	GRMZM2G002492_T03	\\	138	39	29	41	115	31	85	21	54	23	29	18	74	25	37
AP13CTG28693_s_at	AP13CTG28693	AT2G46950.1|PACid:19641613	\\	GRMZM2G084407_T01	Traes_6DS_9C14A2153.1	1004	704	366	533	2115	1035	1490	438	398	357	155	230	174	213	75
AP13ITG37508_s_at	AP13ISTG37508	\\	\\	\\	\\	87	281	279	590	88	124	266	34	51	23	52	53	147	79	56
AP13CTG11512_s_at	AP13CTG11512	AT3G58670.3|PACid:19662193	\\	GRMZM2G149295_T02	\\	273	307	97	244	1040	403	355	485	459	360	352	522	576	410	288
AP13ITG59472_at	AP13ISTG59472	AT3G47580.1|PACid:19659868	\\	\\	Traes_1BL_492A736EC.1	355	57	85	38	129	259	191	109	58	35	69	97	163	136	86
AP13ITG41872RC_s_at	AP13ISTG41872-RC	AT4G23810.1|PACid:19648384	LOC_Os09g16510.1	GRMZM2G163418_T01	\\	128	56	217	153	58	152	128	112	204	63	29	64	101	68	35
AP13CTG15974_at	AP13CTG15974	AT4G32390.1|PACid:19646698	LOC_Os01g58870.1	GRMZM2G130558_T01	TRAES3BF086800080CFD_t1	403	174	154	113	702	683	338	519	320	286	241	501	494	288	237
AP13CTG28408_s_at	AP13CTG28408	AT2G36910.1|PACid:19642755	LOC_Os08g45030.1	GRMZM2G315375_T01	Traes_7DS_E15592456.1	96	110	200	115	382	390	257	239	191	114	58	179	215	102	109
AlamoCTG01688_s_at	AlamCTG01688	AT4G21192.2|PACid:19648467	ChrSy.fgenesh.mRNA.69	\\	\\	114	102	57	109	70	52	58	100	143	295	505	114	153	203	212
AP13CTG12424_at	AP13CTG12424	\\	\\	\\	\\	137	85	66	116	150	155	162	269	295	598	551	328	467	284	461
AP13CTG28331_s_at	AP13CTG28331	AT5G13710.2|PACid:19667624	\\	\\	\\	1637	1989	336	580	1630	322	919	579	340	95	14	8	8	5	6
AP13ITG68699_at	AP13ISTG68699	AT3G55550.1|PACid:19659406	LOC_Os12g38610.1	GRMZM2G093736_T01	Traes_5DS_940304198.1	35	27	71	15	318	72	76	268	190	78	92	109	99	35	8
AP13ITG69560_at	AP13ISTG69560	AT1G60710.1|PACid:19649160	LOC_Os04g26910.1	GRMZM2G052812_T02	Traes_2DL_912C2537C.2	63	113	213	47	215	528	145	1220	817	453	828	1606	556	33	885
AP13CTG04550_at	AP13CTG04550	AT5G25180.1|PACid:19668619	\\	GRMZM2G120621_T01	Traes_5BS_475966C01.1	26	29	31	29	115	29	35	2112	1283	934	99	3326	8079	1509	272
AP13ITG42740_at	AP13ISTG42740	\\	\\	\\	\\	119	48	47	48	354	111	162	365	480	443	293	308	975	765	855
AP13ITG62349_at	AP13ISTG62349	AT2G37900.1|PACid:19643379	LOC_Os03g60850.1	GRMZM2G143998_T01	Traes_5BL_53FCAF30F.1	280	268	137	153	877	575	1059	479	475	100	84	265	209	131	123
AP13ITG69811_at	AP13ISTG69811	AT5G10530.1|PACid:19669698	\\	\\	\\	160	460	45	57	216	50	55	49	58	54	257	65	56	62	497
AP13CTG03198_s_at	AP13CTG03198	AT1G27440.1|PACid:19657644	LOC_Os10g10080.2	GRMZM2G056702_T02	TRAES3BF169000110CFD_t1	582	161	255	280	802	610	396	489	479	399	355	335	298	256	308
AP13CTG00131_at	AP13CTG00131	\\	\\	\\	\\	90	217	107	251	210	91	171	81	110	193	288	64	104	164	326
AP13CTG05627_s_at	AP13CTG05627	AT5G57110.2|PACid:19668005	LOC_Os04g51610.1	GRMZM2G140328_T03	Traes_2DL_FAE13169F.1	317	68	90	68	76	60	65	89	105	129	389	143	256	302	243
AP13CTG36715_s_at	AP13CTG36715	AT4G00420.3|PACid:19646735	\\	\\	\\	262	185	105	197	276	61	185	85	135	195	221	61	100	109	310
AlamoCTG13604_s_at	AlamCTG13604	AT3G11650.1|PACid:19659724	LOC_Os04g58850.1	\\	Traes_2AL_3A4A996D8.1	1481	341	1091	994	921	3002	2827	1655	2161	484	189	897	2683	1509	600
AP13ITG55688_s_at	AP13ISTG55688	AT3G30340.1|PACid:19663099	\\	GRMZM2G030216_T01	Traes_4AL_A0BA8C598.1	335	197	105	186	464	263	338	265	196	58	30	15	9	6	5
AP13ITG64352_at	AP13ISTG64352	\\	LOC_Os05g45180.1	GRMZM2G095807_T01	\\	207	47	84	50	52	116	44	145	37	124	43	113	35	36	39
AlamoCTG14370_x_at	AlamCTG14370	AT5G08500.1|PACid:19667788	LOC_Os04g36050.1	GRMZM2G437119_T02	Traes_2DL_2BED9E8FE.1	116	286	133	291	242	120	296	147	257	304	303	105	292	377	427
AP13ITG67311_s_at	AP13ISTG67311	AT2G03200.1|PACid:19643140	LOC_Os04g37550.1	GRMZM2G079490_T01	Traes_2BL_ED595CF29.1	535	231	257	243	713	540	405	522	417	330	191	445	398	340	245
AP13ITG67442_s_at	AP13ISTG67442	AT2G32800.1|PACid:19640798	LOC_Os11g25860.1	\\	Traes_5BL_9B20DC2C0.1	57	44	123	53	385	397	299	289	311	114	50	272	243	122	83
AP13CTG09459_at	AP13CTG09459	AT1G01430.1|PACid:19652044	\\	GRMZM2G131152_T02	Traes_1BS_2B4731927.1	77	69	65	62	209	84	84	171	247	417	381	165	84	222	256
AP13ITG72387_at	AP13ISTG72387	\\	\\	\\	\\	165	835	354	366	411	164	224	141	113	190	380	159	87	157	200
AlamoCTG03304_at	AlamCTG03304	AT5G01720.1|PACid:19667747	\\	GRMZM2G467147_T01	Traes_5BL_CA43D0E3B.1	80	47	43	34	308	134	106	249	157	103	95	173	224	83	74
AP13ITG58594_at	AP13ISTG58594	AT4G39490.1|PACid:19646993	LOC_Os03g04660.1	GRMZM2G062946_T01	Traes_4DL_E3A58D0A5.1	303	174	71	56	827	193	141	108	98	173	142	50	77	135	128
AP13ITG53561_at	AP13ISTG53561	\\	\\	\\	\\	779	619	298	288	1383	606	395	816	544	784	795	1323	657	1488	1067
AP13ITG73588_at	AP13ISTG73588	AT2G38050.1|PACid:19640611	LOC_Os01g63260.1	GRMZM2G449033_T03	TRAES3BF039900020CFD_t1	376	177	177	219	603	356	437	695	711	502	328	739	1226	749	512
AP13ITG62486_at	AP13ISTG62486	AT1G17080.1|PACid:19656387	\\	GRMZM2G138842_T01	\\	201	467	406	404	414	353	282	240	192	114	139	256	382	177	369
AP13CTG10776_s_at	AP13CTG10776	AT5G49460.1|PACid:19665896	LOC_Os01g19450.1	GRMZM2G002416_T01	TRAES3BF059300030CFD_t1	3062	1397	1325	1070	2711	2424	1283	2558	2015	2722	2056	2683	2062	2435	1746
AP13CTG29375_s_at	AP13CTG29375	AT1G12780.1|PACid:19656497	LOC_Os09g35800.1	GRMZM2G052336_T01	Traes_5BL_36B4733ED.1	127	305	356	448	80	100	196	51	57	59	51	73	82	95	64
AP13CTG01898_s_at	AP13CTG01898	AT5G24910.1|PACid:19667831	\\	\\	Traes_5DL_EF333D798.2	244	202	49	110	198	40	136	66	506	283	197	474	1067	1606	38
AP13ITG52694_s_at	AP13ISTG52694	AT1G76470.1|PACid:19650472	\\	\\	Traes_5AL_0807B656A.1	446	82	136	257	97	271	433	216	423	522	242	427	163	548	114
AP13ITG61501_at	AP13ISTG61501	AT1G70420.1|PACid:19654914	\\	\\	Traes_1BL_E8D2ED5D3.1	288	126	120	174	234	388	245	491	623	455	144	317	292	310	162
AP13CTG18604_s_at	AP13CTG18604	AT5G62670.1|PACid:19667210	LOC_Os07g09340.1	GRMZM2G104325_T01	Traes_5AS_FDCDBC783.1	1214	676	569	507	1887	890	607	512	652	402	311	680	955	522	326
AP13ITG44930_s_at	AP13ISTG44930	AT2G46370.4|PACid:19640928	LOC_Os01g12160.1	GRMZM2G001421_T04	TRAES3BF077300030CFD_t1	456	88	109	163	560	213	283	119	230	71	50	797	1418	694	445
AP13ITG56618_at	AP13ISTG56618	AT1G73885.1|PACid:19657395	LOC_Os03g50270.1	GRMZM2G089974_T01	Traes_4AL_2D42DAE24.1	1306	371	539	1773	186	154	627	77	119	118	113	53	115	60	64
AP13CTG02444_s_at	AP13CTG02444	AT1G01060.4|PACid:19652705	LOC_Os08g06110.2	GRMZM2G014902_T01	Traes_7AL_19F222799.2	356	428	501	152	512	704	288	239	75	52	41	367	112	116	61
AP13CTG00087_x_at	AP13CTG00087	AT1G01060.5|PACid:19652706	LOC_Os08g06110.2	GRMZM2G014902_T01	Traes_7DL_310E46F15.3	1541	2507	2175	794	1505	1595	812	814	258	200	176	1105	276	357	243
AlamoCTG02527_s_at	AlamCTG02527	AT2G27710.4|PACid:19642587	\\	GRMZM2G474769_T02	Traes_7DL_310E46F15.3	4605	5665	5681	2515	5126	5896	3022	3788	1541	1027	839	4240	1606	1509	962
AlamoSLT16403_at	AlamSGLT16403	\\	\\	\\	\\	98	1108	166	618	303	202	492	91	361	142	423	192	50	544	537
AP13CTG27669_s_at	AP13CTG27669	AT3G07950.1|PACid:19658344	\\	GRMZM2G157749_T01	\\	24	17	15	13	70	21	15	56	116	239	486	49	67	117	222
AP13ITG42000_at	AP13ISTG42000	AT4G11650.1|PACid:19647638	LOC_Os12g43430.1	GRMZM2G402631_T01	\\	45	135	146	405	128	94	144	134	949	17	509	16	18	22	83
AP13ITG41447_s_at	AP13ISTG41447	AT5G51810.1|PACid:19670724	LOC_Os03g63970.1	AC203966.5_FGT005	Traes_4AL_FABDF4EDA.1	24	15	10	28	317	312	146	304	126	45	18	65	44	19	15
AP13ITG44735_s_at	AP13ISTG44735	AT1G61590.1|PACid:19650208	LOC_Os03g24930.1	GRMZM2G046297_T01	Traes_4DL_6D841BCF3.1	848	4270	2793	3510	1250	1384	2272	207	278	36	19	22	53	29	25
AP13ITG35463_s_at	AP13ISTG35463	AT1G02260.1|PACid:19654690	LOC_Os02g57620.1	GRMZM2G073954_T01	Traes_6AL_55DCB41C2.2	274	581	544	542	1253	1052	2468	437	439	209	214	471	541	464	342
AlamoCTG08523_s_at	AlamCTG08523	AT5G42900.3|PACid:19671080	\\	\\	Traes_4DL_5594EC24A.1	18	45	16	127	91	21	484	25	320	207	1510	37	354	123	1675
AP13ITG45622_s_at	AP13ISTG45622	\\	\\	\\	\\	7	24	5	155	40	8	219	9	134	156	350	7	113	94	233
AP13CTG24458_at	AP13CTG24458	AT2G25810.1|PACid:19642039	LOC_Os05g14240.1	GRMZM2G108273_T01	Traes_4DL_BB4D6F40A.1	29	103	15	2117	2306	195	4631	91	2148	201	598	418	2817	464	1807
AP13CTG58940_at	AP13CTG58940	AT5G02560.1|PACid:19672405	LOC_Os05g02300.1	GRMZM2G448458_T01	Traes_5BL_B27792F88.1	221	138	89	108	1487	226	72	297	142	1294	91	119	79	97	59
AP13CTG25633_at	AP13CTG25633	AT4G35780.1|PACid:19645008	LOC_Os08g01270.1	GRMZM2G104658_T07	\\	288	302	447	270	143	449	272	104	88	30	21	572	548	168	34
AP13CTG27808_at	AP13CTG27808	AT1G73300.1|PACid:19649859	LOC_Os11g42390.1	AC216264.3_FGT001	\\	369	853	859	562	208	210	307	22	57	50	49	120	100	144	127
AP13ITG62656_at	AP13ISTG62656	AT1G53885.1|PACid:19656847	\\	\\	\\	3576	2522	4009	2218	2142	4713	1506	113	33	28	16	257	382	109	20
AP13ITG55284_at	AP13ISTG55284	AT5G05190.1|PACid:19670978	LOC_Os07g48280.2	GRMZM2G172485_T01	\\	164	113	196	104	60	449	732	719	303	46	18	57	95	43	20
AP13ITG66436_at	AP13ISTG66436	AT3G45980.1|PACid:19663195	LOC_Os08g38300.1	GRMZM2G079089_T01	Traes_1AL_B232BFA65.1	528	210	340	128	479	432	147	460	241	300	97	415	248	111	65
AP13ITG60864_at	AP13ISTG60864	AT2G24790.1|PACid:19642809	LOC_Os08g15050.1	GRMZM2G092363_T01	Traes_6AL_595777E8B.1	1612	928	902	331	129	870	236	514	115	193	166	1082	349	385	205
AP13ITG46767_s_at	AP13ISTG46767	\\	\\	\\	\\	1490	2984	2935	2433	1383	2309	2003	957	780	189	144	1360	1323	515	151
AP13ITG63882_at	AP13ISTG63882	AT5G14920.1|PACid:19670622	\\	\\	Traes_2BL_CE1674DC5.1	217	101	117	80	706	208	127	616	602	1988	4463	141	109	290	739
AP13CTG14279ST_s_at	AP13CTG14279ST	AT1G20640.2|PACid:19657505	LOC_Os09g37710.2	GRMZM2G053298_T01	Traes_5BL_462E6AA25.2	85	118	225	79	237	295	219	168	198	104	75	537	699	474	148
AP13CTG30443_at	AP13CTG30443	AT1G69550.1|PACid:19654981	\\	\\	\\	85	242	230	313	142	122	194	75	59	15	12	21	29	20	18
AP13CTG02924_at	AP13CTG02924	AT2G33570.1|PACid:19639680	LOC_Os06g22330.1	GRMZM2G136800_T02	Traes_7BS_144359B22.1	80	20	26	24	49	61	40	145	67	60	34	105	38	25	30
AP13CTG25175_at	AP13CTG25175	AT1G30900.1|PACid:19649158	LOC_Os04g52190.1	\\	Traes_2AL_56F4960EB.1	60	201	107	199	47	68	88	34	44	10	8	19	20	19	11
AP13CTG24042_at	AP13CTG24042	AT4G33050.3|PACid:19647694	LOC_Os01g38980.1	GRMZM2G061723_T01	TRAES3BF042100170CFD_t1	455	415	496	360	140	391	736	225	374	42	19	58	162	76	41
AP13CTG14079_s_at	AP13CTG14079	AT4G08850.1|PACid:19646990	\\	\\	\\	245	214	472	194	295	911	624	940	414	230	157	694	487	604	182
AP13CTG00615_s_at	AP13CTG00615	AT2G46710.1|PACid:19639380	LOC_Os02g45600.1	GRMZM2G044495_T01	Traes_6DL_31C0EE45D1.1	3747	5722	7858	4701	3066	3136	3324	450	605	478	1093	680	709	560	2019
AlamoCTG14579_s_at	AlamCTG14579	AT5G13280.1|PACid:19665297	LOC_Os07g20544.1	GRMZM2G052935_T01	Traes_5DL_7C5517ADE.1	90	92	29	52	125	46	69	59	93	454	222	69	69	215	95
AP13CTG02031_s_at	AP13CTG02031	AT5G20380.1|PACid:19669386	LOC_Os09g38410.1	GRMZM2G146240_T01	Traes_5DL_E85FB920C.2	874	789	864	504	49	192	91	46	6	6	5	6	6	12	5
AP13CTG00947_s_at	AP13CTG00947	AT3G14460.1|PACid:19661004	LOC_Os05g34220.1	GRMZM2G047152_T01	Traes_1BL_27164634E.1	274	326	471	355	216	490	338	423	354	147	83	333	367	207	158
AP13ITG55660_s_at	AP13ISTG55660	AT1G75250.2|PACid:19657564	LOC_Os05g50340.1	\\	\\	389	855	435	417	213	352	319	258	218	46	14	5	3	4	4
AlamoCTG13802_s_at	AlamCTG13802	AT5G41980.1|PACid:19667799	\\	\\	\\	6	426	207	210	447	212	279	185	225	207	288	377	272	110	304
AP13ITG76117_at	AP13ISTG76117	AT1G65680.1|PACid:19651024	LOC_Os10g40700.1	GRMZM2G059785_T01	Traes_1AL_579194637.1	43	12	9	9	351	148	26	71	42	23	11	12	10	10	11
AP13ITG54793_at	AP13ISTG54793	AT4G13010.1|PACid:19644631	\\	GRMZM2G139512_T02	Traes_2BL_B47BE4603.1	271	173	184	19	190	550	35	241	49	43	588	310	15	14	1296
AP13ITG66603_at	AP13ISTG66603	\\	LOC_Os03g13870.1	GRMZM2G360234_T01	Traes_4AS_8398CBD3E.2	944	470	833	442	366	1144	590	476	283	62	66	296	451	245	31
AP13ITG62487_at	AP13ISTG62487	\\	\\	\\	\\	10	68	99	263	40	84	158	166	327	598	582	14	372	385	9
AP13ITG38032_s_at	AP13ISTG38032	AT5G56600.1|PACid:19671795	\\	\\	TRAES3BF002600120CFD_t1	269	249	156	102	154	182	65	67	18	37	19	11	12	9	9
AP13CTG04127_at	AP13CTG04127	AT5G47560.1|PACid:19669793	LOC_Os08g39370.1	GRMZM2G099382_T01	Traes_5DL_A86D8E03D.2	208	63	82	49	183	529	327	80	17	28	171	90	91	104	1074
AP13ITG69879_at	AP13ISTG69879	AT1G74460.1|PACid:19657347	LOC_Os06g12410.1	GRMZM2G465046_T01	Traes_7BS_459D417BF.1	44	10	11	9	79	268	55	152	156	43	13	34	41	9	8
AP13ITG43740_at	AP13ISTG43740	AT2G42850.1|PACid:19639541	\\	GRMZM2G026532_T01	Traes_6DL_384CFD7ED.1	36	20	19	17	38	78	21	77	19	18	19	213	62	39	20
AP13ITG42616_s_at	AP13ISTG42616	\\	\\	\\	\\	55	9	9	10	41	8	12	10	95	207	211	11	52	9	21
AP13ITG73470RC_s_at	AP13ISTG73470-RC	AT3G55090.1|PACid:19664450	LOC_Os03g17350.1	GRMZM2G054332_T01	Traes_4AS_D81176DF4.1	85	18	20	15	121	491	119	266	260	110	33	72	93	23	26
AP13CTG53833_at	AP13CTG53833	AT5G05800.2|PACid:19670862	\\	\\	\\	27	88	152	95	52	55	93	170	107	41	59	147	288	16	13
AP13ITG34879_s_at	AP13ISTG34879	\\	\\	\\	\\	43	6	32	8	39	42	7	45	11	8	8	102	6	6	4
AP13ITG42199_s_at	AP13ISTG42199	AT3G61220.2|PACid:19660332	LOC_Os04g44950.1	GRMZM2G468855_T02	Traes_2AL_180E4BAFE.1	663	1455	709	1482	373	522	941	43	262	163	388	63	903	442	326
AP13ITG40083_at	AP13ISTG40083	AT2G47180.1|PACid:19641398	LOC_Os03g20120.1	GRMZM2G165919_T01	Traes_4AS_AF7143BFC1.1	5782	3682	3510	1738	1539	3544	1129	1442	543	400	273	2740	1038	1428	148
AlamoCTG03522_s_at	AlamCTG03522	AT2G17260.1|PACid:19640005	\\	GRMZM2G020104_T01	\\	207	92	278	60	113	377	116	136	86	37	20	200	110	74	12
AP13CTG26203_at	AP13CTG26203	AT2G25810.1|PACid:19642039	LOC_Os05g14240.1	GRMZM2G108273_T01	\\	10	8	4	79	43	28	280	9	126	20	39	16	121	28	63
AP13ITG53850_at	AP13ISTG53850	AT5G10390.1|PACid:19672502	LOC_Os01g64640.1	GRMZM2G078314_T01	Traes_1BL_4734A3E40.3	222	468	93	308	1271	246	271	239	170	826	150	131	126	362	83
AP13ITG67283_s_at	AP13ISTG67283	\\	\\	\\	\\	17	18	18	78	16	16	71	18	95	146	57	15	15	158	19
AP13CTG21267_s_at	AP13CTG21267	AT5G23810.1|PACid:19670599	LOC_Os02g49060.1	GRMZM2G161641_T03	Traes_6DL_0CA95BBB9.1	291	318	463	218	588	1229	801	1911	1080	378	188	2574	2352	1509	225
AP13CTG16324_at	AP13CTG16324	AT5G39120.1|PACid:19671348	LOC_Os08g08970.1	GRMZM2G166141_T01	\\	228	101	52	146	282	126	268	2400	2959	4322	1456	962	1541	1488	342
AP13ITG56629_s_at	AP13ISTG56629	AT3G57810.1|PACid:19660734	\\	GRMZM5G839014_T05	\\	78	9	22	8	26	67	9	254	120	108	115	71	79	30	40
AP13CTG12986_at	AP13CTG12986	AT1G59780.1|PACid:19649659	LOC_Os08g28600.1	\\	\\	151	430	118	35	247	329	67	174	84	36	22	38	41	12	25
AP13CTG17803RC_s_at	AP13CTG17803-RC	AT4G08685.1|PACid:19645123	LOC_Os10g22590.1	GRMZM2G165506_T02	Traes_6DL_81A50FE0F.1	439	213	212	140	1227	378	194	819	579	1880	1549	235	143	393	315
AP13CTG07265RC_at	AP13CTG07265-RC	AT3G50930.1|PACid:19661021	LOC_Os05g51130.1	GRMZM6G704070_T01	Traes_1BL_D3E2887F4.1	69	55	90	36	51	165	36	40	19	10	7	24	15	7	12
AP13CTG02145_at	AP13CTG02145	AT3G27020.1|PACid:19664036	LOC_Os04g32050.1	GRMZM2G085833_T03	Traes_2DL_8732A1C56.1	561	543	738	381	403	400	173	127	19	30	10	74	15	120	14
AP13ITG32873_s_at	AP13ISTG32873	AT2G27040.2|PACid:19642742	\\	GRMZM2G068755_T03	\\	79	174	194	267	94	137	154	107	162	132	244	125	224	94	200
AP13CTG16391_s_at	AP13CTG16391	AT3G59050.1|PACid:19664763	LOC_Os04g57550.1	GRMZM2G078033_T04	Traes_2BL_56444264E.1	726	762	523	725	229	162	472	36	146	90	284	34	288	166	210
AP13ITG61129_at	AP13ISTG61129	AT2G20680.1|PACid:19638380	LOC_Os01g54300.1	GRMZM2G140201_T01	Traes_3B_1BE1B4969.1	28	13	12	12	207	35	19	93	148	123	29	27	20	15	15
AP13CTG14234_s_at	AP13CTG14234	\\	\\	\\	\\	376	251	103	62	229	230	47	160	92	134	174	235	153	93	182
AlamoCTG04963_s_at	AlamCTG04963	AT1G26850.2|PACid:19657734	\\	GRMZM2G114706_T01	\\	76	57	22	23	127	40	31	180	333	423	394	67	65	74	119
AP13CTG58964_at	AP13CTG58964	AT2G39040.1|PACid:19642555	LOC_Os12g34524.1	GRMZM2G085967_T02	Traes_5BS_59E435FE8.1	787	75	92	94	349	130	83	470	200	634	151	121	89	121	83
AP13ITG74948_at	AP13ISTG74948	AT3G18830.1|PACid:19665027	LOC_Os12g32940.1	GRMZM2G060183_T01	Traes_5BS_59FF95A89.1	746	781	879	819	716	2053	1300	252	183	86	53	955	328	229	140
AP13CTG16147_at	AP13CTG16147	AT5G02560.1|PACid:19672405	LOC_Os01g31800.1	GRMZM2G109448_T01	Traes_5BL_B27792F88.1	556	1304	663	102	1984	376	103	795	216	1174	335	393	282	181	240
AP13ITG40915_s_at	AP13ISTG40915	AT4G27670.1|PACid:19644237	\\	AC202185.4_FGT004	\\	107	46	48	40	198	65	45	178	119	179	54	86	61	52	49
AP13.12745.m00008_s_at	AP13_model_12745.m00008	AT5G12010.1|PACid:19667360	LOC_Os01g09220.1	GRMZM2G355572_T01	\\	64	46	47	50	85	224	294	377	501	79	28	254	242	206	41
AP13CTG25046_at	AP13CTG25046	AT5G49480.1|PACid:19668151	LOC_Os03g19720.1	GRMZM2G033846_T01	Traes_4AS_D0EB4E289.1	896	474	1131	329	452	1650	590	1330	1120	425	251	491	364	330	171
AP13CTG25858_s_at	AP13CTG25858	AT4G09150.2|PACid:19645725	\\	GRMZM2G047681_T02	\\	1860	834	2783	845	1418	3851	1575	1748	1011	443	329	2105	1152	604	359
AP13CTG28833_at	AP13CTG28833	AT3G07570.1|PACid:19659438	LOC_Os04g41810.1	GRMZM2G112530_T01	Traes_2BL_520CC4677.1	75	20	16	20	112	85	39	148	65	116	58	172	54	77	50
AP13CTG18519_at	AP13CTG18519	\\	\\	\\	\\	15	48	25	655	178	25	1025	133	815	270	366	113	537	304	445
AP13ITG55667_at	AP13ISTG55667	AT4G17500.1|PACid:19644146	LOC_Os02g43790.1	GRMZM2G466044_T01	Traes_2BL_CF47A74CC.2	264	153	753	546	219	805	946	417	455	122	56	94	198	75	73
AP13CTG19863_at	AP13CTG19863	AT2G25000.1|PACid:19639530	\\	\\	\\	1180	794	2913	1694	1112	2871	3828	1987	2612	572	190	263	1323	436	268
AP13CTG03317_at	AP13CTG03317	AT5G60900.1|PACid:19668291	LOC_Os04g12600.1	GRMZM2G303909_T01	\\	1202	834	1328	656	181	673	223	142	89	16	12	62	30	15	17
AP13ITG38796_s_at	AP13ISTG38796	AT2G38290.1|PACid:19638196	LOC_Os03g62200.1	GRMZM5G883969_T01	Traes_5BL_EA85CB6BC.2	135	243	310	163	168	275	102	69	42	17	26	145	91	76	48
AP13ITG60055_at	AP13ISTG60055	AT4G33920.1|PACid:19647669	LOC_Os03g10950.1	GRMZM2G130943_T02	Traes_4AS_0CCCE0F03.1	303	284	321	108	164	416	342	630	606	145	33	188	367	224	83
AP13ITG58978_s_at	AP13ISTG58978	\\	\\	\\	\\	226	30	27	31	334	46	35	231	266	349	59	57	41	21	19
AP13CTG03076_at	AP13CTG03076	AT1G60010.1|PACid:19656875	LOC_Os02g50810.1	GRMZM2G036282_T01	Traes_6DL_2DB92A4ED.1	55	55	82	34	21	48	15	195	67	63	60	22	12	7	7
AP13CTG07837_at	AP13CTG07837	AT1G47510.1|PACid:19654773	LOC_Os03g42810.1	\\	Traes_4BS_F92834B31.1	1083	1371	1762	1329	139	757	268	70	23	27	21	14	23	17	13
AP13ITG34673_s_at	AP13ISTG34673	AT3G10300.2|PACid:19663154	\\	GRMZM2G069922_T03	\\	260	95	298	160	59	235	404	100	79	35	26	93	128	111	32
AP13CTG00205_s_at	AP13CTG00205	AT1G02150.1|PACid:19650993	LOC_Os04g46010.1	GRMZM2G076950_T01	Traes_2DL_88F4BBAB0.2	288	265	188	990	112	50	395	31	53	112	103	24	30	71	80
AP13CTG19161_at	AP13CTG19161	AT3G03220.1|PACid:19661505	LOC_Os04g49410.1	GRMZM2G120724_T01	Traes_2DL_5F2DC4CF8.1	165	60	47	38	168	101	50	237	272	395	349	290	235	210	158
AP13ITG58404_s_at	AP13ISTG58404	AT5G36110.1|PACid:19672012	\\	GRMZM2G154652_T01	Traes_2AL_D79C9535C.1	51	217	119	148	364	206	258	159	239	129	277	541	393	786	448
AP13ITG32938_s_at	AP13ISTG32938	AT5G63970.2|PACid:19672584	\\	\\	Traes_7DL_D6C4612581.1	104	58	202	43	55	183	96	83	52	18	10	11	14	7	9
AP13CTG03621_at	AP13CTG03621	AT3G03190.1|PACid:19661182	LOC_Os03g04260.1	GRMZM2G096153_T01	Traes_4DL_E6C3B58E4.1	193	132	70	127	160	61	82	224	239	489	364	179	222	159	124
AP13CTG03114_s_at	AP13CTG03114	AT4G33500.1|PACid:19646643	LOC_Os03g09220.2	GRMZM2G004377_T02	Traes_4DL_45D20634F.2	810	583	1111	587	208	463	283	96	78	35	45	101	78	31	81
AP13CTG29008_at	AP13CTG29008	AT5G41800.1|PACid:19671781	LOC_Os01g43320.1	GRMZM2G057733_T01	Traes_1AL_0DBA14C6C.1	132	101	120	118	319	484	855	139	194	33	39	59	58	32	37
AP13CTG17108_at	AP13CTG17108	\\	\\	\\	\\	325	684	490	519	354	469	395	194	146	58	92	245	190	112	105
AP13CTG04371_at	AP13CTG04371	AT5G63310.1|PACid:19666969	LOC_Os12g36194.1	GRMZM2G013478_T01	Traes_5DS_922F3F6EA.1	205	416	192	582	188	242	360	217	587	943	832	410	648	464	670
AP13ITG69392_at	AP13ISTG69392	AT2G44290.1|PACid:19642206	LOC_Os03g07100.1	GRMZM5G850455_T02	Traes_4DL_15C81179A.1	73	12	11	13	169	20	16	118	153	537	407	20	29	24	21
AlamoCTG13692_s_at	AlamCTG13692	AT2G46710.1|PACid:19639380	LOC_Os02g45600.1	GRMZM2G044495_T01	Traes_2BL_C7941CDEA.1	258	452	638	456	261	307	332	44	64	45	92	60	55	54	151
AP13ITG63314_at	AP13ISTG63314	AT3G48660.1|PACid:19664038	LOC_Os05g01290.1	GRMZM2G057630_T01	Traes_1DS_5615CA520.1	186	118	160	118	609	606	337	452	205	127	95	224	152	207	88
AP13CTG04499_at	AP13CTG04499	AT4G11220.1|PACid:19644084	\\	AC192451.3_FGT001	\\	1690	2200	2911	1951	1414	3322	2189	1611	1169	648	681	2091	1910	1398	867
AP13CTG23366_at	AP13CTG23366	AT2G05940.1|PACid:19638620	LOC_Os06g10160.1	GRMZM2G055982_T01	Traes_6DL_D765BF1D7.1	654	569	1005	1322	655	1242	2431	899	1274	207	128	442	989	515	560
AP13CTG22930_at	AP13CTG22930	AT3G16785.1|PACid:19659818	LOC_Os05g29050.1	GRMZM2G066485_T01	Traes_1DL_AA198212F.2	81	191	171	157	94	115	114	83	80	91	149	89	106	110	156
AP13CTG07849_at	AP13CTG07849	AT3G11510.1|PACid:19658552	LOC_Os02g06700.2	GRMZM5G805627_T02	Traes_6DS_0B368B45D.1	44	96	29	151	123	46	110	91	162	257	217	103	135	153	209
AP13CTG21278_s_at	AP13CTG21278	AT5G10290.1|PACid:19665998	LOC_Os11g39370.1	GRMZM5G867798_T01	Traes_7DS_167897994.1	701	661	1126	1430	437	1449	948	328	297	106	57	296	256	298	171
AP13ITG60686_s_at	AP13ISTG60686	AT3G16370.1|PACid:19662319	LOC_Os06g05550.1	GRMZM2G158205_T01	Traes_4AL_EC769A5A0.1	114	11	9	15	31	14	11	83	28	168	37	10	12	12	8
AlamoCTG09429_x_at	AlamCTG09429	AT4G26690.1|PACid:19643830	\\	GRMZM2G060194_T01	Traes_7AS_29FF84C97.2	170	566	291	596	185	179	505	78	175	141	207	64	86	96	95
AP13CTG08152_at	AP13CTG08152	AT1G12740.1|PACid:19655773	\\	\\	\\	240	5	5	4	178	43	5	562	252	864	26	617	530	173	6
AP13CTG29412RC_at	AP13CTG29412-RC	AT1G34030.1|PACid:19656922	LOC_Os07g07709.1	GRMZM2G027193_T01	Traes_5DL_D44FBB27D.1	61	363	35	428	442	45	380	49	638	767	200	6	685	556	5
AlamoCTG09883_at	AlamCTG09883	AT4G23280.1|PACid:19645083	\\	\\	\\	282	1370	375	797	670	7	449	115	296	6	154	6	6	7	613
AP13CTG03770RC_s_at	AP13CTG03770-RC	AT2G38320.1|PACid:19640719	LOC_Os12g01560.1	GRMZM2G090728_T01	\\	327	7	7	6	857	204	22	600	319	570	138	23	23	7	9
AP13ITG73535_at	AP13ISTG73535	AT2G39210.1|PACid:19638816	LOC_Os07g09010.1	GRMZM2G458494_T01	TRAES3BF090100010CFD_t1	395	834	872	115	2499	2894	270	1651	261	701	253	781	14	935	352
AP13CTG12563_s_at	AP13CTG12563	AT5G26667.3|PACid:19670652	LOC_Os02g53790.1	GRMZM5G801436_T01	Traes_2BS_C9C1D03CE.2	6	82	5	116	5	5	99	5	152	246	148	4	396	165	4
AP13ITG70592RC_at	AP13ISTG70592-RC	AT5G26660.1|PACid:19672455	LOC_Os01g50720.1	GRMZM2G003406_T01	TRAES3BF082500050CFD_t1	244	40	15	20	778	225	65	1569	508	910	139	487	278	198	20
AP13CTG30324_s_at	AP13CTG30324	AT3G20810.2|PACid:19659843	LOC_Os08g39810.1	GRMZM2G052908_T01	Traes_7AS_08AEBE00A.2	82	56	30	334	178	61	538	67	501	753	660	35	643	1052	526
AP13ITG39207_s_at	AP13ISTG39207	\\	\\	\\	\\	7	212	130	108	127	124	82	152	80	83	190	157	12	184	6
AP13ITG54060_at	AP13ISTG54060	AT2G32300.1|PACid:19639159	\\	GRMZM2G082940_T01	Traes_6AL_AF2F7C5CE.1	53	24	24	16	74	227	65	388	251	136	60	90	64	48	29
AP13ITG57267_s_at	AP13ISTG57267	AT4G24130.1|PACid:19645729	LOC_Os10g37400.1	GRMZM6G132224_T01	Traes_1AL_C536948FC.2	128	25	35	16	233	461	86	537	464	337	75	160	113	38	29
AP13ITG63820_at	AP13ISTG63820	\\	\\	\\	\\	118	12	16	20	11	28	26	36	100	191	85	12	78	330	16
AlamoCTG14685_s_at	AlamCTG14685	AT3G01650.1|PACid:19661381	LOC_Os01g73000.2	GRMZM2G118265_T07	Traes_3DL_A914BB78C.2	538	909	1286	895	599	1157	944	1166	831	561	371	1360	1499	809	36
AlamoCTG03591_at	AlamCTG03591	AT2G20390.1|PACid:19639843	\\	GRMZM2G471779_T02	\\	58	13	7	89	23	7	53	8	72	131	65	10	7	150	145
AP13CTG14874_at	AP13CTG14874	AT5G05390.1|PACid:19672655	LOC_Os01g61160.1	GRMZM2G336337_T01	TRAES3BF032900050CFD_t1	86	41	25	23	213	600	186	385	441	166	50	155	256	50	18
AP13CTG22518_at	AP13CTG22518	ATMG01190.1|PACid:19643599	LOC_Os09g08910.1	\\	EPlTAET00000010126	640	719	354	2259	1626	131	3867	106	148	10	29	172	179	12	225
AP13ITG71257_at	AP13ISTG71257	AT1G72510.2|PACid:19650339	\\	AC149828.2_FGT004	\\	373	65	142	91	149	122	99	620	305	138	30	471	357	144	34
AP13ITG74339_at	AP13ISTG74339	\\	\\	\\	\\	65	6	7	49	6	6	49	6	50	61	58	7	178	6	5
AP13CTG25261_s_at	AP13CTG25261	AT1G35710.1|PACid:19649124	\\	\\	\\	48	47	91	10	113	300	126	336	87	19	11	108	97	43	14
AP13CTG01008_at	AP13CTG01008	AT1G17020.1|PACid:19652696	LOC_Os10g41020.1	\\	\\	113	326	125	313	158	79	128	232	229	68	19	657	344	270	29
AP13ITG69169_at	AP13ISTG69169	AT3G22370.1|PACid:19659647	LOC_Os04g51160.1	GRMZM2G074743_T01	Traes_2AL_8394449B2.1	118	170	122	126	39	302	139	141	95	25	25	43	54	91	104
AP13ITG73883_s_at	AP13ISTG73883	AT3G10040.1|PACid:19663339	LOC_Os01g21590.1	GRMZM2G305362_T01	TRAES3BF099900090CFD_t1	20	12	12	14	270	49	76	196	285	171	53	13	100	15	47
AP13ITG67309_s_at	AP13ISTG67309	AT1G73270.1|PACid:19655916	LOC_Os10g01134.1	GRMZM2G179528_T01	Traes_5BL_E1A888BDA.3	360	443	490	606	138	306	469	32	81	89	155	221	131	94	68
AP13ITG42090_at	AP13ISTG42090	AT3G62760.1|PACid:19663605	\\	\\	\\	309	371	433	1680	223	364	1120	50	190	87	227	213	372	203	310
AP13CTG20908_at	AP13CTG20908	\\	\\	\\	\\	40	17	35	88	10	11	26	8	45	49	68	13	27	120	61
AP13ITG55806_at	AP13ISTG55806	AT1G47480.1|PACid:19649761	LOC_Os09g28690.1	GRMZM5G831102_T02	Traes_5BL_6AFEC5789.1	80	13	10	19	195	54	16	124	76	174	37	44	20	13	10
AP13ITG69786_s_at	AP13ISTG69786	AT3G07340.1|PACid:19663870	\\	GRMZM2G171818_T01	\\	28	13	13	15	170	54	32	138	117	94	30	82	62	35	26
AP13CTG04551_at	AP13CTG04551	AT2G30280.1|PACid:19642129	LOC_Os11g01880.1	GRMZM2G098603_T01	Traes_4BS_046B05B5B.2	13	45	11	97	68	6	73	12	127	99	196	6	109	8	6
AP13ITG65153_at	AP13ISTG65153	\\	\\	\\	\\	28	82	50	188	123	108	634	56	230	165	539	75	165	274	734
AP13ITG42753_at	AP13ISTG42753	AT5G04830.2|PACid:19666729	\\	\\	TRAES3BF040600090CFD_t1	2998	705	1373	1024	673	1418	1088	53	32	16	257	163	194	97	40
AP13CTG01642_at	AP13CTG01642	\\	\\	\\	\\	272	87	102	74	310	122	66	576	923	965	303	128	89	72	52
AP13CTG06104_at	AP13CTG06104	AT1G61250.1|PACid:19656584	LOC_Os05g42330.1	GRMZM2G174730_T01	Traes_1BL_5F74C58ED.1	101	106	25	57	942	217	255	442	904	1371	153	1105	2033	1144	199
AP13CTG01373_at	AP13CTG01373	AT2G29630.3|PACid:19642572	LOC_Os03g47610.4	GRMZM2G027663_T03	Traes_4DS_0A7E021B3.2	168	315	156	1326	221	123	908	46	263	226	309	63	312	156	342
AP13ITG55712_at	AP13ISTG55712	AT3G20310.1|PACid:19661687	LOC_Os04g57340.1	GRMZM2G174347_T01	\\	255	157	182	116	207	408	658	1424	1413	428	116	560	685	501	195
AP13ITG56527_at	AP13ISTG56527	AT4G32285.2|PACid:19647865	LOC_Os05g02140.1	GRMZM2G021909_T01	\\	104	103	226	75	182	438	170	241	121	48	49	393	33	171	205
AP13CTG30326_s_at	AP13CTG30326	\\	\\	\\	\\	68	19	75	34	119	242	24	253	64	36	152	337	39	80	242
AP13CTG36575_s_at	AP13CTG36575	AT5G35410.1|PACid:19672486	LOC_Os06g40370.1	GRMZM2G137569_T02	Traes_7DL_85630E21D.1	47	221	203	157	110	135	166	165	236	238	307	167	377	247	257
AP13ITG55801_at	AP13ISTG55801	AT4G11290.1|PACid:19648416	LOC_Os05g06970.1	GRMZM2G135108_T01	Traes_1AS_EB43CB105.1	78	81	20	48	382	42	54	68	83	54	14	66	33	33	40
AP13CTG01563_x_at	AP13CTG01563	AT5G61380.1|PACid:19671241	\\	GRMZM2G148453_T01	Traes_6AL_A0A31AA9F.1	47	190	62	377	257	77	554	33	228	113	213	44	280	121	286
AP13CTG16506_s_at	AP13CTG16506	AT3G10970.1|PACid:19665053	LOC_Os05g07632.1	GRMZM2G064001_T02	Traes_1BS_77D2B4C0D.2	43	284	158	291	230	142	175	119	148	43	271	195	32	44	359
AP13CTG03149_x_at	AP13CTG03149	AT5G45910.1|PACid:19672770	LOC_Os06g34120.1	GRMZM2G469898_T01	Traes_7DL_446C318E9.1	139	21	14	15	84	38	13	144	104	159	67	19	11	7	13
AP13ITG57078RC_at	AP13ISTG57078-RC	\\	\\	GRMZM2G354319_T01	\\	1492	165	698	47	100	887	66	497	119	244	311	1089	714	724	100
AP13CTG02119_at	AP13CTG02119	AT5G08020.1|PACid:19666251	LOC_Os03g11540.1	GRMZM2G086934_T01	Traes_4DL_453E3B607.1	46	15	17	17	110	29	19	41	25	168	22	33	16	101	16
AP13CTG27594_at	AP13CTG27594	AT2G24580.1|PACid:19643273	LOC_Os09g32290.2	GRMZM2G052266_T02	Traes_5DL_CD95EFB8F.2	19	148	63	153	88	442	166	88	45	13	13	125	40	11	18
AP13ITG43244_s_at	AP13ISTG43244	AT3G28345.1|PACid:19664474	LOC_Os02g09720.1	GRMZM5G843192_T01	Traes_6DS_75C2FBF08.1	245	249	415	353	656	2392	1602	662	626	67	56	568	617	59	61
AP13CTG22072_x_at	AP13CTG22072	AT1G77580.1|PACid:19656326	LOC_Os11g06910.3	GRMZM2G128426_T01	Traes_4DS_A14821FA0.1	31	24	24	25	156	40	29	76	42	57	21	19	16	16	23
AP13ITG60640_at	AP13ISTG60640	AT4G10810.1|PACid:19646895	\\	AC210816.3_FGT006	\\	282	84	68	97	276	143	78	226	162	183	106	145	101	101	110
AP13ITG71914_at	AP13ISTG71914	AT5G09670.2|PACid:19669909	LOC_Os02g36590.1	GRMZM2G106752_T03	Traes_6AL_A69551CA61.2	561	336	621	203	252	572	234	214	103	53	19	296	173	105	36
AP13ITG35833_s_at	AP13ISTG35833	\\	\\	\\	\\	131	612	480	865	492	415	596	213	383	121	161	330	526	75	60
AP13ITG75527_s_at	AP13ISTG75527	\\	\\	\\	\\	59	125	95	108	44	185	137	153	193	52	41	118	144	84	68
AP13ITG41526_at	AP13ISTG41526	AT5G25930.1|PACid:19668809	\\	GRMZM2G132212_T01	\\	8	202	8	205	190	11	327	51	220	56	152	17	68	147	33
AP13CTG10353_at	AP13CTG10353	\\	\\	\\	Traes_2BL_FD6E26509.1	581	311	824	336	177	850	340	214	72	50	178	315	88	77	142
AP13ITG61111_at	AP13ISTG61111	AT3G61220.1|PACid:19660333	LOC_Os04g44980.1	GRMZM2G169005_T01	Traes_2DL_F8CF41335.1	109	16	17	18	21	41	27	20	19	23	11	13	15	15	11
AlamoCTG13498_s_at	AlamCTG13498	AT1G55610.2|PACid:19655671	LOC_Os08g25380.1	\\	\\	33	45	76	53	51	113	89	98	88	28	23	117	131	83	49
AP13ITG59138_at	AP13ISTG59138	AT1G80520.1|PACid:19656936	LOC_Os06g08100.1	GRMZM2G361388_T01	Traes_2DL_285938646.2	223	66	84	48	655	403	81	1797	862	793	214	148	67	99	60
AP13CTG01225_at	AP13CTG01225	AT1G14330.1|PACid:19653794	LOC_Os11g38980.2	GRMZM2G092101_T01	\\	96	38	144	51	45	122	47	104	43	27	19	38	36	39	16
AP13CTG09410_at	AP13CTG09410	\\	\\	\\	\\	662	1606	1140	897	1624	2190	1527	2704	1833	548	558	1168	1120	455	349
AP13CTG32199_s_at	AP13CTG32199	AT3G59710.1|PACid:19663904	LOC_Os02g39490.1	GRMZM2G135277_T01	Traes_2AL_4E05A50C2.1	388	979	939	1350	456	648	693	367	323	171	82	292	218	149	45
AP13CTG05618_at	AP13CTG05618	AT3G14470.1|PACid:19659945	\\	\\	\\	369	743	486	593	193	455	242	173	133	17	24	85	25	13	21
AP13CTG59001_at	AP13CTG59001	AT1G04110.1|PACid:19652802	LOC_Os03g02750.1	GRMZM2G013986_T01	Traes_2BL_679C2C024.1	147	18	14	18	298	130	47	695	287	541	702	152	129	188	157
AP13ITG57195_at	AP13ISTG57195	AT5G45680.1|PACid:19671401	LOC_Os06g45340.1	GRMZM2G095333_T01	Traes_7DL_85280F643.1	179	591	273	814	210	94	424	27	92	144	131	72	171	166	147
AP13ITG60832_s_at	AP13ISTG60832	AT5G40010.1|PACid:19667658	LOC_Os03g58790.1	GRMZM2G137321_T01	Traes_5BL_EDB3E6AD6.1	1440	545	1683	192	418	2968	353	1317	443	611	526	1964	445	657	354
AP13ITG65243_s_at	AP13ISTG65243	AT1G56310.1|PACid:19652254	LOC_Os05g28860.2	GRMZM2G130634_T02	Traes_1DL_99F7F5129.1	62	56	23	106	50	19	45	15	56	70	104	23	57	79	128
AP13ITG65334_at	AP13ISTG65334	AT1G03140.1|PACid:19657268	LOC_Os03g49430.1	GRMZM2G102711_T01	Traes_4AL_83DC54FD8.1	449	173	290	69	49	278	82	681	507	404	209	337	464	445	151
AP13CTG32184_s_at	AP13CTG32184	AT1G71500.1|PACid:19653398	LOC_Os11g13850.1	AC203535.4_FGT004	Traes_4BS_1978E4612.2	99	217	153	190	68	160	76	48	37	7	7	29	11	5	8
AP13CTG23306_at	AP13CTG23306	AT4G38060.2|PACid:19644684	LOC_Os08g31940.1	GRMZM2G059985_T01	\\	301	253	355	206	140	334	186	132	109	56	52	110	106	54	32
AP13ITG57665_at	AP13ISTG57665	AT2G24150.1|PACid:19642801	LOC_Os02g08320.1	GRMZM2G363982_T01	Traes_6AS_4ED167459.1	30	16	17	24	124	44	32	82	41	69	23	146	93	42	26
AP13ITG73815_at	AP13ISTG73815	AT4G39490.1|PACid:19646993	LOC_Os03g04650.1	GRMZM2G323830_T01	TRAES3BF061600130CFD_t1	1569	167	204	116	620	447	399	548	479	427	236	121	67	257	131
AP13CTG22173_at	AP13CTG22173	\\	\\	GRMZM2G443509_T01	\\	446	73	279	88	12	109	23	12	11	17	38	12	15	24	26
AP13CTG12531_s_at	AP13CTG12531	AT3G18000.1|PACid:19662939	LOC_Os05g47540.1	GRMZM2G170400_T01	Traes_3AL_644FFC911.1	570	126	108	93	119	119	107	325	247	873	562	621	213	398	451
AP13CTG30484_at	AP13CTG30484	\\	\\	\\	\\	126	269	802	275	115	470	304	17	33	25	25	60	103	82	113
AP13ITG39228_s_at	AP13ISTG39228	AT4G09550.1|PACid:19645913	LOC_Os03g60900.1	GRMZM2G405185_T01	Traes_5DL_EBF5F5E71.2	115	34	45	52	78	75	46	89	68	82	61	54	67	58	35
AP13ITG73736_at	AP13ISTG73736	\\	\\	\\	\\	55	21	25	33	110	292	82	1646	748	600	388	354	487	200	108
AP13ITG74155_at	AP13ISTG74155	AT1G51680.1|PACid:19655468	LOC_Os08g14760.1	GRMZM2G174732_T01	Traes_2BS_7C174F31D.1	27	22	11	22	51	112	51	98	115	48	26	174	137	141	94
AP13ITG75235_at	AP13ISTG75235	AT4G09460.1|PACid:19647791	LOC_Os05g35500.1	GRMZM2G077789_T01	TRAES3BF044400110CFD_t1	93	162	44	789	261	121	892	95	320	262	105	36	95	89	88
AP13CTG10801RC_at	AP13CTG10801-RC	AT3G05910.1|PACid:19662096	LOC_Os07g44070.1	GRMZM2G160569_T02	Traes_2BS_BEECCA499.1	169	105	36	65	208	83	96	187	142	380	244	59	108	68	101
AP13ITG61347_at	AP13ISTG61347	AT5G06570.2|PACid:19669028	LOC_Os01g06060.1	GRMZM2G065471_T01	TRAES3BF048200130CFD_t1	209	1403	631	1132	1048	1221	1381	787	912	481	306	739	1408	776	359
AP13ITG57080_s_at	AP13ISTG57080	AT4G25160.1|PACid:19644386	LOC_Os06g04880.1	GRMZM2G433433_T01	\\	317	480	604	459	377	783	472	557	443	226	156	1168	797	588	300
AP13ITG71638_at	AP13ISTG71638	AT3G17668.1|PACid:19663740	\\	GRMZM2G031981_T02	\\	117	258	99	289	108	91	153	166	187	428	730	143	165	352	427
AP13ITG60278_at	AP13ISTG60278	AT1G61570.1|PACid:19656237	\\	GRMZM2G058432_T01	Traes_6DL_3A42E1C80.1	181	196	117	255	142	68	121	104	190	465	446	103	164	248	310
AP13ITG54360RC_at	AP13ISTG54360-RC	AT1G68840.2|PACid:19649547	LOC_Os01g49830.1	GRMZM2G059939_T02	Traes_1BL_B8B4C1FB6.1	61	91	109	440	117	91	357	42	107	27	85	29	76	22	70
AlamoCTG03893_s_at	AlamCTG03893	AT1G28600.1|PACid:19656161	LOC_Os06g34120.1	GRMZM2G469898_T01	Traes_7DL_446C318E9.1	199	55	54	46	217	100	50	289	226	375	183	72	53	45	51
AP13CTG04094_at	AP13CTG04094	AT2G44120.1|PACid:19638372	LOC_Os04g51630.1	GRMZM2G094051_T04	Traes_5DL_9D4164773.2	541	696	339	465	618	309	315	517	598	1411	1075	439	390	617	809
AP13CTG11850_at	AP13CTG11850	AT5G38895.1|PACid:19671325	LOC_Os11g41140.1	GRMZM2G468260_T02	Traes_4DS_DCB44D21B.1	249	92	389	202	141	465	271	224	149	70	114	160	259	186	306
AP13ITG41153_s_at	AP13ISTG41153	\\	LOC_Os06g49700.2	AC209898.2_FGT004	Traes_7DL_E1F941B73.2	232	67	254	32	32	205	53	125	64	44	31	102	58	60	36
AP13CTG22709_at	AP13CTG22709	AT1G28280.2|PACid:19649874	\\	GRMZM2G174558_T01	\\	114	81	158	97	65	227	116	202	106	55	35	181	123	55	66
AlamoCTG14172_at	AlamCTG14172	AT1G21270.1|PACid:19656642	LOC_Os02g42110.1	\\	Traes_6DS_4F9431005.1	68	307	103	133	116	92	49	65	27	25	13	52	17	17	22
AP13CTG34502_s_at	AP13CTG34502	AT2G15580.1|PACid:19639292	\\	GRMZM2G170413_T01	\\	787	462	1490	348	251	891	759	280	223	104	179	699	776	584	335
AP13CTG27035_at	AP13CTG27035	AT5G26330.1|PACid:19670224	LOC_Os07g38290.1	GRMZM2G107562_T01	Traes_2AS_8558C34D7.1	680	250	318	154	959	893	348	1676	830	1323	1452	1379	530	1640	831
AP13CTG17402_at	AP13CTG17402	AT1G14810.1|PACid:19654814	LOC_Os03g55280.1	GRMZM2G076885_T01	Traes_5BL_64831FC35.1	247	126	61	504	200	73	283	136	217	533	356	125	119	229	369
AP13CTG14917_at	AP13CTG14917	\\	\\	\\	\\	62	272	193	188	58	54	77	158	173	98	110	254	242	232	137
AP13CTG28834_at	AP13CTG28834	AT2G31880.1|PACid:19641031	LOC_Os06g18000.1	GRMZM2G027958_T01	\\	178	409	452	533	181	265	298	141	169	27	25	64	69	33	27
AP13CTG05702_s_at	AP13CTG05702	AT1G67310.1|PACid:19651534	LOC_Os04g31900.1	GRMZM2G143205_T01	Traes_2AL_773EA7A5A.2	642	2044	2137	1630	1456	2180	1581	937	1096	545	583	1820	1734	1278	1160
AP13CTG59148_x_at	AP13CTG59148	AT1G21410.1|PACid:19657027	LOC_Os01g65920.2	GRMZM2G138176_T01	TRAES3BF021600080CFD_t1	99	46	59	45	343	1070	1010	1295	1073	833	362	410	367	451	155
AP13CTG30912_at	AP13CTG30912	AT2G36790.1|PACid:19639679	LOC_Os01g08110.1	GRMZM2G178209_T01	Traes_3AS_F0DA553C21.2	483	968	231	664	41	61	228	7	26	8	44	75	69	59	93
AP13ITG68961_s_at	AP13ISTG68961	AT3G43270.1|PACid:19660014	LOC_Os08g34900.1	GRMZM2G175499_T01	Traes_6DL_8B7AE5FF2.1	159	48	35	34	591	341	111	132	194	638	332	54	44	42	51
AP13CTG01106_s_at	AP13CTG01106	AT4G28400.1|PACid:19647084	LOC_Os04g52000.1	GRMZM2G155991_T01	Traes_2DL_79015C228.1	614	554	821	656	317	638	389	479	267	167	139	455	274	213	159
AP13.12933.m00018_at	AP13_model_12933.m00018	AT5G22020.1|PACid:19673113	LOC_Os03g53950.1	GRMZM2G177928_T01	\\	457	73	228	72	141	298	92	154	89	104	61	91	78	103	62
AP13CTG35850_s_at	AP13CTG35850	AT5G45040.1|PACid:19668461	\\	GRMZM5G897592_T02	\\	122	28	86	59	19	35	20	16	18	42	47	14	14	23	28
AP13CTG02795_s_at	AP13CTG02795	AT1G07540.1|PACid:19650779	LOC_Os03g16700.4	GRMZM2G110309_T01	Traes_4DL_3849A9A5F.1	470	273	662	320	172	610	257	352	145	86	88	240	266	104	209
AlamoCTG09068_s_at	AlamCTG09068	AT4G19645.2|PACid:19644998	\\	\\	Traes_1DL_6D040C278.1	430	398	446	366	168	433	296	823	548	248	211	504	596	390	238
AP13CTG55793_at	AP13CTG55793	AT4G00100.1|PACid:19648396	LOC_Os07g38540.1	\\	Traes_2AS_537EEA6B2.1	249	354	164	392	377	164	265	218	382	695	788	212	436	261	474
AP13ITG72054_s_at	AP13ISTG72054	AT4G05030.1|PACid:19645384	\\	GRMZM5G882364_T01	\\	147	148	270	71	75	420	81	102	42	22	13	19	19	38	16
AP13CTG22014_s_at	AP13CTG22014	AT1G65560.1|PACid:19656262	LOC_Os01g66720.1	GRMZM2G026855_T05	TRAES3BF032000110CFD_t1	551	55	131	52	136	188	101	193	176	201	149	179	182	155	139
AP13CTG21181_s_at	AP13CTG21181	AT4G00050.1|PACid:19644682	LOC_Os10g40740.1	GRMZM2G062458_T01	Traes_1AL_914726769.1	678	118	431	279	173	402	237	15	20	14	33	5	11	7	7
AP13CTG43365_s_at	AP13CTG43365	AT5G18920.1|PACid:19667469	\\	GRMZM2G106459_T01	Traes_1DL_2E0049EC5.1	101	233	109	220	143	106	125	240	251	531	815	235	263	308	515
AP13ITG59616_s_at	AP13ISTG59616	AT5G16360.1|PACid:19670203	\\	\\	\\	319	984	515	140	728	644	302	106	70	45	40	49	46	43	75
AP13ITG70770_s_at	AP13ISTG70770	\\	\\	GRMZM2G159711_T01	\\	78	153	143	146	135	442	195	392	221	105	77	210	230	106	155
AP13ITG56170_at	AP13ISTG56170	\\	LOC_Os03g15080.1	GRMZM2G341309_T01	Traes_4DL_A581FCBC8.1	350	1029	680	1178	557	805	705	396	423	92	107	643	552	372	333
AP13CTG11462_at	AP13CTG11462	AT4G01290.2|PACid:19648174	LOC_Os06g01680.1	GRMZM2G467169_T02	Traes_7AS_16D80A9C5.1	417	325	717	293	393	747	355	657	311	257	241	630	481	530	436
AlamoCTG12833_s_at	AlamCTG12833	AT2G42750.1|PACid:19638495	LOC_Os05g45350.3	GRMZM2G029546_T03	\\	917	941	1105	419	316	690	244	38	15	13	20	13	9	8	7
AP13CTG20173_at	AP13CTG20173	AT5G58250.1|PACid:19668134	LOC_Os03g21370.1	GRMZM2G010196_T01	\\	61	192	200	378	105	82	218	37	36	79	109	64	50	45	60
AP13CTG21589_at	AP13CTG21589	AT5G15310.1|PACid:19670040	LOC_Os02g36890.1	GRMZM2G001223_T03	Traes_2DL_C964675DE.1	111	15	20	22	101	37	18	75	84	107	34	24	23	30	27
AP13CTG13877_at	AP13CTG13877	AT2G28190.1|PACid:19643497	LOC_Os08g44770.1	GRMZM2G106928_T01	Traes_7BL_70F07C889.1	1706	432	516	619	777	720	729	1279	1203	1955	2129	1770	1924	1858	1897
AP13ITG41200_s_at	AP13ISTG41200	AT2G42840.1|PACid:19639913	LOC_Os01g10490.1	\\	\\	79	39	45	32	356	71	40	217	163	648	139	37	42	38	27
AP13ITG34056_s_at	AP13ISTG34056	\\	\\	\\	\\	145	52	146	33	85	240	141	41	39	17	17	23	19	16	17
AP13CTG02491_at	AP13CTG02491	AT4G13420.1|PACid:19647373	\\	\\	\\	854	1476	1781	999	354	1102	332	52	67	49	56	52	42	37	37
AP13ITG71480_at	AP13ISTG71480	\\	\\	\\	\\	19	82	72	106	176	507	852	15	21	10	47	7	8	8	9
AP13ITG60928_at	AP13ISTG60928	AT3G16370.1|PACid:19662319	LOC_Os06g05550.1	GRMZM2G158205_T01	Traes_7DS_59F2895DE.1	137	7	7	6	56	26	11	81	60	184	30	5	6	5	6
AP13CTG22875_at	AP13CTG22875	AT1G66850.1|PACid:19656843	LOC_Os03g02050.1	GRMZM2G137329_T01	\\	658	198	83	144	203	122	179	119	216	411	285	31	36	32	29
AP13ITG58251_at	AP13ISTG58251	AT5G45400.1|PACid:19672966	\\	\\	\\	91	6	188	75	54	393	128	514	247	109	8	1016	8	151	6
AP13CTG05761_at	AP13CTG05761	AT1G13580.3|PACid:19656658	LOC_Os02g37080.1	GRMZM2G444643_T01	\\	139	1031	178	9	711	253	8	110	8	103	140	330	9	22	522
AlamoCTG05040_s_at	AlamCTG05040	AT5G05200.1|PACid:19673061	LOC_Os07g12530.2	GRMZM2G031780_T02	Traes_7AS_B5544F65B.1	382	628	2059	2025	105	1049	762	677	721	88	166	1052	652	14	11
AP13CTG15471_s_at	AP13CTG15471	AT1G10630.1|PACid:19655463	LOC_Os01g16030.4	GRMZM2G015361_T07	Traes_3DL_1118D4779.2	853	28	66	9	1810	749	64	1208	627	1802	692	156	65	41	103
AP13CTG26218_s_at	AP13CTG26218	\\	\\	\\	\\	126	7	177	7	9	230	8	218	9	284	123	481	11	421	367
AlamoCTG01711_at	AlamCTG01711	AT1G11475.1|PACid:19649962	\\	GRMZM5G803992_T01	Traes_5AS_596FA51F4.1	53	7	49	7	8	103	9	156	9	14	166	385	6	17	8
AP13ITG44894_s_at	AP13ISTG44894	AT2G37040.1|PACid:19641262	LOC_Os05g35290.1	GRMZM2G170692_T01	Traes_6DL_04CD7E82C.1	455	25	83	25	163	100	56	111	112	80	21	87	111	73	23
AP13CTG59063_at	AP13CTG59063	\\	\\	\\	\\	674	21	65	53	237	20	183	196	218	596	185	32	1112	308	68
AP13ITG36454_s_at	AP13ISTG36454	AT2G28315.1|PACid:19639645	LOC_Os02g41780.1	GRMZM2G068714_T04	Traes_2DL_9A5486F991.2	74	8	28	6	225	62	16	145	97	104	22	49	21	21	9
AP13CTG55366_s_at	AP13CTG55366	AT1G18970.1|PACid:19651300	LOC_Os03g48750.1	GRMZM2G122018_T01	Traes_4BS_40CFAA1A8.1	50	39	26	40	140	49	39	262	149	204	49	42	85	41	41
AP13ITG39411_s_at	AP13ISTG39411	\\	\\	\\	\\	154	930	590	864	282	212	446	246	410	220	239	170	317	501	286
AP13CTG09186_s_at	AP13CTG09186	AT3G20810.1|PACid:19659844	LOC_Os08g39810.1	GRMZM2G052908_T01	Traes_7AS_08AEBE00A.2	38	34	12	147	79	26	225	21	231	214	216	18	224	288	187
AP13ITG62831_at	AP13ISTG62831	AT5G56600.1|PACid:19671795	\\	\\	\\	147	66	67	89	109	138	73	404	128	120	47	347	116	65	18
AP13CTG02909_at	AP13CTG02909	AT1G64110.3|PACid:19649601	LOC_Os05g50750.2	GRMZM2G013115_T01	Traes_1DL_30F34E129.1	254	138	250	53	246	574	122	512	218	84	18	537	192	48	13
AP13ITG37456_s_at	AP13ISTG37456	AT4G23540.1|PACid:19644732	\\	\\	\\	112	6	84	61	20	17	22	21	140	49	157	4	159	68	23
AP13ITG39687_s_at	AP13ISTG39687	AT2G33385.2|PACid:19643295	\\	GRMZM2G052644_T01	Traes_2DL_94A4AB136.1	63	12	9	7	179	76	15	56	31	43	11	22	15	21	9
AP13ITG35041_s_at	AP13ISTG35041	AT1G55680.1|PACid:19650852	\\	\\	\\	6	231	51	167	169	4	126	60	132	35	6	4	73	5	7
AP13CTG04552_at	AP13CTG04552	\\	\\	\\	\\	133	12	13	10	78	17	12	85	86	113	37	18	8	17	12
AP13ITG65636_at	AP13ISTG65636	\\	\\	\\	\\	141	62	133	136	41	167	61	41	57	206	682	396	147	333	515
AP13ITG35971_s_at	AP13ISTG35971	AT4G38620.1|PACid:19648060	LOC_Os12g07640.1	GRMZM2G124715_T03	Traes_4DS_7BFAC49C2.1	226	59	101	39	181	165	65	256	200	134	57	51	72	36	19
AlamoCTG08353_at	AlamCTG08353	AT2G30140.2|PACid:19639883	\\	\\	\\	92	16	50	92	24	61	155	23	118	102	22	37	335	292	16
AP13ITG57553_at	AP13ISTG57553	AT3G44480.1|PACid:19663309	\\	\\	\\	112	21	275	57	22	617	82	378	110	71	148	427	19	15	102
AP13ITG73261_at	AP13ISTG73261	\\	\\	\\	\\	120	123	44	102	167	69	254	53	217	191	521	37	138	568	1002
AP13ITG52677_s_at	AP13ISTG52677	AT5G08640.2|PACid:19673314	\\	GRMZM2G152801_T01	Traes_6DL_7CDC20F31.1	275	30	72	13	22	60	15	21	13	16	7	62	59	17	7
AP13ITG64882_at	AP13ISTG64882	\\	\\	\\	\\	118	290	38	343	171	34	365	65	275	133	116	6	159	7	131
AP13ITG56117RC_at	AP13ISTG56117-RC	AT2G46770.1|PACid:19642691	LOC_Os08g02300.1	GRMZM2G092465_T01	Traes_7DL_1AD9A3E8D.1	72	11	10	9	197	57	15	233	136	119	33	23	15	12	10
AP13ITG45308_at	AP13ISTG45308	AT5G66550.1|PACid:19673213	LOC_Os11g34850.1	GRMZM2G057056_T01	Traes_1DL_127574DFF.2	73	77	14	129	63	11	76	12	98	135	82	13	144	225	82
AP13ITG61295_at	AP13ISTG61295	\\	\\	\\	\\	93	9	33	119	31	21	91	11	87	61	50	7	164	83	8
AP13ITG44708RC_at	AP13ISTG44708-RC	AT3G24520.1|PACid:19659463	LOC_Os06g35960.1	GRMZM2G118047_T01	Traes_4DL_FA07D8414.1	198	139	68	114	109	69	93	105	377	749	2276	140	433	580	2836
AP13CTG32612_at	AP13CTG32612	AT3G55450.1|PACid:19664392	\\	\\	\\	38	10	172	69	31	99	29	113	32	45	19	12	181	128	8
AP13CTG21395_s_at	AP13CTG21395	AT3G11180.1|PACid:19660622	LOC_Os03g18030.1	AC212219.3_FGT005	Traes_4DL_3079F96E7.1	222	50	390	270	163	90	297	146	350	28	22	24	218	38	18
AP13ITG69414RC_at	AP13ISTG69414-RC	AT4G16260.1|PACid:19644698	LOC_Os05g31140.1	GRMZM2G041961_T01	TRAES3BF043600090CFD_t1	196	7	7	8	20	8	7	8	7	7	7	7	6	9	8
AP13ITG56034_at	AP13ISTG56034	AT2G48140.1|PACid:19642168	LOC_Os03g57980.1	GRMZM2G005991_T01	Traes_5DL_1598705EE.1	79	12	18	10	88	331	78	213	299	105	33	46	76	18	17
AP13CTG17757_s_at	AP13CTG17757	AT1G64980.1|PACid:19649942	LOC_Os10g37230.1	GRMZM2G127404_T01	Traes_1AL_0E0FA5BF6.1	157	27	81	26	153	192	53	224	123	175	65	51	34	12	13
AP13CTG05522_x_at	AP13CTG05522	AT3G14690.1|PACid:19662015	LOC_Os03g21040.2	GRMZM2G129860_T03	Traes_7BL_1D7C441C5.2	2143	675	2891	503	431	2211	421	2772	1046	776	1666	3444	1663	1820	1499
AP13ITG73971_at	AP13ISTG73971	AT2G30490.1|PACid:19641261	LOC_Os01g60450.1	GRMZM2G010468_T01	TRAES3BF006600010CFD_t1	234	19	55	23	126	704	77	427	113	119	261	116	31	39	27
AP13ITG57153RC_at	AP13ISTG57153-RC	AT1G79180.1|PACid:19651133	LOC_Os02g46780.1	GRMZM5G833253_T01	Traes_2DL_54E6F0446.1	190	42	75	71	230	189	66	253	234	110	59	195	89	98	44
AP13ITG62598_at	AP13ISTG62598	\\	\\	\\	\\	24	146	24	26	92	20	27	29	34	234	425	54	30	61	59
AP13CTG22964_at	AP13CTG22964	AT2G38800.1|PACid:19640844	\\	GRMZM2G176465_T01	\\	29	25	97	53	84	221	126	81	46	20	18	50	42	24	4
AP13ITG42430_s_at	AP13ISTG42430	\\	\\	GRMZM5G859526_T02	\\	354	28	26	30	231	100	31	282	162	452	124	44	19	36	30
AP13CTG08855_at	AP13CTG08855	AT1G31300.2|PACid:19653732	LOC_Os03g46410.1	GRMZM2G016184_T02	Traes_4AL_5EAE82E80.2	208	70	36	64	213	127	125	120	127	147	104	51	75	21	36
AP13CTG20631_s_at	AP13CTG20631	AT5G61000.1|PACid:19668663	\\	\\	\\	88	13	171	243	10	109	277	174	219	36	216	10	167	10	102
AP13ITG43189_s_at	AP13ISTG43189	AT2G04780.2|PACid:19640383	\\	AC234156.1_FGT005	\\	114	25	27	17	98	42	19	54	34	63	27	28	20	21	18
AP13ITG37106_s_at	AP13ISTG37106	AT1G27440.1|PACid:19657644	LOC_Os10g10080.2	GRMZM2G056702_T02	Traes_3AL_69C3C3A87.1	254	70	86	56	487	324	116	224	152	184	94	130	117	75	54
AP13ITG60355_at	AP13ISTG60355	AT1G22360.1|PACid:19651445	LOC_Os04g37820.1	GRMZM2G009125_T01	Traes_2BL_690728F61.2	143	22	231	35	17	87	32	40	22	17	15	296	46	198	31
AP13ITG64865_at	AP13ISTG64865	AT1G79330.1|PACid:19658095	LOC_Os05g41670.1	GRMZM2G066041_T01	TRAES3BF013000040CFD_t1	33	22	32	13	44	64	20	115	30	38	14	48	16	19	7
AP13CTG11451_s_at	AP13CTG11451	AT5G15470.1|PACid:19669600	LOC_Os03g11330.1	GRMZM2G107854_T01	Traes_4BL_6E472BE39.1	103	11	8	11	95	65	19	76	60	99	41	47	55	19	26
AP13ITG56722_at	AP13ISTG56722	AT5G22090.2|PACid:19673072	LOC_Os03g49830.1	GRMZM2G090435_T01	Traes_4AL_CFEC9B74A.1	258	151	206	105	457	439	194	386	318	183	111	797	439	125	104
AP13ITG40902_s_at	AP13ISTG40902	AT3G43440.1|PACid:19660359	\\	\\	\\	159	19	478	49	14	111	71	33	41	28	15	38	36	45	20
AP13CTG55540_s_at	AP13CTG55540	AT2G45050.1|PACid:19640817	LOC_Os10g40810.1	GRMZM2G113098_T01	Traes_1BL_5A84B4DA2.2	247	39	58	51	664	121	56	285	236	599	164	25	36	32	20
AP13ITG35994_s_at	AP13ISTG35994	AT4G35840.1|PACid:19648376	LOC_Os08g43670.1	GRMZM2G112617_T01	\\	315	193	172	115	100	502	191	516	256	138	31	259	119	79	27
AP13CTG40993_s_at	AP13CTG40993	AT2G43560.1|PACid:19638779	LOC_Os08g42850.1	GRMZM2G030494_T01	Traes_7AS_8E09FE045.2	457	237	178	510	102	100	204	41	46	79	126	95	63	46	21
AlamoCTG04595_at	AlamCTG04595	AT1G36070.2|PACid:19657957	\\	\\	\\	149	38	26	54	18	15	23	13	12	16	31	20	112	151	26
AP13CTG43510_at	AP13CTG43510	AT5G03990.1|PACid:19667028	\\	GRMZM2G140011_T01	\\	30	9	10	67	29	8	57	10	43	75	40	9	44	101	11
AP13ITG62693_at	AP13ISTG62693	AT1G48320.1|PACid:19653708	LOC_Os03g48480.1	GRMZM5G861357_T01	Traes_4DS_51B33B672.1	212	21	18	25	131	114	66	255	252	201	145	112	266	114	51
AP13CTG09274_at	AP13CTG09274	AT5G27780.1|PACid:19668697	LOC_Os09g37330.1	GRMZM6G724181_T01	\\	27	100	31	197	38	46	170	10	14	11	45	97	101	219	364
AP13CTG12008_s_at	AP13CTG12008	AT1G79500.4|PACid:19652903	LOC_Os12g10784.1	GRMZM2G168510_T02	Traes_2AS_D0D74720D.1	305	159	53	87	476	127	92	356	253	502	122	337	282	39	47
AP13ITG72905_s_at	AP13ISTG72905	AT5G12300.1|PACid:19667828	LOC_Os01g72420.1	GRMZM2G356714_T01	TRAES3BF003300110CFD_t1	384	72	154	54	349	399	183	390	356	138	62	98	99	33	41
AP13ITG74093RC_at	AP13ISTG74093-RC	AT3G48700.1|PACid:19658913	LOC_Os06g11135.1	GRMZM5G898880_T01	Traes_7DS_E1BAD4250.1	1035	213	252	134	2222	1963	424	2107	1393	1755	645	621	315	474	321
AP13ITG62880_at	AP13ISTG62880	AT3G57880.1|PACid:19664813	LOC_Os05g30750.4	GRMZM2G108149_T02	Traes_5BL_375725FCB.1	150	45	47	36	705	129	54	396	303	672	201	195	89	572	79
AP13CTG02563_at	AP13CTG02563	AT1G61250.1|PACid:19656584	LOC_Os07g37740.1	GRMZM2G041181_T01	Traes_2AS_6D62B60FF.1	106	8	6	6	90	58	24	103	78	155	124	38	36	39	23
AP13CTG22810_at	AP13CTG22810	AT1G66910.1|PACid:19652809	LOC_Os01g04550.1	GRMZM2G412760_T01	TRAES3BF078500390CFD_t1	38	542	345	251	168	120	108	32	31	13	16	20	10	7	78
AP13CTG08182_s_at	AP13CTG08182	AT1G01225.1|PACid:19656715	LOC_Os09g35810.1	GRMZM2G052474_T01	Traes_5BL_813CF7475.1	597	171	205	133	250	375	149	465	336	338	239	227	186	129	109
AP13ITG69208_s_at	AP13ISTG69208	AT2G46770.1|PACid:19642691	LOC_Os06g04090.1	GRMZM2G171395_T01	Traes_4AL_3AFF9664B.2	59	13	14	13	740	136	70	205	139	127	36	114	27	29	32
AP13ITG61919_at	AP13ISTG61919	AT2G01150.1|PACid:19641214	\\	\\	\\	187	34	41	35	244	183	44	103	68	133	45	44	43	60	35
AP13CTG43331_s_at	AP13CTG43331	AT3G10870.1|PACid:19664012	LOC_Os11g02570.1	\\	Traes_4DS_70BB7099D.2	35	272	231	439	55	140	106	18	14	12	12	88	24	11	11
AP13ITG40343_s_at	AP13ISTG40343	AT5G20250.4|PACid:19665472	LOC_Os06g07600.1	GRMZM2G127147_T03	TRAES3BF099300010CFD_t1	523	962	867	1726	3502	1568	5101	1469	2719	437	396	1067	2998	508	1418
AP13CTG28646_s_at	AP13CTG28646	AT4G34950.1|PACid:19644556	LOC_Os09g36600.1	GRMZM2G154460_T01	Traes_5BL_FB94A02FE.1	155	171	40	141	2471	1306	2184	1288	822	456	108	427	2062	317	317
AP13ITG63951_at	AP13ISTG63951	AT3G22600.1|PACid:19664722	\\	GRMZM2G097137_T01	\\	243	80	57	64	237	477	279	600	663	524	174	107	166	114	93
AP13CTG13781_s_at	AP13CTG13781	AT5G22080.1|PACid:19668204	LOC_Os03g15480.1	GRMZM2G703555_T02	Traes_2DL_21003CD5E.1	955	69	133	105	427	341	181	541	404	622	315	382	282	148	81
AP13ITG54077_s_at	AP13ISTG54077	AT5G52780.1|PACid:19669304	LOC_Os10g38910.1	GRMZM5G889520_T01	\\	146	678	158	876	252	58	439	12	56	22	70	18	85	41	42
AP13ITG70924_s_at	AP13ISTG70924	AT3G54340.1|PACid:19659884	LOC_Os06g49840.1	GRMZM2G139073_T01	Traes_7DL_DDCC09B24.1	27	87	40	141	306	25	282	78	329	299	560	56	78	68	90
AP13ITG51629_s_at	AP13ISTG51629	\\	\\	\\	\\	55	37	52	21	47	275	60	120	57	26	8	61	46	32	10
AP13ITG68897_at	AP13ISTG68897	\\	\\	\\	\\	21	179	24	101	39	18	81	12	27	57	195	11	16	53	95
AP13CTG17817_at	AP13CTG17817	\\	\\	\\	\\	274	197	268	103	73	638	326	444	495	146	25	337	233	172	42
AP13CTG23537_at	AP13CTG23537	AT1G76640.1|PACid:19653390	LOC_Os01g72530.1	GRMZM2G426046_T01	Traes_3B_775337F44.1	102	91	58	108	40	65	121	483	612	98	31	106	280	148	35
AP13ITG41435RC_at	AP13ISTG41435-RC	AT1G59740.1|PACid:19654217	LOC_Os04g36040.1	GRMZM2G112039_T01	Traes_2BL_C41ED2148.1	146	36	10	18	350	71	276	38	40	33	23	28	42	17	17
AP13ITG41092_s_at	AP13ISTG41092	AT1G17147.1|PACid:19649948	\\	GRMZM2G138370_T01	\\	45	187	259	272	27	89	97	18	29	9	8	17	23	15	10
AP13ITG74135_at	AP13ISTG74135	\\	\\	\\	\\	750	47	47	53	202	117	42	314	178	472	142	45	44	48	37
AP13CTG02265_at	AP13CTG02265	AT3G62110.1|PACid:19660795	LOC_Os03g61800.1	GRMZM5G882418_T03	Traes_4AL_F60AA3AF0.1	160	53	53	58	256	105	94	331	277	368	103	390	290	153	60
AP13CTG23920_at	AP13CTG23920	AT3G47510.1|PACid:19661561	\\	\\	\\	471	88	187	189	314	674	206	958	299	524	325	237	136	247	77
AP13ITG75051_at	AP13ISTG75051	AT5G52450.1|PACid:19669220	\\	\\	Traes_7BS_6A8DBF06C.2	81	748	231	176	329	360	385	489	256	261	226	837	187	1031	150
AP13ITG61158_s_at	AP13ISTG61158	\\	\\	\\	\\	260	123	40	93	415	222	129	502	426	425	313	119	112	75	152
AP13ITG63571_at	AP13ISTG63571	\\	\\	\\	\\	44	152	93	234	120	49	197	66	239	67	119	52	354	66	148
AP13ITG58998_at	AP13ISTG58998	AT4G37780.1|PACid:19646108	LOC_Os01g09590.1	GRMZM2G001875_T01	TRAES3BF100100070CFD_t1	100	267	328	59	164	109	136	100	152	56	54	245	310	119	164
AP13CTG70573_s_at	AP13CTG70573	AT2G24290.1|PACid:19638845	\\	GRMZM2G071360_T01	Traes_2BL_494681699.1	191	65	80	57	248	160	101	226	392	515	965	119	150	192	467
AlamoCTG10651_at	AlamCTG10651	\\	\\	\\	\\	41	46	11	110	108	21	273	34	81	60	136	37	53	56	163
AP13ITG62303_at	AP13ISTG62303	AT2G19440.1|PACid:19638176	LOC_Os07g07340.1	GRMZM2G020898_T01	Traes_5DS_9293D88B6.1	203	109	106	54	458	299	217	297	160	40	28	206	114	71	73
AP13ITG62289_at	AP13ISTG62289	AT3G10150.1|PACid:19662047	LOC_Os01g71420.1	GRMZM2G366607_T01	TRAES3BF272400020CFD_t1	141	39	32	47	121	113	115	153	195	268	101	144	121	93	191
AP13.12741.m00011_s_at	AP13_model_12741.m00011	AT2G37710.1|PACid:19640556	LOC_Os07g03890.1	GRMZM2G397889_T01	Traes_5DL_F5459AE28.1	696	1395	620	344	424	370	141	65	237	92	112	116	130	82	116
AP13CTG01671_at	AP13CTG01671	AT5G19770.1|PACid:19666045	LOC_Os07g38730.1	GRMZM2G099167_T01	Traes_2DS_B77283745.1	272	63	83	76	442	371	344	300	245	228	225	224	183	101	272
AP13CTG02095_at	AP13CTG02095	AT1G19250.1|PACid:19653259	LOC_Os09g37620.1	\\	Traes_5BL_F48317F91.1	146	1603	199	2710	243	18	747	24	87	33	31	32	79	44	82
AP13CTG58961_at	AP13CTG58961	AT3G20340.1|PACid:19663114	\\	\\	\\	1009	552	634	515	274	813	674	1387	922	672	378	494	568	576	192
AP13CTG12289_at	AP13CTG12289	AT1G12750.3|PACid:19656553	LOC_Os04g48130.1	GRMZM2G379540_T01	Traes_2AL_B4A22DC4F.1	486	308	607	310	1647	1293	701	468	374	165	61	436	484	225	195
AP13ITG68674_at	AP13ISTG68674	AT1G12280.1|PACid:19653148	\\	\\	\\	130	483	517	614	268	464	327	138	155	77	77	256	235	192	111
AP13ITG52607RC_at	AP13ISTG52607-RC	AT3G07090.1|PACid:19664984	LOC_Os02g56900.1	GRMZM2G078887_T01	Traes_6DL_78FEA1922.1	933	209	527	122	85	601	144	572	195	163	88	306	188	130	60
AP13ITG52580_at	AP13ISTG52580	AT3G62760.1|PACid:19663605	\\	GRMZM2G132093_T01	Traes_1AS_00BD72553.1	2469	167	1400	517	349	1577	543	995	938	815	439	982	879	661	418
AP13CTG10748_at	AP13CTG10748	AT2G39700.1|PACid:19638592	LOC_Os03g60720.1	GRMZM2G445169_T01	Traes_5BL_1133E46E7.1	104	38	22	25	168	74	45	174	194	211	39	29	34	25	25
AP13CTG59085RC_at	AP13CTG59085-RC	AT2G19810.1|PACid:19639596	LOC_Os01g09620.2	GRMZM2G173124_T04	TRAES3BF096900170CFD_t1	97	91	18	263	479	106	266	180	429	168	467	274	604	243	849
AP13ITG66071_at	AP13ISTG66071	AT2G28315.1|PACid:19639645	LOC_Os02g41780.1	GRMZM2G068714_T04	Traes_2AL_4F7FDE075.2	38	16	24	21	169	99	45	112	69	44	23	25	41	27	38
AP13ITG43474_at	AP13ISTG43474	AT1G69310.2|PACid:19653725	LOC_Os03g55080.1	GRMZM2G143204_T03	Traes_5BL_C1D6B6B74.2	175	245	527	297	80	255	157	196	167	89	56	135	131	71	71
AP13CTG15659_at	AP13CTG15659	AT1G32050.1|PACid:19649469	LOC_Os04g50890.1	GRMZM2G364060_T05	Traes_2DL_F4A8BA527.1	317	77	124	73	378	403	243	678	699	787	767	196	233	247	205
AP13ITG38889_s_at	AP13ISTG38889	AT2G39420.1|PACid:19641291	LOC_Os12g01030.1	GRMZM2G172098_T01	Traes_5DL_6546498F0.1	86	241	185	144	137	151	100	16	22	11	12	53	76	67	40
AP13CTG11719_s_at	AP13CTG11719	\\	\\	\\	\\	200	67	60	87	416	322	434	445	592	477	643	165	385	168	377
AP13ITG35922_s_at	AP13ISTG35922	AT1G04220.1|PACid:19655263	LOC_Os11g37900.1	GRMZM2G569948_T01	Traes_4DS_ED7CBC971.1	51	9	34	11	8	171	21	80	30	11	22	40	8	13	12
AP13ITG38727_s_at	AP13ISTG38727	AT2G35130.1|PACid:19643194	LOC_Os02g07360.1	GRMZM2G007372_T01	Traes_6DS_B5AEC0206.2	199	1043	174	1069	198	39	368	9	13	14	82	10	30	20	35
AP13ITG42062_s_at	AP13ISTG42062	AT5G56960.1|PACid:19671548	LOC_Os01g39330.1	GRMZM5G849600_T01	TRAES3BF047700010CFD_t1	40	107	74	90	51	281	113	197	105	38	31	172	91	70	67
AP13ITG37993RC_at	AP13ISTG37993-RC	AT5G01090.1|PACid:19669072	\\	GRMZM2G152059_T01	\\	93	23	34	23	154	59	34	109	86	123	47	85	38	39	44
AP13CTG31279RC_at	AP13CTG31279-RC	AT3G22840.1|PACid:19658357	LOC_Os07g08160.1	GRMZM2G355752_T01	Traes_5DL_60524C948.2	8450	252	7080	1488	185	6714	796	65	53	62	48	178	77	43	44
AP13CTG06357_at	AP13CTG06357	AT1G07000.1|PACid:19654288	\\	GRMZM2G141392_T01	\\	37	149	62	90	63	75	65	88	86	39	23	141	145	120	34
AP13ITG58539RC_at	AP13ISTG58539-RC	AT3G18050.1|PACid:19659723	\\	GRMZM2G115329_T01	\\	181	30	33	114	100	34	35	69	49	77	32	56	32	30	22
AP13ITG55845_at	AP13ISTG55845	AT2G40890.1|PACid:19638264	LOC_Os05g41440.1	GRMZM2G138074_T01	TRAES3BF086800120CFD_t1	2036	153	1291	658	864	2271	1087	2735	1840	2197	1273	3236	2272	3236	843
AP13CTG31202_at	AP13CTG31202	AT1G79680.1|PACid:19651330	\\	\\	\\	63	45	119	43	21	126	21	152	44	32	21	25	16	30	18
AP13ITG67617_s_at	AP13ISTG67617	AT1G65295.1|PACid:19652497	LOC_Os11g27540.2	AC211652.4_FGT001	\\	385	69	66	46	210	105	72	123	137	200	65	17	11	21	14
AP13CTG15687_at	AP13CTG15687	AT5G55140.1|PACid:19670075	LOC_Os08g01859.1	GRMZM2G085336_T02	Traes_2BS_03736803D.1	155	93	60	196	144	63	155	62	144	145	239	74	110	99	128
AP13ITG52697_at	AP13ISTG52697	\\	\\	\\	\\	81	23	129	20	25	135	48	93	58	28	19	78	49	40	23
AP13CTG17400_at	AP13CTG17400	AT5G56710.1|PACid:19666016	LOC_Os02g48660.1	GRMZM2G158568_T01	Traes_6DL_132CCCDA3.1	464	722	318	850	651	237	417	409	602	1404	1324	326	455	596	910
AP13ITG55669_at	AP13ISTG55669	AT1G68570.1|PACid:19650765	LOC_Os06g15370.1	GRMZM2G361652_T02	\\	438	196	266	104	106	134	60	58	17	28	15	15	8	9	16
AP13ITG76471_s_at	AP13ISTG76471	AT3G18830.1|PACid:19665027	LOC_Os03g10100.1	GRMZM2G153920_T01	Traes_4AS_7218FF406.1	1897	2344	3947	1624	1272	4215	2100	906	1078	375	605	765	803	1067	1052
AP13CTG59177_at	AP13CTG59177	AT2G20520.1|PACid:19641329	LOC_Os02g20540.1	GRMZM2G051185_T01	\\	1225	8	7	7	155	29	8	47	26	43	8	8	11	11	8
AP13ITG76162_at	AP13ISTG76162	AT1G53540.1|PACid:19656057	LOC_Os01g04360.1	GRMZM2G437100_T01	Traes_5BL_D8322513E.1	125	102	128	101	109	135	108	5150	744	148	208	377	126	121	120
AP13ITG60823_at	AP13ISTG60823	AT3G59840.1|PACid:19660924	LOC_Os05g42110.1	GRMZM2G313101_T01	Traes_1AL_EF36E2EB5.1	217	269	170	384	216	153	279	251	554	603	896	335	648	552	837
AP13ITG66670_at	AP13ISTG66670	AT5G18230.1|PACid:19668537	LOC_Os03g44900.2	AC197122.3_FGT003	Traes_4DS_7B2AFD0EC.2	215	89	160	106	67	95	61	105	53	34	38	93	77	36	30
AP13CTG09359_at	AP13CTG09359	AT1G10030.1|PACid:19654905	LOC_Os12g43670.1	GRMZM2G003064_T01	Traes_2BL_7124E386A.1	467	82	111	98	584	420	292	1055	902	1464	1046	910	744	975	548
AP13CTG09130_at	AP13CTG09130	AT3G59820.1|PACid:19661326	LOC_Os02g39550.2	GRMZM2G145905_T01	Traes_6AL_BF5881C411.1	76	227	159	136	148	138	111	94	93	80	120	127	81	61	98
AlamoCTG14784_s_at	AlamCTG14784	AT4G36790.1|PACid:19648509	LOC_Os03g59450.1	GRMZM2G363545_T04	Traes_1AL_5FD3B3577.1	25	106	111	217	70	68	155	64	79	51	91	145	107	179	191
AP13CTG14782_s_at	AP13CTG14782	AT2G26650.1|PACid:19643022	LOC_Os01g45990.1	GRMZM2G022915_T01	Traes_3AL_D426C4603.1	182	114	232	256	112	248	228	249	194	90	101	64	89	92	144
AP13CTG17611_at	AP13CTG17611	AT5G46340.1|PACid:19670783	LOC_Os03g19970.1	GRMZM2G020721_T02	Traes_4AS_151E507DC.1	126	48	52	56	122	142	79	159	160	208	148	96	123	72	64
AP13ITG34615_s_at	AP13ISTG34615	\\	\\	\\	\\	30	102	50	132	43	44	56	34	61	93	85	27	49	77	72
AP13CTG58937RC_s_at	AP13CTG58937-RC	AT2G37300.1|PACid:19640439	\\	GRMZM2G338037_T01	\\	145	21	25	23	56	34	18	38	25	34	20	21	21	14	15
AP13CTG03441_at	AP13CTG03441	AT1G19870.1|PACid:19649521	LOC_Os04g56740.1	GRMZM2G155111_T01	Traes_2AL_3C99F42A5.1	767	322	426	332	1838	1356	703	1305	981	852	580	1260	820	873	1082
AP13CTG23311_s_at	AP13CTG23311	AT2G23780.1|PACid:19640806	LOC_Os03g47500.1	GRMZM2G149028_T01	\\	700	408	834	615	375	810	502	546	408	255	204	487	471	317	203
AP13ITG41057_s_at	AP13ISTG41057	\\	\\	GRMZM2G158447_T01	Traes_2BS_9799A4487.1	143	17	18	14	51	44	17	24	20	29	19	23	23	19	17
AP13ITG43830_s_at	AP13ISTG43830	AT2G38470.1|PACid:19640205	LOC_Os05g27730.1	GRMZM2G449681_T01	Traes_3B_990298FF5.1	641	861	1154	1581	522	1289	2370	661	1252	407	287	564	1458	548	754
AP13CTG29464RC_at	AP13CTG29464-RC	AT2G28120.1|PACid:19639445	LOC_Os12g29950.2	GRMZM2G156813_T01	Traes_7AL_9E16B3EFE.1	74	458	262	445	312	157	416	108	131	84	142	455	200	250	216
AP13ITG60388_at	AP13ISTG60388	AT1G01710.1|PACid:19650125	LOC_Os04g47120.1	GRMZM2G344476_T01	Traes_2BL_57A639697.2	204	650	622	485	493	483	454	275	247	178	105	242	282	181	145
AP13ITG35482_s_at	AP13ISTG35482	AT5G37820.1|PACid:19669322	LOC_Os06g12310.1	GRMZM2G137108_T01	Traes_7BS_721120525.1	2332	1643	2212	879	6275	5727	1323	2324	397	1406	930	410	215	315	268
AP13CTG23967_at	AP13CTG23967	AT1G18390.1|PACid:19651986	LOC_Os01g04450.1	GRMZM5G832149_T02	TRAES3BF038300160CFD_t1	52	142	107	174	101	106	204	103	177	59	80	64	116	51	71
AP13CTG32203_s_at	AP13CTG32203	AT1G51950.1|PACid:19655723	LOC_Os01g53880.3	GRMZM2G057067_T03	Traes_3AL_E77F7C3EE.2	141	446	434	529	46	47	95	16	28	21	23	36	79	42	73
AP13ITG47839_s_at	AP13ISTG47839	AT1G72880.2|PACid:19650643	LOC_Os01g51280.1	GRMZM2G102404_T01	Traes_3AL_5CF90868A.1	17	89	17	86	62	24	49	31	76	132	129	45	42	42	53
AP13ITG55789_at	AP13ISTG55789	AT1G26880.1|PACid:19654796	LOC_Os08g33920.1	GRMZM2G152573_T04	Traes_7BL_3DD2ED8CC.1	130	179	58	242	130	65	128	65	197	264	260	127	170	99	137
AP13CTG01390_at	AP13CTG01390	AT2G45300.1|PACid:19642033	LOC_Os06g04280.1	GRMZM5G877500_T01	Traes_7DS_86C512854.1	424	143	174	226	703	720	380	762	800	776	496	680	744	537	526
AP13ITG61915_at	AP13ISTG61915	AT3G25780.1|PACid:19660689	LOC_Os03g32314.1	GRMZM2G415793_T01	Traes_6DL_BDDF27A65.2	82	101	263	125	89	142	200	74	82	45	55	101	137	70	76
AP13CTG00306_at	AP13CTG00306	AT5G56180.1|PACid:19666865	LOC_Os04g57210.1	GRMZM2G043862_T01	Traes_2BL_2FB77493D.2	92	229	223	213	131	189	144	178	134	87	122	134	162	92	207
AP13CTG25211_s_at	AP13CTG25211	AT2G19410.1|PACid:19643103	\\	GRMZM2G305822_T01	\\	348	895	699	866	640	969	755	491	464	253	388	670	652	643	588
AP13ITG52988_at	AP13ISTG52988	AT2G34420.1|PACid:19642123	LOC_Os01g41710.1	GRMZM2G104549_T01	Traes_5BL_E3BC16326.4	372	107	133	1619	444	182	2666	21	25	12	15	15	30	23	21
AP13ITG41154_s_at	AP13ISTG41154	\\	LOC_Os06g49700.1	AC209898.2_FGT004	Traes_7DL_E1F941B73.2	1665	725	1728	414	503	1667	553	1064	630	417	330	903	873	512	415
AP13ITG66757_at	AP13ISTG66757	AT1G69490.1|PACid:19654233	LOC_Os07g48450.1	GRMZM2G430849_T01	Traes_2BS_C116E5668.1	123	195	413	308	46	177	72	11	8	10	9	16	12	13	9
AP13CTG22574_s_at	AP13CTG22574	\\	\\	\\	\\	226	847	539	608	448	392	514	618	711	551	794	675	843	572	1144
AP13CTG47463_s_at	AP13CTG47463	\\	\\	\\	\\	157	112	70	74	420	327	176	786	643	1516	1821	630	494	704	337
AP13CTG04148_at	AP13CTG04148	AT5G06950.4|PACid:19673027	LOC_Os07g48820.1	GRMZM2G361847_T06	Traes_2BS_8D66D6B82.1	526	419	674	368	348	732	389	575	365	163	241	467	424	374	272
AlamoCTG04633_at	AlamCTG04633	AT2G37790.1|PACid:19638911	\\	GRMZM2G087206_T01	Traes_1DL_B77C961EA.1	61	72	183	84	49	136	52	24	18	26	32	26	16	25	33
AP13CTG11332_at	AP13CTG11332	AT4G32110.1|PACid:19645187	\\	\\	\\	671	994	1223	1559	202	554	584	106	98	38	25	41	30	26	27
AP13CTG30319RC_at	AP13CTG30319-RC	AT5G09760.1|PACid:19669355	LOC_Os04g35770.1	\\	Traes_2DL_37392F721.1	60	38	27	35	110	52	52	85	119	156	179	62	62	68	114
AP13CTG32135_at	AP13CTG32135	\\	\\	\\	\\	208	767	449	913	233	252	361	7	7	7	9	6	9	8	10
AP13ITG43971_s_at	AP13ISTG43971	AT3G56400.1|PACid:19664734	LOC_Os05g25770.1	\\	Traes_7DL_A9EF00572.1	404	213	632	1357	401	1147	1385	525	584	151	61	151	171	127	139
AP13ITG38347_s_at	AP13ISTG38347	AT4G11070.2|PACid:19646383	\\	GRMZM2G158328_T01	\\	52	11	101	34	25	307	91	130	51	15	12	18	20	16	18
AP13CTG23075_at	AP13CTG23075	AT1G14310.1|PACid:19655472	LOC_Os08g07300.1	GRMZM2G343080_T01	Traes_4AL_E9369D26E.1	192	200	92	143	108	82	92	133	144	329	321	174	151	112	184
AP13CTG09938_s_at	AP13CTG09938	AT5G13800.2|PACid:19671251	\\	GRMZM2G109070_T01	Traes_7AL_72A908F12.2	251	595	957	513	168	396	141	82	42	41	58	35	40	41	54
AP13CTG09665_s_at	AP13CTG09665	AT5G09410.2|PACid:19668636	LOC_Os03g27080.1	GRMZM2G431243_T01	Traes_5BL_92902F993.1	439	1415	1099	877	663	1162	855	1375	1219	916	826	1305	1016	1176	885
AlamoSLT15075_at	AlamSGLT15075	AT5G33320.1|PACid:19673087	\\	\\	\\	199	142	833	190	39	149	85	24	30	34	26	27	25	29	21
AP13ITG44147_s_at	AP13ISTG44147	AT1G60420.1|PACid:19656960	LOC_Os01g58194.1	GRMZM2G106344_T02	TRAES3BF034700030CFD_t1	185	93	148	25	68	153	47	229	173	1498	1497	374	177	2033	1458
AP13ITG69605_s_at	AP13ISTG69605	AT1G02850.1|PACid:19656355	LOC_Os09g33680.1	\\	\\	187	36	175	101	24	54	51	29	41	2330	2678	158	401	2288	2998
AP13CTG16130_at	AP13CTG16130	AT2G02850.1|PACid:19641284	LOC_Os03g63390.1	GRMZM2G043300_T01	Traes_5BL_3AD291756.2	194	56	15	23	110	73	17	190	109	82	15	36	51	49	12
AP13ITG71495_at	AP13ISTG71495	AT4G39700.1|PACid:19646728	\\	GRMZM2G086066_T01	Traes_2BS_CC62309B1.1	107	22	23	17	107	148	46	487	596	436	196	173	44	393	18
AP13ITG47849_at	AP13ISTG47849	AT2G19450.1|PACid:19640529	\\	\\	\\	36	421	201	72	524	318	121	354	114	187	544	221	8	621	648
AP13ITG52331RC_at	AP13ISTG52331-RC	AT4G16260.1|PACid:19644698	LOC_Os05g31140.2	GRMZM2G014723_T01	Traes_1AL_AE0660A78.1	71	1461	64	332	331	574	635	58	63	28	17	39	94	21	25
AP13CTG17111_at	AP13CTG17111	\\	\\	\\	\\	191	366	370	106	510	658	156	2268	710	106	352	2164	93	105	522
AP13CTG16750_s_at	AP13CTG16750	\\	\\	\\	\\	431	43	283	498	21	258	618	269	586	351	364	26	464	1136	18
AP13CTG01127_at	AP13CTG01127	AT2G34730.1|PACid:19642603	LOC_Os07g05390.1	GRMZM2G011800_T01	Traes_2DL_4787CE2DF.1	122	7	87	7	73	106	6	140	6	163	7	380	8	310	8
AP13CTG02147_s_at	AP13CTG02147	AT1G78570.1|PACid:19652089	LOC_Os03g17000.3	GRMZM2G031311_T02	Traes_5BS_588EC0AC7.1	122	9	7	6	111	44	7	85	38	118	32	20	7	9	6
AP13ITG39862_s_at	AP13ISTG39862	AT1G75900.1|PACid:19654005	LOC_Os10g30290.1	GRMZM2G414791_T01	Traes_1BL_766DBEED3.1	20	20	16	16	62	201	47	247	233	118	44	83	114	28	16
AP13ITG66659_at	AP13ISTG66659	AT2G38470.1|PACid:19640205	LOC_Os01g61080.1	GRMZM2G148087_T01	Traes_3B_990298FF5.1	48	188	58	110	107	10	111	46	103	35	11	11	427	190	13
AP13CTG16172_at	AP13CTG16172	\\	\\	\\	\\	35	239	334	220	290	303	251	825	784	944	26	1089	1060	28	33
AP13ITG52576_at	AP13ISTG52576	AT5G65010.2|PACid:19669232	LOC_Os03g18130.1	GRMZM2G053669_T01	Traes_4AS_C19AB3A1A.1	171	79	71	63	114	68	61	247	402	378	108	77	398	151	79
AP13CTG23255_at	AP13CTG23255	AT1G03700.1|PACid:19653415	\\	GRMZM2G038780_T01	Traes_7BS_25D61D8AC.1	109	30	36	38	319	1057	236	724	1150	385	180	335	407	65	66
AP13CTG04056_at	AP13CTG04056	AT3G05327.1|PACid:19664526	LOC_Os05g33040.1	GRMZM2G117298_T01	Traes_1DL_1A8264FDC.1	72	442	356	512	276	323	214	161	188	60	748	245	335	66	1296
AP13ITG51257_s_at	AP13ISTG51257	\\	\\	\\	\\	67	161	174	193	84	144	108	101	129	64	115	102	144	4	104
AP13CTG15515_at	AP13CTG15515	AT1G32970.1|PACid:19651042	LOC_Os02g17060.1	GRMZM2G057159_T03	Traes_3AS_6EC066E60.1	188	61	50	30	1123	688	174	973	708	635	226	393	12	113	25
AP13ITG74033_at	AP13ISTG74033	AT5G63500.1|PACid:19670456	\\	GRMZM2G150691_T01	Traes_4DL_8673C390D1.1	176	10	8	9	107	23	12	208	207	429	74	11	8	9	8
AP13CTG17776_at	AP13CTG17776	AT2G37790.1|PACid:19638911	LOC_Os05g38230.2	GRMZM2G059314_T01	Traes_1AL_7D7864504.19	227	14	19	37	22	15	15	20	33	43	35	22	23	64	16
AP13ITG62119_at	AP13ISTG62119	\\	\\	\\	\\	254	111	74	96	268	17	36	36	21	80	682	23	18	23	526
AP13ITG39768_s_at	AP13ISTG39768	AT3G59340.1|PACid:19661682	\\	\\	\\	84	85	127	55	75	194	66	231	155	14	33	187	6	32	53
AP13ITG73638_s_at	AP13ISTG73638	AT1G75290.1|PACid:19650018	LOC_Os01g01650.1	AC226235.2_FGT001	Traes_1BL_B9305B451.1	5682	1258	3943	875	3144	9587	1799	3574	2010	2234	358	1002	855	621	101
AlamoCTG13173_at	AlamCTG13173	\\	\\	GRMZM2G125585_T02	\\	75	329	236	27	306	312	30	291	56	48	98	372	89	142	14
AP13ITG64033_at	AP13ISTG64033	AT1G65870.1|PACid:19658168	LOC_Os11g07830.1	\\	Traes_5BL_6C28037C8.1	754	157	475	76	346	288	30	148	62	209	49	263	165	101	33
AP13CTG32521_at	AP13CTG32521	AT3G66654.3|PACid:19659633	\\	\\	\\	225	109	141	17	61	52	16	117	16	28	27	99	10	19	97
AP13ITG42011_at	AP13ISTG42011	\\	\\	\\	\\	11	62	7	73	48	8	40	10	51	100	69	10	4	54	107
AP13CTG25418_at	AP13CTG25418	\\	\\	\\	\\	16	175	177	86	46	207	61	55	22	61	62	153	6	154	9
AP13ITG35888_at	AP13ISTG35888	\\	\\	\\	\\	329	65	487	69	132	554	194	419	112	31	95	439	20	132	216
AP13CTG11212_at	AP13CTG11212	AT3G14470.1|PACid:19659945	\\	\\	\\	36	8	7	142	7	7	104	6	69	7	39	5	110	6	8
AP13ITG63113_s_at	AP13ISTG63113	AT3G22600.1|PACid:19664722	\\	GRMZM2G097137_T01	\\	161	64	63	51	272	372	302	336	496	305	117	50	163	100	86
AP13CTG08720_at	AP13CTG08720	AT1G17020.1|PACid:19652696	LOC_Os10g40880.1	GRMZM2G382569_T01	\\	68	17	20	10	33	101	19	312	90	79	47	639	474	218	31
AP13ITG66714_at	AP13ISTG66714	AT4G21870.1|PACid:19645931	LOC_Os07g33350.2	GRMZM2G429396_T01	Traes_2DS_EBEF8CBBB.1	31	100	67	583	121	30	603	39	190	36	40	42	427	79	60
AP13ITG54201_s_at	AP13ISTG54201	AT5G23370.1|PACid:19665773	LOC_Os04g44510.1	GRMZM2G114153_T01	Traes_2BL_453EDDB30.1	214	224	62	99	113	109	130	198	327	166	59	410	634	135	112
AP13ITG35357_s_at	AP13ISTG35357	AT2G06925.1|PACid:19641777	LOC_Os03g50030.1	GRMZM2G072578_T01	Traes_4AL_F2150FCDC.1	159	55	38	59	147	36	39	295	296	479	213	45	41	38	30
AP13CTG10110_at	AP13CTG10110	AT1G07410.1|PACid:19652158	LOC_Os01g62950.1	GRMZM2G154960_T01	TRAES3BF050300020CFD_t1	306	157	55	48	146	248	87	288	114	115	44	199	107	129	32
AP13CTG54612_s_at	AP13CTG54612	\\	\\	\\	\\	12	128	68	15	52	16	14	104	19	15	78	27	14	19	188
AP13ITG72773_s_at	AP13ISTG72773	AT3G62160.1|PACid:19662557	LOC_Os01g08380.1	GRMZM2G305900_T01	TRAES3BF097200020CFD_t1	172	68	98	89	617	342	182	158	161	91	67	68	101	67	54
AP13ITG73203_at	AP13ISTG73203	AT5G17540.1|PACid:19670777	LOC_Os06g49660.1	GRMZM2G050450_T01	Traes_1DS_B04A19E18.1	151	18	42	24	232	330	106	386	319	235	50	143	263	43	25
AP13ITG40176_at	AP13ISTG40176	AT1G09340.1|PACid:19654448	LOC_Os12g23180.1	GRMZM2G165655_T04	Traes_5BS_4D44AE9D6.2	1172	636	919	428	241	538	274	85	29	9	11	150	45	12	10
AP13ITG73441_at	AP13ISTG73441	\\	\\	\\	\\	13	59	7	96	57	10	61	11	48	129	79	9	6	67	91
AP13ITG60634_x_at	AP13ISTG60634	\\	\\	\\	\\	1914	694	398	260	774	1129	554	1487	1146	1578	258	474	814	1152	138
AP13CTG69813_at	AP13CTG69813	\\	\\	\\	\\	15	266	149	151	171	166	130	193	224	119	369	315	315	374	86
AP13CTG31510_s_at	AP13CTG31510	AT1G28120.1|PACid:19651585	\\	\\	Traes_3AL_6EC772F54.1	29	115	19	49	67	7	40	12	34	42	88	8	55	77	97
AP13ITG68711_at	AP13ISTG68711	AT3G51930.1|PACid:19659124	\\	GRMZM2G076034_T01	\\	66	44	32	41	126	204	48	762	237	272	79	1176	396	337	88
AP13CTG25150_s_at	AP13CTG25150	AT2G47710.1|PACid:19643142	LOC_Os07g47620.1	AC190933.3_FGT004	Traes_2DS_7D99552C2.1	75	467	83	176	1342	118	560	251	289	233	374	36	153	48	481
AP13ITG61572RC_s_at	AP13ISTG61572-RC	AT2G46750.1|PACid:19640573	LOC_Os02g03200.1	GRMZM2G427635_T01	Traes_6DL_EE1AF91D1.1	1391	351	334	239	781	519	480	968	1150	1262	869	903	369	770	154
AP13CTG28886_x_at	AP13CTG28886	AT2G38820.2|PACid:19640658	LOC_Os10g28210.1	GRMZM2G110681_T01	Traes_4DL_349F4D4EB.1	214	680	357	642	884	436	1562	144	620	158	562	126	786	342	1360
AP13CTG26325_at	AP13CTG26325	\\	\\	\\	\\	169	18	19	25	62	46	19	45	58	54	24	77	91	17	16
AP13ITG44368_at	AP13ISTG44368	AT5G42890.1|PACid:19671703	LOC_Os06g10890.1	GRMZM2G150656_T03	\\	81	94	11	130	83	9	107	10	94	41	73	8	110	9	63
AP13CTG75086_at	AP13CTG75086	\\	\\	\\	\\	62	95	14	61	64	15	69	15	78	63	115	14	83	23	106
AP13ITG44106_s_at	AP13ISTG44106	AT3G22830.1|PACid:19662548	LOC_Os03g06630.2	GRMZM2G165972_T02	Traes_4AS_52EB860E7.2	1045	73	1506	111	80	737	131	216	119	120	38	225	75	233	52
AP13CTG24813_at	AP13CTG24813	AT1G44800.1|PACid:19649223	LOC_Os06g10750.1	GRMZM2G088053_T01	Traes_6DL_798ECBDE2.1	571	189	763	428	2139	2954	2752	2500	2230	933	354	284	330	362	115
AP13ITG41607_at	AP13ISTG41607	AT4G25700.1|PACid:19647170	LOC_Os03g03370.1	GRMZM2G090051_T01	Traes_2AL_C6A21184F.2	298	66	66	55	53	72	43	96	68	240	207	174	141	242	176
AP13CTG17106_s_at	AP13CTG17106	\\	\\	\\	Traes_2AL_825939E8F.2	920	23	21	15	1025	1297	84	575	475	826	519	26	19	19	23
AP13CTG07953_at	AP13CTG07953	AT5G42560.1|PACid:19669279	LOC_Os03g14610.1	GRMZM2G101062_T05	Traes_4BL_399250A77.2	123	25	21	24	164	99	22	128	68	144	49	70	28	71	25
AP13ITG64221RC_s_at	AP13ISTG64221-RC	AT2G46680.1|PACid:19640536	LOC_Os02g43330.1	GRMZM2G117164_T01	Traes_2BL_B69300543.1	597	422	96	64	59	318	81	675	295	454	669	1074	568	2538	820
AP13ITG55329_at	AP13ISTG55329	AT5G17210.1|PACid:19666101	\\	\\	\\	147	529	407	593	235	303	322	107	103	105	162	142	166	247	78
AP13CTG13722_at	AP13CTG13722	AT1G15960.1|PACid:19654742	LOC_Os06g46310.1	GRMZM2G069198_T05	Traes_7BL_CA6B7C9E6.2	7	20	15	5	70	68	5	142	5	10	10	65	5	11	12
AP13CTG09347_x_at	AP13CTG09347	AT4G13940.3|PACid:19646540	LOC_Os11g26850.2	GRMZM2G015295_T02	Traes_2BL_2825A3D0F.1	2749	1168	1513	1540	3933	3555	1821	3563	2806	3152	1465	2005	1770	1379	643
AP13ITG64459RC_at	AP13ISTG64459-RC	AT3G56710.1|PACid:19665128	LOC_Os01g59410.1	GRMZM2G417835_T01	TRAES3BF027700190CFD_t1	390	118	491	255	142	490	279	307	259	140	37	183	125	162	42
AP13CTG16511RC_at	AP13CTG16511-RC	AT1G72360.3|PACid:19656877	LOC_Os03g08470.1	GRMZM2G018984_T02	Traes_4AS_094442636.2	132	340	40	1154	2433	161	1099	1108	2111	986	434	639	1686	1226	1520
AP13ITG58897RC_at	AP13ISTG58897-RC	AT1G01630.1|PACid:19652842	LOC_Os01g70210.1	GRMZM2G142315_T01	Traes_3AL_910DB95A3.1	855	3124	2006	3195	1368	1827	1938	987	1396	986	883	580	321	182	207
AP13ITG61823RC_at	AP13ISTG61823-RC	\\	\\	\\	\\	91	96	150	66	290	1007	564	629	722	191	107	362	410	242	57
AP13ITG63290_at	AP13ISTG63290	AT2G35940.3|PACid:19640996	LOC_Os11g06020.1	GRMZM2G458728_T07	Traes_4BS_20BE06923.2	441	472	678	1196	868	863	2028	145	441	177	332	42	173	106	157
AP13ITG70020_at	AP13ISTG70020	AT3G08910.1|PACid:19660449	\\	GRMZM2G175860_T02	TRAES3BF043700040CFD_t1	455	66	6	11	315	40	53	241	302	414	572	195	144	104	117
AP13CTG08902_at	AP13CTG08902	AT1G67890.1|PACid:19652312	LOC_Os06g12590.1	GRMZM2G048243_T01	Traes_7DS_D42371FA3.2	13	108	13	70	76	9	73	14	51	22	61	12	37	9	83
AP13ITG38513_s_at	AP13ISTG38513	AT5G45550.1|PACid:19672951	LOC_Os03g29570.1	GRMZM5G862467_T01	Traes_6BS_9ADFB4327.2	96	27	32	57	95	401	671	380	162	102	25	29	162	15	52
AP13CTG58983_s_at	AP13CTG58983	AT3G53990.1|PACid:19659740	LOC_Os05g37970.3	GRMZM2G093272_T01	Traes_1BL_6F4AB886C.2	141	146	110	79	243	115	113	191	231	550	326	64	78	112	250
AP13.12336.m00003_s_at	AP13_model_12336.m00003	AT1G69490.1|PACid:19654233	LOC_Os03g21060.1	GRMZM2G127379_T01	Traes_5BL_CC18CAD72.1	593	1474	2002	2194	231	263	561	161	413	95	62	156	744	79	127
AP13ITG64363_at	AP13ISTG64363	AT2G30630.1|PACid:19641911	LOC_Os03g43010.1	GRMZM2G070252_T01	Traes_4DS_DCFA35650.2	107	72	21	51	300	196	296	141	215	140	27	179	188	172	46
AP13CTG17146_at	AP13CTG17146	AT4G15140.1|PACid:19647809	\\	GRMZM2G474113_T01	\\	243	117	68	76	288	182	61	196	95	133	62	136	49	87	61
AP13CTG12508_s_at	AP13CTG12508	AT3G26420.1|PACid:19663277	LOC_Os03g61990.3	GRMZM5G874478_T03	\\	606	1563	973	2657	1102	649	1926	643	1466	940	1810	396	1144	689	1795
AP13ITG35753_s_at	AP13ISTG35753	AT3G02110.1|PACid:19662739	\\	\\	\\	118	852	357	504	729	280	694	313	415	528	465	155	501	922	292
AP13CTG13334_s_at	AP13CTG13334	AT1G10586.1|PACid:19652611	\\	GRMZM2G112629_T01	\\	287	118	688	222	110	315	255	699	510	195	69	112	93	75	38
AP13ITG38704RC_s_at	AP13ISTG38704-RC	AT1G69530.2|PACid:19657671	LOC_Os01g60770.1	GRMZM2G339122_T01	TRAES3BF004400050CFD_t1	686	176	146	91	1537	773	207	771	506	993	169	190	134	171	207
AlamoCTG01595_at	AlamCTG01595	AT1G55730.2|PACid:19649627	LOC_Os04g55940.2	GRMZM2G040017_T02	Traes_2BL_101785F13.1	64	78	13	36	70	10	40	12	54	89	161	12	13	112	16
AlamoCTG14138_s_at	AlamCTG14138	AT3G17380.1|PACid:19659829	\\	\\	\\	8	20	19	43	14	129	39	47	31	11	9	148	71	71	45
AP13CTG15593_s_at	AP13CTG15593	AT3G14690.1|PACid:19662015	\\	GRMZM2G021436_T01	Traes_6DL_39276DDB6.1	46	52	52	49	92	753	90	192	121	51	41	910	592	186	146
AP13ITG50374_s_at	AP13ISTG50374	AT4G37560.1|PACid:19645072	LOC_Os01g55950.1	GRMZM2G424857_T01	Traes_3DL_29DBB9141.2	123	848	242	827	268	148	560	154	269	368	466	233	290	608	544
AP13CTG22757_at	AP13CTG22757	AT2G21250.1|PACid:19642614	LOC_Os02g03100.2	GRMZM2G174481_T01	Traes_6AS_80C96A4E5.1	373	16	19	15	57	21	17	28	28	42	40	43	18	13	15
AP13CTG27604_at	AP13CTG27604	AT1G08250.1|PACid:19650244	LOC_Os04g33390.1	GRMZM2G437912_T01	Traes_2BL_B3FFF8623.1	1832	221	1761	494	720	1361	615	929	799	357	185	630	995	121	167
AP13ITG73214_at	AP13ISTG73214	\\	\\	\\	\\	185	121	345	456	106	348	308	263	246	79	79	263	194	330	173
AP13ITG39859_s_at	AP13ISTG39859	AT1G52240.2|PACid:19652945	LOC_Os02g16909.2	GRMZM2G346133_T01	Traes_7AS_2BF2F495C.1	603	2167	636	1854	738	405	1327	326	685	572	1225	424	572	1144	1398
AlamoCTG14852_s_at	AlamCTG14852	AT1G07350.2|PACid:19650519	LOC_Os03g15890.1	GRMZM2G073567_T01	\\	953	132	779	130	76	1015	244	628	649	1076	692	942	1296	1468	916
AP13ITG61294_at	AP13ISTG61294	AT1G02260.1|PACid:19654690	LOC_Os03g01700.1	GRMZM2G158378_T01	Traes_4DL_EA476EAB7.1	14	16	15	11	224	840	326	100	94	25	15	849	885	617	404
AP13CTG24310_at	AP13CTG24310	AT1G01420.1|PACid:19652756	LOC_Os11g38650.1	GRMZM2G426415_T01	TRAES3BF053100050CFD_t1	218	36	102	50	96	237	91	329	160	202	297	187	121	147	88
AP13CTG00887_at	AP13CTG00887	AT3G61600.1|PACid:19659876	LOC_Os06g31100.1	GRMZM2G038691_T01	Traes_7AL_8C16101E8.1	318	193	132	236	96	43	150	46	103	73	120	16	72	16	86
AP13CTG29206_at	AP13CTG29206	AT2G45900.1|PACid:19643493	\\	GRMZM2G388585_T01	\\	128	16	18	17	87	74	30	163	100	128	89	152	104	26	32
AP13ITG39802_s_at	AP13ISTG39802	AT1G75900.1|PACid:19654005	LOC_Os09g36880.2	GRMZM2G032376_T02	\\	440	90	91	45	93	53	35	132	92	109	118	39	30	37	32
AP13ITG62962_at	AP13ISTG62962	AT1G50180.1|PACid:19657159	\\	\\	\\	5	260	224	128	7	54	10	5	6	5	4	8	22	6	38
AP13CTG29043_at	AP13CTG29043	AT5G11840.1|PACid:19671310	LOC_Os05g46250.1	GRMZM2G087081_T02	Traes_1AL_4E4321735.1	308	597	173	517	150	70	291	24	91	74	123	11	74	30	74
AP13CTG13994_s_at	AP13CTG13994	AT1G14790.1|PACid:19653476	\\	GRMZM2G481730_T01	\\	222	277	564	493	796	1853	938	2635	1541	707	384	1082	861	344	156
AP13ITG59649_at	AP13ISTG59649	\\	\\	\\	\\	341	701	293	367	134	286	572	496	660	234	93	127	380	265	216
AP13CTG06002_at	AP13CTG06002	AT2G26770.2|PACid:19639519	\\	GRMZM2G120954_T02	Traes_2AS_CE6BAA9C8.2	132	59	31	18	145	92	31	116	102	103	66	30	23	24	26
AP13ITG55604_at	AP13ISTG55604	AT1G72310.1|PACid:19657639	LOC_Os01g20910.1	GRMZM2G004519_T01	TRAES3BF067800250CFD_t1	75	155	78	137	60	238	135	148	105	27	21	65	62	35	10
AP13ITG45064_s_at	AP13ISTG45064	AT4G19040.1|PACid:19645492	LOC_Os06g02590.1	GRMZM2G456023_T02	Traes_7DS_55D605D7A.1	323	153	386	414	102	308	322	160	160	62	26	501	544	242	86
AP13CTG01867_at	AP13CTG01867	AT1G63120.1|PACid:19652279	LOC_Os08g43320.1	GRMZM2G157384_T01	Traes_1BL_F2456E169.1	278	107	136	185	348	225	217	331	285	313	235	141	188	137	111
AP13ITG64984_at	AP13ISTG64984	\\	\\	\\	\\	50	115	75	69	107	50	63	54	60	65	212	49	41	44	256
AP13ITG58098_at	AP13ISTG58098	AT5G08391.1|PACid:19667604	\\	GRMZM2G339866_T01	Traes_3AS_6AE2DC9C2.1	188	27	33	27	126	67	30	87	52	66	32	26	33	35	47
AP13CTG35568_s_at	AP13CTG35568	AT2G13770.1|PACid:19641070	\\	\\	\\	232	42	182	404	41	100	291	69	155	104	118	39	146	73	126
AP13CTG26736_s_at	AP13CTG26736	AT1G17145.1|PACid:19652138	\\	GRMZM2G105909_T03	\\	132	378	360	309	259	310	278	221	149	167	196	159	44	178	270
AP13CTG15146_at	AP13CTG15146	AT5G24530.1|PACid:19666406	LOC_Os04g49194.1	GRMZM2G322586_T01	Traes_2AL_DC3904667.1	59	109	79	200	50	486	190	188	70	30	17	126	71	32	21
AP13CTG41547_s_at	AP13CTG41547	AT1G65660.1|PACid:19653385	LOC_Os08g03390.1	\\	Traes_7BL_10239607B.1	292	35	179	63	65	275	78	321	202	115	100	140	284	64	112
AP13ITG58761_at	AP13ISTG58761	\\	\\	\\	\\	39	23	54	25	35	77	25	123	39	27	22	120	39	36	20
AP13CTG04395_s_at	AP13CTG04395	AT3G25860.1|PACid:19660913	LOC_Os08g33440.1	GRMZM2G058702_T01	Traes_5BL_BA19E1CE3.1	392	151	103	143	695	675	443	1030	859	917	529	2134	1120	744	424
AP13CTG27467_at	AP13CTG27467	AT3G49670.1|PACid:19660363	LOC_Os03g12730.1	GRMZM2G043584_T01	Traes_4AS_04E4A0063.1	210	45	103	26	239	149	53	296	203	174	53	112	96	31	23
AP13CTG14128_s_at	AP13CTG14128	AT2G17890.1|PACid:19642660	LOC_Os02g03410.1	GRMZM2G053868_T01	Traes_6BS_814D20B55.2	213	352	310	260	69	237	185	229	198	112	54	129	166	62	41
AlamoCTG00893_s_at	AlamCTG00893	AT3G62760.1|PACid:19663605	LOC_Os01g55830.1	GRMZM2G116273_T01	TRAES3BF003100060CFD_t1	6525	540	953	1249	1981	1681	1677	2640	3227	2504	2273	922	3743	2936	1128
AP13ITG58967_s_at	AP13ISTG58967	AT1G11360.4|PACid:19650151	LOC_Os05g42230.1	GRMZM2G701221_T01	Traes_1AL_A670FC1B3.1	121	69	79	40	416	197	156	469	445	408	216	335	174	146	97
AP13CTG04794_s_at	AP13CTG04794	AT1G45207.2|PACid:19649125	\\	GRMZM2G162598_T01	\\	288	52	141	68	159	139	94	222	197	357	101	31	38	17	24
AP13ITG60024_at	AP13ISTG60024	AT5G11900.1|PACid:19668050	LOC_Os01g09890.1	GRMZM2G033283_T01	TRAES3BF278300030CFD_t1	182	46	50	186	27	37	85	33	70	150	118	54	82	124	213
AP13ITG39310_s_at	AP13ISTG39310	AT1G08980.1|PACid:19656992	LOC_Os04g02780.1	GRMZM2G169087_T01	\\	35	131	81	177	62	32	83	22	41	69	157	17	46	59	86
AP13CTG03752_at	AP13CTG03752	AT5G57700.3|PACid:19669372	LOC_Os07g33220.1	GRMZM2G001820_T01	Traes_2DS_DA96FB1F9.1	220	73	53	65	121	81	60	175	141	184	99	153	125	71	45
AP13CTG13448_s_at	AP13CTG13448	AT5G55120.1|PACid:19665483	LOC_Os12g08810.1	GRMZM2G057186_T01	Traes_5DS_D9B8877D3.2	4571	621	3508	794	817	3374	1207	679	459	293	233	885	512	445	240
AP13CTG08234_s_at	AP13CTG08234	AT5G10480.1|PACid:19667113	LOC_Os04g20280.1	\\	\\	558	327	187	153	613	519	245	449	308	588	272	174	200	194	131
AP13ITG59244_at	AP13ISTG59244	AT3G62160.1|PACid:19662557	LOC_Os06g39470.1	GRMZM2G159641_T01	TRAES3BF097200020CFD_t1	169	32	52	34	112	84	57	126	125	138	63	53	73	89	88
AP13CTG34640_s_at	AP13CTG34640	AT2G47010.2|PACid:19641668	LOC_Os05g19030.1	GRMZM2G058568_T04	Traes_4AS_DBFA3C81A.1	106	38	45	49	276	94	104	110	116	149	108	78	68	109	99
AP13ITG67477_at	AP13ISTG67477	\\	\\	\\	\\	180	84	128	112	343	1310	491	823	234	408	289	62	138	61	63
AP13CTG32068_s_at	AP13CTG32068	AT1G54310.2|PACid:19654008	LOC_Os06g45430.1	GRMZM2G082683_T02	Traes_6DS_1DBF87531.2	53	229	28	183	81	17	107	29	81	121	170	38	75	83	128
AP13CTG15122_at	AP13CTG15122	\\	\\	\\	\\	298	111	90	54	334	137	80	199	140	313	100	38	22	41	62
AP13CTG08227_s_at	AP13CTG08227	AT4G33360.1|PACid:19644314	LOC_Os03g08624.1	\\	\\	222	37	59	46	65	69	102	67	49	61	49	20	21	13	26
AP13CTG15313_s_at	AP13CTG15313	AT4G29520.1|PACid:19646929	LOC_Os06g05740.1	GRMZM2G103179_T01	Traes_7DS_EC04B88B4.1	388	296	89	303	180	96	330	98	559	702	562	187	639	298	433
AP13CTG10129_at	AP13CTG10129	AT5G42710.1|PACid:19667205	\\	AC195340.3_FGT004	\\	204	99	62	50	808	257	211	324	308	319	205	179	157	172	186
AP13CTG26342_s_at	AP13CTG26342	AT3G15380.1|PACid:19659096	\\	GRMZM2G125768_T01	Traes_7DL_6F84F387C.2	214	26	34	41	239	107	73	317	224	435	328	252	150	134	137
AP13CTG14706_at	AP13CTG14706	AT1G69230.2|PACid:19654176	\\	\\	\\	268	12	12	11	1546	730	81	119	66	114	57	20	26	15	13
AP13CTG14062_s_at	AP13CTG14062	AT2G22795.1|PACid:19642317	LOC_Os06g36050.1	GRMZM2G179638_T01	Traes_7AL_DEB86CB77.1	386	48	56	28	359	164	53	263	170	252	99	129	150	104	135
AP13CTG14958_at	AP13CTG14958	AT4G37030.1|PACid:19647743	LOC_Os04g37670.1	GRMZM2G015844_T01	Traes_2AL_E59A6FCA8.2	175	225	270	234	206	317	438	109	113	41	35	474	349	349	114
AP13CTG09970_s_at	AP13CTG09970	AT3G15380.1|PACid:19659096	LOC_Os04g58470.1	GRMZM2G125768_T01	Traes_7DL_6F84F387C.2	247	23	52	49	265	123	94	342	244	446	345	266	160	154	146
AP13CTG58838_s_at	AP13CTG58838	\\	\\	\\	\\	204	39	40	27	260	322	145	855	809	589	794	298	315	294	296
AP13ITG55484_at	AP13ISTG55484	\\	\\	\\	\\	178	46	50	46	85	56	38	132	98	126	86	51	45	49	43
AP13CTG14862_s_at	AP13CTG14862	AT3G55580.1|PACid:19659322	LOC_Os01g62810.2	GRMZM2G337819_T01	Traes_3AL_3E624A36F.1	874	107	709	123	93	747	104	576	183	324	289	608	390	530	205
AP13ITG48784_x_at	AP13ISTG48784	AT2G26570.1|PACid:19643556	\\	GRMZM2G150242_T01	\\	51	104	104	98	84	128	101	122	119	70	95	203	136	172	179
AP13CTG04279_s_at	AP13CTG04279	AT5G63120.1|PACid:19671597	LOC_Os01g68320.3	GRMZM2G362850_T02	Traes_3AL_7C7DFF99A.1	299	862	617	418	627	526	383	303	210	296	327	337	155	206	467
AP13CTG23968_at	AP13CTG23968	AT5G01740.1|PACid:19670994	\\	GRMZM2G056772_T01	Traes_2AS_0FC9FEDB5.1	106	295	138	268	393	219	302	163	148	47	22	116	163	75	41
AP13CTG09023RC_at	AP13CTG09023-RC	AT3G52060.2|PACid:19660031	LOC_Os03g44580.2	AC211276.4_FGT008	Traes_5BL_3B013886D.1	158	37	68	44	161	224	111	202	117	175	108	209	112	123	97
AP13ITG55623_s_at	AP13ISTG55623	AT2G19810.1|PACid:19639596	LOC_Os01g09620.2	GRMZM2G173124_T04	TRAES3BF096900170CFD_t1	380	564	173	1270	2977	459	1414	714	1286	932	1856	1016	1897	1408	3281
AP13ITG73093_at	AP13ISTG73093	AT5G64620.1|PACid:19669303	LOC_Os08g01670.1	AC186577.3_FGT006	\\	223	66	140	34	222	197	58	142	457	174	48	77	145	126	60
AP13ITG42650_at	AP13ISTG42650	AT3G08910.1|PACid:19660449	LOC_Os01g65480.1	GRMZM2G175860_T01	Traes_1BL_FC293B3EE.1	117	30	31	31	74	32	31	66	43	47	44	50	35	32	28
AP13CTG38246_at	AP13CTG38246	\\	\\	\\	\\	310	62	88	37	26	132	27	72	29	49	31	22	42	23	21
AP13ITG69033_at	AP13ISTG69033	AT1G76690.1|PACid:19655183	LOC_Os06g11210.1	GRMZM2G106303_T01	Traes_1AS_F6D02F41E.1	158	206	325	59	48	393	131	66	66	35	22	45	57	28	29
AP13CTG36253_s_at	AP13CTG36253	AT4G03410.2|PACid:19646439	\\	\\	\\	196	440	150	480	437	94	328	132	393	721	692	157	415	471	317
AP13CTG30387_at	AP13CTG30387	AT1G35510.1|PACid:19651812	LOC_Os12g07540.1	AC233898.1_FGT004	Traes_4BL_8E58F5D47.2	101	149	309	323	62	323	254	96	75	38	23	103	82	60	29
AP13CTG08573_s_at	AP13CTG08573	\\	\\	\\	\\	52	94	147	67	69	91	60	97	70	35	74	138	130	77	57
AlamoCTG13937_s_at	AlamCTG13937	AT4G39860.2|PACid:19647436	LOC_Os04g38310.2	GRMZM2G381267_T02	Traes_2DL_21003CD5E.1	912	713	238	279	740	502	233	996	720	1675	1333	675	288	508	699
AP13ITG39172_s_at	AP13ISTG39172	AT5G02160.1|PACid:19672485	LOC_Os05g01950.1	GRMZM2G113340_T01	Traes_1DS_C3F67FDFB.1	1167	4273	1097	3830	1166	417	1569	23	31	31	126	22	35	24	59
AP13CTG17360_s_at	AP13CTG17360	AT3G61060.1|PACid:19662350	LOC_Os04g48270.2	GRMZM2G081032_T01	Traes_2AL_FE47D9C86.1	40	109	25	68	123	44	109	37	74	46	230	84	167	100	280
AP13CTG23292_at	AP13CTG23292	\\	\\	GRMZM2G000713_T01	\\	177	63	66	63	666	473	217	1365	933	713	473	324	442	310	221
AP13ITG66836_at	AP13ISTG66836	AT1G14730.1|PACid:19655404	\\	GRMZM2G149315_T01	Traes_4BS_3EB157F4C.1	174	118	114	56	645	471	156	761	617	213	60	106	116	60	51
AP13ITG51905_s_at	AP13ISTG51905	AT5G54260.1|PACid:19668795	LOC_Os04g54340.1	GRMZM2G106056_T03	\\	43	146	91	146	75	65	100	102	128	281	305	112	141	207	324
AP13ITG70281RC_at	AP13ISTG70281-RC	AT1G67730.1|PACid:19650300	LOC_Os04g40730.1	AC205703.4_FGT006	Traes_2BL_0DC76D8D5.1	570	79	178	81	320	288	191	366	320	504	322	64	55	119	99
AP13ITG66480_at	AP13ISTG66480	AT4G35190.1|PACid:19644740	\\	GRMZM2G019363_T02	Traes_5BL_FD504C45C.1	280	612	2350	979	179	389	391	64	89	64	53	74	164	63	54
AP13CTG11126_at	AP13CTG11126	AT1G62290.2|PACid:19653982	LOC_Os01g18630.1	GRMZM2G077233_T03	Traes_7DL_5108C1694.1	1000	2765	1180	1704	2430	1350	2225	1026	1387	2513	2348	1067	1112	2778	1428
AP13ITG38488_at	AP13ISTG38488	\\	\\	\\	\\	491	3564	1303	2779	1097	302	1549	96	220	108	207	120	212	120	272
AP13CTG23715_at	AP13CTG23715	AT2G14610.1|PACid:19641077	LOC_Os01g28500.1	AC205274.3_FGT001	Traes_7DS_C3A98D671.1	571	4098	820	8274	881	438	2656	48	202	60	28	14	25	11	10
AP13CTG30041_s_at	AP13CTG30041	AT4G22290.1|PACid:19647662	LOC_Os04g45821.1	\\	Traes_2DL_1497E5611.2	131	43	49	43	83	75	71	81	114	109	57	49	59	91	55
AP13ITG36711_s_at	AP13ISTG36711	AT5G48290.1|PACid:19668202	\\	GRMZM2G060712_T01	Traes_2BL_0A8CABFE0.1	40	60	51	88	39	71	225	304	448	78	31	78	112	103	46
AP13ITG65978_at	AP13ISTG65978	AT1G08050.1|PACid:19654671	\\	\\	\\	19	116	111	26	120	109	24	59	24	121	63	46	22	24	57
AP13CTG09571_at	AP13CTG09571	AT5G58300.2|PACid:19670341	LOC_Os07g48310.2	GRMZM2G080270_T01	Traes_2BS_BDB1BA66F.3	118	43	32	32	70	32	25	23	17	30	18	18	13	11	16
AP13CTG13718_s_at	AP13CTG13718	AT5G58410.1|PACid:19672255	LOC_Os01g74610.1	GRMZM2G123660_T01	Traes_4AL_3D689F240.1	81	221	287	248	270	393	348	335	294	242	242	560	407	294	362
AP13CTG12205_x_at	AP13CTG12205	AT5G43310.2|PACid:19667011	LOC_Os03g64320.1	GRMZM2G077596_T01	\\	201	82	119	76	1045	590	296	451	347	323	184	427	344	232	178
AP13CTG24299RC_at	AP13CTG24299-RC	AT2G33570.1|PACid:19639680	LOC_Os06g41910.1	GRMZM2G121621_T01	Traes_7DL_98F39C557.2	134	44	53	29	101	123	52	112	75	83	87	40	28	53	46
AP13ITG61737_at	AP13ISTG61737	AT1G80180.1|PACid:19650803	\\	GRMZM2G061798_T01	\\	1328	790	1370	542	279	1158	639	539	490	137	361	1770	1408	814	1105
AP13CTG28794RC_s_at	AP13CTG28794-RC	AT1G04220.1|PACid:19655263	LOC_Os11g37900.1	GRMZM2G075140_T01	Traes_4DS_ED7CBC971.1	620	9	9	14	17	22	39	7	11	9	7	8	13	7	14
AP13ITG64340_at	AP13ISTG64340	AT3G52720.1|PACid:19665137	\\	GRMZM5G807267_T04	Traes_2AL_5243B50E7.2	432	134	78	194	62	119	39	46	23	28	27	22	28	33	16
AP13ITG41377_s_at	AP13ISTG41377	AT1G61720.1|PACid:19657521	LOC_Os04g53920.1	GRMZM2G097854_T01	Traes_2BL_86E0BB2F2.1	732	253	220	313	447	303	376	625	693	387	371	1168	1370	891	916
AP13CTG16136_s_at	AP13CTG16136	AT3G62020.1|PACid:19664138	LOC_Os03g44880.1	GRMZM2G016657_T01	TRAES3BF069600280CFD_t1	998	7	7	7	55	8	8	17	11	46	7	7	7	7	7
AP13CTG10946_at	AP13CTG10946	AT3G25860.1|PACid:19660913	LOC_Os08g33440.1	GRMZM2G058702_T01	Traes_5BL_BA19E1CE3.1	282	138	122	166	350	518	353	628	528	596	457	1323	770	522	544
AP13CTG03083_at	AP13CTG03083	AT1G43130.1|PACid:19652787	LOC_Os05g36110.1	GRMZM2G052855_T01	Traes_1AL_F095B3F89.2	347	152	131	117	371	262	200	529	365	465	431	471	364	451	634
AP13ITG56605_at	AP13ISTG56605	AT2G39440.1|PACid:19640830	\\	GRMZM2G005998_T03	\\	76	181	88	207	87	53	58	120	124	246	334	60	80	83	128
AP13CTG01560_at	AP13CTG01560	AT5G23570.1|PACid:19672894	LOC_Os12g09590.1	GRMZM2G020187_T01	Traes_5AS_5D5E9BEBB.2	283	60	87	53	421	291	147	770	649	942	598	522	369	451	519
AP13ITG70415RC_at	AP13ISTG70415-RC	\\	\\	\\	\\	412	37	71	38	210	521	81	32	31	31	31	28	29	35	35
AP13CTG06369_at	AP13CTG06369	AT5G11480.1|PACid:19666264	\\	GRMZM2G022625_T02	TRAES3BF276800020CFD_t1	166	464	278	680	268	143	477	56	123	80	124	88	126	107	134
AP13CTG06465_at	AP13CTG06465	AT4G35850.1|PACid:19647060	LOC_Os05g05320.1	GRMZM2G011491_T01	Traes_1DS_78C10527F.1	102	205	117	212	169	156	172	180	261	541	496	272	199	340	396
AP13ITG53197RC_at	AP13ISTG53197-RC	AT3G22840.1|PACid:19658357	LOC_Os07g08160.1	GRMZM2G355752_T01	Traes_5DL_60524C948.2	10169	621	7047	2237	212	5772	760	42	24	20	27	37	23	27	17
AP13CTG27410_at	AP13CTG27410	AT3G46290.1|PACid:19661098	LOC_Os03g17300.3	GRMZM2G442277_T01	Traes_4AS_9AB14A036.1	111	83	184	76	269	692	540	329	181	98	78	286	157	160	155
AP13CTG00841_s_at	AP13CTG00841	AT4G15802.1|PACid:19645319	\\	GRMZM2G065355_T01	Traes_7DS_EE84072E9.1	282	194	100	118	173	140	103	200	159	316	449	101	162	118	183
AP13CTG24984_at	AP13CTG24984	AT4G30410.2|PACid:19644140	\\	GRMZM2G145909_T02	\\	104	14	17	15	94	19	16	31	23	66	20	16	12	14	17
AP13ITG41315_at	AP13ISTG41315	\\	\\	\\	\\	685	39	162	20	13	43	17	27	17	21	16	40	19	18	20
AP13ITG36530_s_at	AP13ISTG36530	AT5G48290.1|PACid:19668202	\\	GRMZM2G060712_T01	Traes_2AL_F360E3FE3.1	66	117	111	103	44	158	105	278	224	62	19	65	66	64	33
AP13ITG68449_at	AP13ISTG68449	AT4G12490.1|PACid:19645225	\\	GRMZM2G079568_T01	\\	475	24	35	25	89	26	22	50	48	43	31	30	24	24	15
AP13CTG12140_at	AP13CTG12140	AT3G56210.4|PACid:19659446	LOC_Os03g46310.1	GRMZM2G024335_T02	\\	144	321	180	271	232	157	181	283	340	629	773	359	276	448	385
AP13CTG06394_at	AP13CTG06394	AT3G54170.1|PACid:19660369	LOC_Os06g27970.1	GRMZM2G169871_T02	Traes_7DS_78A90F47B.2	493	1288	832	1097	1395	872	1110	1743	1975	3638	3726	1782	1964	2856	3420
AP13CTG11903_at	AP13CTG11903	AT1G21500.1|PACid:19650659	\\	GRMZM2G070847_T01	\\	270	75	31	222	44	30	83	23	25	23	28	31	20	43	34
AP13ITG43113_s_at	AP13ISTG43113	AT2G17040.1|PACid:19642299	LOC_Os03g04070.1	GRMZM2G059428_T01	Traes_4DL_B29067862.2	316	250	306	267	129	626	308	446	499	126	74	75	87	42	71
AP13ITG59603_s_at	AP13ISTG59603	AT5G52510.1|PACid:19665315	LOC_Os02g45760.1	GRMZM2G028438_T01	\\	376	208	295	128	279	731	346	916	495	239	226	333	484	240	310
AP13.12759.m00010_s_at	AP13_model_12759.m00010	AT1G10020.1|PACid:19651323	LOC_Os03g56220.1	GRMZM2G427697_T01	Traes_5BL_0A654A16E.1	299	116	171	155	212	707	289	504	295	306	164	163	216	158	124
AP13ITG61604RC_at	AP13ISTG61604-RC	AT5G42800.1|PACid:19670924	LOC_Os01g44260.1	GRMZM2G013726_T01	TRAES3BF026100070CFD_t1	3611	433	1060	172	417	940	236	117	83	169	93	75	51	99	99
AP13ITG70142_at	AP13ISTG70142	AT3G16520.3|PACid:19663104	LOC_Os01g53350.1	GRMZM2G095807_T01	TRAES3BF010600140CFD_t1	209	9	8	9	18	11	8	15	16	29	7	8	6	7	6
AlamoCTG13819_s_at	AlamCTG13819	AT4G16150.1|PACid:19645161	LOC_Os07g30774.1	GRMZM2G032336_T01	Traes_2DS_DB01D4513.2	142	360	302	327	377	349	362	293	401	312	325	306	324	385	349
AP13ITG68668_at	AP13ISTG68668	AT5G50380.1|PACid:19666403	\\	GRMZM2G177227_T01	\\	45	18	100	17	21	112	29	78	51	16	13	19	20	21	12
AP13CTG15340_at	AP13CTG15340	AT2G14095.1|PACid:19639116	\\	GRMZM2G171254_T02	\\	288	112	51	251	81	34	66	85	131	182	102	33	26	37	29
AP13ITG73202_at	AP13ISTG73202	AT4G21390.1|PACid:19644399	\\	GRMZM2G084825_T01	Traes_7AS_F9781012F.1	32	42	33	112	78	199	123	243	197	47	63	56	51	35	36
AlamoCTG14600_s_at	AlamCTG14600	AT4G16150.1|PACid:19645161	LOC_Os07g30774.1	GRMZM2G032336_T01	\\	236	611	497	572	612	634	643	569	693	525	558	519	494	600	588
AP13ITG62555RC_at	AP13ISTG62555-RC	AT1G44000.1|PACid:19650138	LOC_Os04g59610.2	GRMZM2G138190_T01	Traes_2AL_D31914DE6.2	213	57	92	85	29	36	42	16	14	16	17	18	15	21	20
AP13CTG15030_at	AP13CTG15030	AT2G26330.1|PACid:19638210	LOC_Os06g10230.1	GRMZM5G809695_T03	Traes_7DS_582D477E1.2	171	33	28	26	356	70	36	171	135	317	95	29	30	25	24
AP13ITG39088_s_at	AP13ISTG39088	AT5G17050.1|PACid:19670144	LOC_Os06g09240.1	GRMZM2G165390_T01	Traes_1BS_2C06A7DD9.1	812	42	31	12	28	16	14	13	12	12	14	14	11	15	15
AP13ITG56576_at	AP13ISTG56576	AT5G13930.1|PACid:19669893	LOC_Os11g32650.1	GRMZM2G151227_T01	Traes_2AS_0E49D178C.1	416	12	30	10	13	23	9	11	11	10	11	12	12	11	12
AP13CTG00175_at	AP13CTG00175	AT1G58030.1|PACid:19656031	LOC_Os12g42850.1	GRMZM2G042313_T01	Traes_5AS_D408E8790.1	1151	6	1134	3758	471	978	4087	1017	3293	1104	377	7	2740	1379	7
AP13CTG25555_at	AP13CTG25555	AT1G33730.1|PACid:19649361	\\	\\	\\	1008	337	1133	82	1022	2372	99	6173	92	1172	803	6700	120	45	23
AP13ITG56477_at	AP13ISTG56477	AT4G34670.1|PACid:19649039	LOC_Os12g21798.1	GRMZM5G863656_T01	\\	1021	1437	690	51	713	1077	47	984	78	15	1261	3821	13	13	19
AP13ITG33791_s_at	AP13ISTG33791	\\	\\	\\	\\	432	640	150	958	326	165	625	147	922	1457	931	45	604	1530	1541
AP13CTG21466_s_at	AP13CTG21466	AT4G01650.2|PACid:19645234	LOC_Os01g74010.1	\\	TRAES3BF168600010CFD_t1	5	10	7	109	32	8	109	32	256	458	268	86	4	744	885
AP13CTG25727_s_at	AP13CTG25727	\\	\\	\\	\\	16	10	13	36	10	30	173	20	85	13	574	10	13	13	1573
AP13CTG13875_at	AP13CTG13875	AT5G41761.1|PACid:19667222	LOC_Os01g12190.1	GRMZM2G413717_T01	TRAES3BF115000050CFD_t1	1907	565	1887	850	102	320	246	42	21	154	85	1332	3717	39	27
AlamoCTG13718_s_at	AlamCTG13718	AT4G24220.1|PACid:19645610	\\	\\	\\	1522	5102	1336	5706	2558	1142	5121	101	650	170	881	19	661	670	2452
AP13CTG09306_s_at	AP13CTG09306	AT5G61000.1|PACid:19668663	\\	\\	\\	68	35	200	434	4	157	415	186	371	8	408	4	504	5	242
AP13ITG44001_s_at	AP13ISTG44001	AT5G40810.1|PACid:19669320	LOC_Os01g70960.1	GRMZM2G032367_T03	Traes_3AL_EFE75B810.1	10	12	589	1206	10	10	892	233	655	560	277	8	891	897	11
AP13CTG62088_at	AP13CTG62088	AT4G32690.1|PACid:19648460	LOC_Os06g39140.1	GRMZM2G155868_T01	Traes_7DL_EA0F39A0D.1	6	152	67	493	173	6	400	95	442	5	411	5	198	4	451
AP13CTG12648_at	AP13CTG12648	AT5G20080.1|PACid:19669877	LOC_Os01g07910.1	GRMZM2G061830_T02	TRAES3BF066100010CFD_t1	27	134	164	150	243	217	194	390	498	528	470	661	666	849	16
AP13ITG60990_at	AP13ISTG60990	AT3G48690.1|PACid:19662995	\\	GRMZM5G826321_T01	\\	80	23	23	5	43	59	7	103	33	18	7	102	36	22	30
AP13CTG13155_at	AP13CTG13155	\\	\\	\\	\\	319	16	178	194	14	119	200	186	238	370	248	16	445	415	16
AP13CTG21498_s_at	AP13CTG21498	AT1G53540.1|PACid:19656057	LOC_Os01g04350.1	GRMZM2G413897_T01	\\	3595	3612	1758	2039	3621	1490	1641	2596	3150	3820	4446	174	451	1686	1629
AP13ITG66147_at	AP13ISTG66147	\\	\\	GRMZM2G159166_T01	\\	268	34	39	37	56	78	82	251	193	131	192	26	935	276	131
AP13CTG31759_s_at	AP13CTG31759	AT1G28100.3|PACid:19654050	LOC_Os10g35644.1	GRMZM5G822098_T02	Traes_1AL_4600C5720.2	650	1643	631	4296	3098	363	2496	93	426	141	276	45	141	78	849
AP13CTG60859_s_at	AP13CTG60859	AT3G22370.1|PACid:19659647	LOC_Os02g47200.1	AC233960.1_FGT002	TRAES3BF079200040CFD_t1	2307	683	2131	1156	379	1096	1109	261	318	501	824	101	455	1002	151
AP13CTG13892_s_at	AP13CTG13892	AT1G28100.3|PACid:19654050	LOC_Os10g35644.1	GRMZM5G822098_T02	Traes_1AL_4600C5720.2	667	1680	672	4319	3162	385	2526	96	433	154	281	48	133	84	803
AP13CTG20799_s_at	AP13CTG20799	AT1G28100.3|PACid:19654050	LOC_Os10g35644.1	GRMZM5G822098_T02	Traes_1AL_4600C5720.2	650	1646	638	4252	3052	365	2397	92	428	156	283	47	154	71	809
AP13CTG30052_at	AP13CTG30052	AT4G15415.2|PACid:19645190	LOC_Os08g02860.1	GRMZM2G009661_T01	Traes_7DL_7602FDF64.1	75	146	6	67	147	6	52	7	45	37	9	9	150	11	13
AP13ITG59365_at	AP13ISTG59365	\\	\\	\\	\\	24	47	14	54	37	14	56	13	84	50	73	7	164	5	101
AP13CTG04536_at	AP13CTG04536	AT4G14342.1|PACid:19648110	LOC_Os08g34480.1	GRMZM2G106574_T01	Traes_1AL_CE016CC1D.2	660	168	834	1131	116	1041	1063	1376	1656	308	2067	2610	97	224	2452
AP13CTG14855_at	AP13CTG14855	\\	\\	\\	\\	106	195	428	123	197	145	197	883	367	222	120	207	564	1332	50
AP13ITG63067_at	AP13ISTG63067	AT5G07050.1|PACid:19671813	LOC_Os03g05530.1	GRMZM2G139834_T01	Traes_4DL_4EB63D200.1	302	207	394	272	256	271	1137	684	649	67	57	491	861	131	35
AP13CTG15410_at	AP13CTG15410	AT3G61880.2|PACid:19664755	LOC_Os08g43390.1	GRMZM2G104783_T01	Traes_5BL_DA1DD27FD.1	251	431	145	441	1106	673	845	405	1660	3899	10099	694	995	5955	9089
AP13ITG57552_s_at	AP13ISTG57552	\\	\\	\\	\\	134	16	251	47	15	477	66	406	115	67	139	380	18	20	85
AP13ITG65027_s_at	AP13ISTG65027	\\	\\	\\	\\	40	19	217	49	19	181	37	19	6	5	5	106	7	19	5
AP13ITG64106_at	AP13ISTG64106	AT3G05890.1|PACid:19664788	LOC_Os05g04700.1	GRMZM2G099984_T01	Traes_1AS_3CABBFC7E.2	340	303	226	147	242	192	143	364	138	103	86	564	268	120	37
AP13CTG32193_at	AP13CTG32193	\\	\\	GRMZM2G353313_T01	\\	256	294	27	87	187	33	57	227	347	175	225	59	184	137	183
AP13CTG16429RC_at	AP13CTG16429-RC	AT5G12010.1|PACid:19667360	LOC_Os01g40070.1	GRMZM2G037015_T01	Traes_1BS_44CE2D44E.2	196	106	245	54	107	393	186	358	241	84	15	109	92	92	24
AlamoSLT15227_at	AlamSGLT15227	\\	\\	\\	\\	27	38	28	51	82	21	59	29	384	933	624	30	35	588	32
AP13CTG07811_at	AP13CTG07811	\\	\\	\\	\\	202	886	1171	1006	540	1038	686	511	418	425	344	398	548	28	192
AP13CTG11884_s_at	AP13CTG11884	AT3G03900.1|PACid:19664913	\\	\\	Traes_3AS_35B06D87C.1	448	406	432	178	341	1136	787	238	439	31	45	442	515	105	33
AP13CTG03995_at	AP13CTG03995	AT3G62040.1|PACid:19664921	LOC_Os07g44060.1	GRMZM2G066636_T01	Traes_2AS_341ED2581.1	104	40	125	24	60	223	72	86	39	34	12	41	45	32	12
AP13CTG24916_at	AP13CTG24916	AT2G46680.1|PACid:19640536	LOC_Os04g45810.1	GRMZM2G351330_T01	Traes_2BL_B69300543.1	330	130	55	31	30	99	214	132	80	114	147	885	382	1468	797
AP13CTG15717_at	AP13CTG15717	AT4G18360.1|PACid:19646311	LOC_Os04g53210.1	GRMZM5G853854_T04	Traes_2AL_2394F534B.1	22	32	18	24	23	19	67	29	155	199	390	71	87	63	1074
AP13CTG06022_s_at	AP13CTG06022	AT2G16365.2|PACid:19640533	\\	GRMZM2G098999_T01	\\	570	335	375	386	295	147	363	26	195	103	159	18	156	77	321
AP13ITG40423_at	AP13ISTG40423	AT1G49740.1|PACid:19656060	LOC_Os04g35100.1	GRMZM2G078650_T02	Traes_2BL_665441563.1	535	190	88	119	106	53	55	18	24	30	153	12	29	116	212
AP13CTG59197_at	AP13CTG59197	AT4G10270.1|PACid:19647728	\\	GRMZM2G407146_T01	\\	1517	598	1224	1059	2309	1056	1761	959	1215	797	288	102	576	229	342
AlamoCTG02438_s_at	AlamCTG02438	\\	\\	GRMZM2G022538_T05	\\	25	134	186	79	83	247	99	200	162	112	84	374	347	30	27
AP13ITG72317_at	AP13ISTG72317	\\	\\	\\	\\	53	52	28	205	67	28	159	24	269	91	121	26	282	25	62
AP13ITG66138_s_at	AP13ISTG66138	AT1G08500.1|PACid:19652913	\\	GRMZM2G008106_T01	\\	288	23	27	24	118	85	29	177	124	342	156	54	67	34	32
AP13ITG70443_s_at	AP13ISTG70443	AT1G34580.1|PACid:19650449	LOC_Os04g37990.1	GRMZM2G442546_T01	Traes_2BL_4273EDA87.1	85	76	84	23	121	215	53	267	104	79	25	107	42	81	24
AP13CTG31506_s_at	AP13CTG31506	AT5G04370.1|PACid:19672261	\\	\\	\\	319	1096	18	1023	328	16	502	13	18	13	14	13	135	70	59
AP13ITG73570_s_at	AP13ISTG73570	AT2G03550.1|PACid:19638441	LOC_Os08g37040.1	GRMZM2G031065_T01	Traes_5BL_6CC10C135.1	142	43	33	43	146	140	83	121	83	74	52	157	61	124	107
AP13CTG02067_at	AP13CTG02067	AT1G53730.1|PACid:19652123	LOC_Os10g25090.1	GRMZM2G004572_T01	Traes_4DL_EF6739023.1	520	108	131	92	352	271	115	590	474	565	281	254	250	144	233
AP13CTG21393_s_at	AP13CTG21393	AT3G11180.1|PACid:19660622	LOC_Os03g18030.1	AC212219.3_FGT005	Traes_4DL_3079F96E7.1	146	97	171	70	304	165	58	225	137	51	53	46	88	53	57
AP13CTG19201_at	AP13CTG19201	AT5G02920.1|PACid:19668103	\\	\\	\\	145	72	391	566	113	344	444	336	412	227	215	445	317	342	242
AP13ITG58428_at	AP13ISTG58428	\\	\\	\\	\\	55	114	179	62	72	162	41	167	41	309	365	70	44	337	62
AlamoCTG05971_s_at	AlamCTG05971	\\	\\	\\	\\	112	324	49	109	297	47	232	202	830	443	553	43	464	95	71
AP13ITG77620_at	AP13ISTG77620	\\	\\	\\	\\	48	394	331	13	90	82	16	21	19	40	21	26	17	171	14
AP13CTG31652_at	AP13CTG31652	\\	\\	\\	\\	41	29	8	16	16	13	15	14	52	87	146	8	102	29	21
AP13ITG39093_s_at	AP13ISTG39093	AT2G39050.1|PACid:19638701	LOC_Os07g48460.1	GRMZM2G020940_T02	Traes_2AS_D23AA7200.1	963	109	714	138	259	1051	88	529	295	359	87	608	256	206	118
AP13CTG30943_s_at	AP13CTG30943	\\	\\	\\	\\	401	93	209	132	85	234	124	139	121	86	328	194	218	150	235
AP13ITG73941_at	AP13ISTG73941	AT4G19100.1|PACid:19645847	LOC_Os02g53350.1	GRMZM5G893392_T01	\\	176	1241	417	1468	516	138	794	54	148	97	121	20	199	39	116
AlamoCTG13116_s_at	AlamCTG13116	AT2G16365.2|PACid:19640533	\\	\\	\\	441	231	273	268	185	99	238	14	128	55	94	16	100	40	186
AP13ITG56202_at	AP13ISTG56202	AT3G11180.1|PACid:19660622	LOC_Os01g61610.3	GRMZM2G058024_T02	TRAES3BF009500080CFD_t1	75	693	45	124	271	27	112	30	121	31	26	42	385	68	33
AP13ITG77832_at	AP13ISTG77832	\\	LOC_Os02g09630.1	GRMZM2G086587_T01	\\	117	27	89	66	237	255	65	330	182	446	91	164	76	128	39
AP13ITG64998_at	AP13ISTG64998	AT2G44990.1|PACid:19642922	LOC_Os04g46470.1	GRMZM2G158657_T01	Traes_2BL_1DDA04B3E.1	27	30	78	24	54	220	52	137	53	26	15	398	206	57	36
AP13ITG57940_s_at	AP13ISTG57940	AT3G53800.1|PACid:19662407	\\	GRMZM5G804658_T01	Traes_4BL_27330C1B8.2	67	622	104	426	283	70	291	169	268	170	370	125	252	173	357
AP13CTG17612_at	AP13CTG17612	AT5G08391.1|PACid:19667604	\\	GRMZM2G339866_T01	Traes_3AS_6AE2DC9C2.1	157	14	13	14	67	32	12	73	48	91	27	26	19	18	13
AP13ITG60926_at	AP13ISTG60926	AT3G10020.1|PACid:19661559	\\	GRMZM2G031033_T01	Traes_1AL_712AAC3AE.1	114	35	91	35	97	235	138	1861	612	604	2622	288	580	1016	1509
AP13CTG13914ST_s_at	AP13CTG13914ST	AT5G15740.1|PACid:19672594	LOC_Os06g17390.1	GRMZM2G104511_T01	Traes_7DS_A84A6E5DB.1	160	28	67	19	145	172	36	111	60	76	35	49	38	39	16
AP13CTG11166_at	AP13CTG11166	AT2G30880.1|PACid:19642481	LOC_Os03g46340.1	GRMZM2G122267_T01	Traes_4BS_095DC0EB9.1	50	141	42	41	118	39	39	44	46	71	41	49	53	243	40
AlamoCTG07026_s_at	AlamCTG07026	AT4G34640.1|PACid:19643823	LOC_Os03g59040.1	GRMZM2G029396_T02	Traes_5BL_CC637257C.1	561	196	202	147	358	233	201	964	900	1390	1978	648	849	739	2401
AP13ITG60145_at	AP13ISTG60145	AT3G28917.1|PACid:19658868	\\	GRMZM2G353076_T01	\\	91	110	150	215	312	755	561	239	173	69	28	42	97	35	36
AP13ITG41954_s_at	AP13ISTG41954	\\	\\	GRMZM2G353313_T01	\\	154	216	43	78	150	41	69	160	240	122	188	70	147	145	148
AP13ITG60500_at	AP13ISTG60500	AT4G17260.1|PACid:19645884	LOC_Os02g01510.1	GRMZM2G128929_T01	Traes_2BS_CE0B2A211.1	242	466	329	329	1142	585	525	625	655	253	127	324	418	154	294
AP13CTG09743_at	AP13CTG09743	AT5G55580.1|PACid:19667743	LOC_Os07g39430.1	GRMZM2G130773_T01	Traes_2BS_999491428.2	241	1341	457	1076	590	172	628	96	176	208	483	75	191	286	625
AP13ITG47605_at	AP13ISTG47605	\\	\\	\\	\\	250	65	255	104	29	125	147	32	33	18	14	16	65	7	35
AP13ITG44648_s_at	AP13ISTG44648	AT1G11755.1|PACid:19658172	LOC_Os03g10080.1	GRMZM2G002492_T03	\\	81	53	38	62	231	65	266	34	129	75	124	41	128	94	104
AP13CTG06308_at	AP13CTG06308	AT5G24910.1|PACid:19667831	LOC_Os03g21400.1	GRMZM2G106408_T01	Traes_4DL_C8977947C.1	174	10	135	31	127	93	56	351	253	200	46	418	179	69	47
AP13CTG06684_s_at	AP13CTG06684	AT1G14220.1|PACid:19655787	\\	GRMZM2G158394_T01	\\	7296	347	276	435	270	196	191	191	211	218	246	256	191	229	247
AP13ITG40438_s_at	AP13ISTG40438	\\	\\	GRMZM2G045638_T01	\\	115	222	59	92	102	39	98	25	52	76	132	22	53	200	134
AP13ITG50799_s_at	AP13ISTG50799	AT2G30390.1|PACid:19643154	\\	\\	\\	49	59	49	175	40	25	104	15	50	63	109	12	65	75	112
AP13ITG52539_at	AP13ISTG52539	AT3G59690.1|PACid:19661461	\\	GRMZM2G024799_T01	TRAES3BF098800080CFD_t1	226	41	50	38	135	102	47	68	45	49	33	41	33	49	30
AlamoCTG13503_s_at	AlamCTG13503	\\	\\	\\	\\	33	14	18	43	31	17	56	13	66	96	71	19	16	140	67
AP13CTG03949_at	AP13CTG03949	AT4G12770.1|PACid:19648038	LOC_Os11g43950.1	GRMZM2G158872_T01	Traes_4AL_152F3794F.1	9	8	53	7	15	118	11	77	12	23	19	87	13	51	78
AP13ITG59154_at	AP13ISTG59154	AT2G45600.1|PACid:19640581	LOC_Os08g43430.1	GRMZM2G460383_T01	Traes_7DS_E4D363C37.1	345	145	543	214	428	945	954	417	535	100	99	929	1722	861	372
AP13CTG24826_at	AP13CTG24826	AT1G14870.1|PACid:19649994	\\	GRMZM2G141526_T01	\\	237	190	166	203	645	446	302	2513	1215	748	412	268	210	123	90
AP13CTG14350_s_at	AP13CTG14350	AT1G15220.2|PACid:19657459	\\	GRMZM2G019553_T02	Traes_4DL_14C557C45.1	189	189	136	323	206	164	401	252	770	585	732	288	1782	471	608
AP13ITG63119_at	AP13ISTG63119	\\	\\	AC220927.3_FGT001	\\	37	53	33	35	32	106	129	412	272	60	17	93	108	88	40
AP13CTG31175RC_at	AP13CTG31175-RC	AT1G08250.1|PACid:19650244	LOC_Os09g39230.1	GRMZM2G466543_T01	Traes_5BL_7B0ED7548.1	77	21	46	23	54	124	55	54	41	24	15	41	36	24	12
AP13ITG60819RC_s_at	AP13ISTG60819-RC	AT1G28480.1|PACid:19653442	LOC_Os01g47760.1	GRMZM2G178886_T01	TRAES3BF022100050CFD_t1	323	141	274	523	273	203	458	238	518	118	66	133	749	148	210
AP13CTG29452_s_at	AP13CTG29452	AT5G21950.1|PACid:19668772	LOC_Os03g08100.1	GRMZM2G080524_T01	Traes_4AS_9C0F2EBCD.1	238	105	233	143	311	173	148	386	227	189	95	364	282	141	72
AP13CTG10088_x_at	AP13CTG10088	AT5G02810.1|PACid:19666158	LOC_Os03g17570.2	GRMZM2G095727_T05	Traes_4BL_430501C10.2	217	99	300	154	93	233	128	129	68	41	26	125	192	89	25
AP13ITG75765_at	AP13ISTG75765	\\	\\	\\	\\	45	23	26	15	104	66	35	316	91	31	42	64	91	19	32
AlamoCTG14848_s_at	AlamCTG14848	AT3G62270.1|PACid:19664992	LOC_Os12g37840.1	GRMZM2G082203_T01	Traes_5DS_94753D198.1	37	175	30	303	706	225	400	1216	1968	1078	165	63	372	127	144
AP13ITG34322_s_at	AP13ISTG34322	AT1G02840.2|PACid:19651737	LOC_Os01g21420.1	GRMZM2G331811_T06	TRAES3BF280700010CFD_t1	258	63	264	128	33	280	126	388	344	513	527	390	418	765	491
AP13CTG11990_at	AP13CTG11990	AT5G17770.1|PACid:19669745	LOC_Os01g59930.1	GRMZM2G133213_T01	TRAES3BF012100020CFD_t1	721	231	423	299	1067	774	354	990	671	609	377	803	729	330	182
AP13CTG05926_at	AP13CTG05926	AT5G65270.1|PACid:19673172	LOC_Os10g23100.1	GRMZM2G061280_T02	Traes_1DL_293FC1196.1	341	75	39	62	749	616	318	902	553	516	452	474	242	186	306
AP13ITG54121RC_at	AP13ISTG54121-RC	AT3G44220.1|PACid:19659066	LOC_Os08g01220.1	GRMZM2G358540_T01	Traes_7AL_5DA0D4CEF.2	1319	64	50	61	2292	1824	842	3985	3268	3458	2294	3420	3019	2352	739
AP13ITG37791_s_at	AP13ISTG37791	\\	\\	\\	\\	69	155	86	363	138	107	345	59	252	74	136	65	233	43	177
AP13ITG58644_at	AP13ISTG58644	AT5G25930.1|PACid:19668809	LOC_Os02g13510.1	GRMZM2G176206_T01	\\	675	166	91	231	161	157	135	111	161	54	62	30	95	35	44
AP13CTG06439_at	AP13CTG06439	AT2G33570.1|PACid:19639680	LOC_Os02g48190.1	GRMZM2G164912_T01	Traes_6DL_5C3AFBA85.1	149	25	27	12	138	391	71	409	187	229	242	286	213	274	112
AP13CTG12432_at	AP13CTG12432	AT1G22150.1|PACid:19649500	\\	GRMZM2G342907_T01	\\	191	315	571	118	78	239	66	31	23	54	29	58	81	112	25
AP13CTG25236_at	AP13CTG25236	AT3G51550.1|PACid:19661677	\\	\\	\\	132	308	43	201	200	45	140	41	94	35	65	30	101	39	195
AP13CTG03252_at	AP13CTG03252	AT3G13060.2|PACid:19662633	LOC_Os08g44200.1	GRMZM2G025488_T01	Traes_1AS_79E24EA68.1	97	81	84	36	83	102	34	79	31	31	14	75	29	20	14
AP13ITG40197_at	AP13ISTG40197	\\	\\	\\	\\	1612	332	368	496	2625	2127	1960	1906	2007	2115	1048	1260	1488	2105	843
AP13ITG76263_at	AP13ISTG76263	\\	\\	\\	\\	62	59	47	91	68	25	85	33	102	85	147	19	110	68	91
AlamoSLT15398_at	AlamSGLT15398	\\	\\	\\	\\	90	83	445	514	137	388	614	344	586	125	179	494	183	77	430
AP13CTG13387_at	AP13CTG13387	AT4G36250.1|PACid:19644423	LOC_Os02g43194.1	GRMZM2G169458_T01	Traes_6AL_C7D2C37F4.1	627	74	59	43	515	438	366	299	514	385	133	704	680	487	205
AP13CTG67733_at	AP13CTG67733	AT5G18130.1|PACid:19665999	\\	GRMZM2G046267_T01	\\	132	737	154	352	146	36	160	27	29	28	68	44	23	71	141
AP13CTG11673_s_at	AP13CTG11673	AT3G14350.1|PACid:19661418	LOC_Os07g42626.1	GRMZM2G121573_T01	Traes_2AS_FE37D420B.1	360	120	121	95	252	389	148	1818	1262	2089	1446	3213	3743	5042	2241
AP13CTG02536_at	AP13CTG02536	AT1G06110.1|PACid:19656328	\\	GRMZM2G173354_T02	Traes_4BS_A401D7087.1	274	448	139	642	397	206	645	351	834	941	1229	464	797	809	1160
AP13ITG35848_s_at	AP13ISTG35848	\\	\\	\\	\\	32	48	15	69	42	16	46	31	80	105	113	25	73	64	95
AP13CTG58881_x_at	AP13CTG58881	\\	\\	\\	\\	230	129	113	109	299	315	170	994	622	513	276	335	354	315	127
AP13ITG55711_at	AP13ISTG55711	AT3G20310.1|PACid:19661687	LOC_Os04g57340.1	GRMZM2G174347_T01	\\	264	93	146	111	192	436	587	1043	746	210	41	319	714	268	123
AP13ITG74992_at	AP13ISTG74992	AT2G29110.1|PACid:19642661	LOC_Os02g54640.1	GRMZM2G428379_T01	Traes_6DL_12CD9ACC0.1	54	37	125	46	37	168	90	46	37	16	12	21	18	13	10
AP13CTG15342_at	AP13CTG15342	AT1G20925.1|PACid:19655523	LOC_Os09g31478.1	GRMZM2G007481_T01	Traes_5DL_017093C79.1	899	1912	773	1819	600	508	1290	214	350	285	498	515	544	873	770
AP13CTG27633_at	AP13CTG27633	AT5G62020.1|PACid:19671207	LOC_Os04g48030.1	GRMZM2G301485_T01	Traes_7BS_03F39ED94.1	183	19	111	25	26	131	27	286	97	146	79	167	76	165	79
AP13ITG60170_at	AP13ISTG60170	AT3G45210.1|PACid:19665196	LOC_Os04g45834.2	GRMZM2G351318_T01	Traes_2BL_B41E0A8DB1.1	1303	465	1062	496	1586	1445	1132	867	1252	278	281	843	855	501	296
AP13CTG15861_at	AP13CTG15861	AT1G05850.1|PACid:19657005	LOC_Os08g41100.1	\\	Traes_7AS_34C289BBE.2	201	53	83	67	227	201	95	242	154	231	179	199	128	97	134
AP13CTG13478_s_at	AP13CTG13478	\\	\\	\\	\\	45	42	35	88	35	36	102	38	178	200	115	29	72	156	135
AP13CTG00613_at	AP13CTG00613	AT4G23180.1|PACid:19648696	\\	\\	\\	50	44	138	56	89	79	52	70	32	25	23	174	188	58	35
AP13ITG56326_s_at	AP13ISTG56326	AT2G41430.3|PACid:19643288	LOC_Os05g27780.1	GRMZM2G093325_T02	\\	980	2069	830	2583	3414	813	3384	931	2209	1405	3549	849	2503	1722	4576
AP13CTG62002_s_at	AP13CTG62002	AT1G71900.1|PACid:19650381	LOC_Os05g35060.1	GRMZM2G164797_T01	Traes_1DL_91F7E350B.1	168	95	82	63	191	143	95	165	192	240	353	195	73	115	388
AP13CTG23468_at	AP13CTG23468	AT5G61430.1|PACid:19671455	LOC_Os02g36880.2	GRMZM5G898290_T02	Traes_2BL_6AEE8AC28.1	36	23	29	29	50	118	199	280	258	118	65	151	165	102	54
AP13CTG00826_at	AP13CTG00826	AT2G28760.3|PACid:19638522	LOC_Os03g16980.1	GRMZM2G165357_T02	Traes_4AS_C839DCF3A.1	7760	3951	3494	2917	11093	8254	4480	7831	6417	8875	4633	4938	5220	4904	3444
AP13CTG06411_at	AP13CTG06411	AT1G12110.1|PACid:19654698	LOC_Os10g40600.1	GRMZM2G161459_T02	Traes_1AL_BF82E1ECF.1	632	285	290	335	2402	280	1004	621	1705	117	107	154	238	146	266
AP13CTG18414_at	AP13CTG18414	AT3G14460.1|PACid:19661004	\\	\\	\\	184	753	289	296	1389	402	438	216	391	161	195	238	439	86	187
AP13ITG54321_at	AP13ISTG54321	AT2G24540.1|PACid:19639306	LOC_Os06g44500.1	GRMZM2G151496_T01	Traes_2BL_B60C8C0F6.1	84	68	80	195	251	906	656	395	344	179	78	224	207	157	46
AP13CTG10930_s_at	AP13CTG10930	AT1G74520.1|PACid:19657061	LOC_Os02g51290.1	GRMZM2G130548_T03	\\	135	48	65	31	79	108	26	110	90	135	134	63	37	54	27
AP13CTG17356_at	AP13CTG17356	AT2G14045.2|PACid:19641349	LOC_Os07g08820.1	GRMZM5G893921_T01	\\	113	26	23	66	45	32	29	44	44	78	62	24	17	13	20
AP13CTG39252_s_at	AP13CTG39252	\\	\\	GRMZM2G000713_T01	\\	373	254	163	184	557	428	321	1063	911	608	216	1002	1192	481	347
AP13CTG03474_s_at	AP13CTG03474	AT4G24690.1|PACid:19647824	LOC_Os02g38050.1	GRMZM2G092447_T01	Traes_6BL_E9173BD9B.1	1214	507	359	2028	713	533	2962	409	2073	1419	1675	639	2721	1332	689
AP13CTG61116_at	AP13CTG61116	AT1G19740.1|PACid:19650023	\\	GRMZM2G110027_T01	\\	372	805	543	1187	556	288	1118	157	447	211	548	286	445	172	652
AP13CTG14742_at	AP13CTG14742	AT4G08520.1|PACid:19646112	LOC_Os02g21250.2	GRMZM2G314679_T07	Traes_5AL_A61E44609.1	194	93	94	56	277	232	99	257	198	374	379	212	97	109	232
AP13CTG28659_s_at	AP13CTG28659	AT2G26640.1|PACid:19638388	LOC_Os02g11070.1	GRMZM2G569948_T01	Traes_7DL_E6C167469.1	490	265	455	206	213	1077	914	1316	880	347	178	324	288	202	170
AP13ITG58299_at	AP13ISTG58299	AT2G37970.1|PACid:19643424	LOC_Os01g63210.1	GRMZM2G169329_T01	\\	579	132	150	153	225	203	121	6	6	5	16	5	5	8	6
AP13ITG74966_at	AP13ISTG74966	\\	\\	\\	\\	65	49	112	56	260	529	266	303	209	109	41	118	113	52	51
AP13ITG63954_at	AP13ISTG63954	\\	\\	\\	\\	141	288	235	337	217	124	281	80	131	197	273	108	86	324	199
AP13ITG66687_s_at	AP13ISTG66687	AT1G68050.1|PACid:19652110	LOC_Os11g34460.1	\\	Traes_4AL_6C152CCAE.2	36	151	73	264	265	96	380	48	110	100	105	58	130	111	106
AP13CTG13101_at	AP13CTG13101	AT1G74170.1|PACid:19651457	\\	\\	Traes_5DL_211AAB860.1	25	12	108	11	15	139	14	34	18	11	12	37	11	10	13
AP13ITG61048_at	AP13ISTG61048	\\	\\	\\	\\	406	1695	270	1005	556	103	389	52	133	45	60	200	268	141	164
AP13ITG35962RC_s_at	AP13ISTG35962-RC	AT1G05260.1|PACid:19649599	LOC_Os05g42000.1	GRMZM2G089895_T01	Traes_1BL_488EB8124.1	140	19	61	14	116	175	55	184	91	101	62	81	76	54	57
AP13CTG07595_at	AP13CTG07595	AT3G61790.1|PACid:19661261	LOC_Os03g24040.1	GRMZM2G061624_T02	Traes_2AS_7D3EC9FC2.2	153	513	163	451	277	94	238	64	178	109	103	27	81	110	121
AP13ITG76219_s_at	AP13ISTG76219	AT4G35770.1|PACid:19644322	\\	GRMZM2G048085_T01	Traes_7DL_84EF15150.1	51	106	35	97	49	26	42	57	118	249	462	98	306	268	290
AP13ITG43352_at	AP13ISTG43352	AT2G27920.1|PACid:19638102	LOC_Os03g27590.1	GRMZM2G136495_T01	Traes_6AS_7D0C025A1.1	202	74	210	201	64	154	186	41	43	33	11	31	17	20	14
AP13ITG63650_s_at	AP13ISTG63650	\\	\\	\\	\\	520	125	143	84	163	228	103	83	63	80	66	60	65	45	53
AP13CTG01910_at	AP13CTG01910	AT5G19530.1|PACid:19666829	LOC_Os02g14190.1	\\	Traes_4AL_4B411B3A7.1	78	16	24	46	335	145	103	849	280	1026	766	1002	374	809	572
AP13CTG02628_s_at	AP13CTG02628	AT4G37560.1|PACid:19645072	LOC_Os01g55950.1	GRMZM2G424857_T01	Traes_3DL_29DBB9141.2	198	1022	249	816	324	181	675	244	392	597	708	290	765	916	714
AP13ITG38636_at	AP13ISTG38636	AT5G19830.1|PACid:19667906	\\	GRMZM5G896731_T03	Traes_2DL_8759F5993.1	97	76	31	114	39	18	82	36	88	113	202	30	73	77	122
AP13ITG41133_s_at	AP13ISTG41133	\\	\\	\\	\\	772	1362	671	1463	775	332	675	167	267	337	454	190	471	304	404
AP13CTG17583_s_at	AP13CTG17583	AT1G15710.1|PACid:19657213	\\	GRMZM2G324297_T05	Traes_7AL_C912A4C5E.1	921	321	816	436	341	769	384	279	150	189	128	250	248	164	62
AP13ITG62195_at	AP13ISTG62195	AT3G02100.1|PACid:19660250	LOC_Os03g55020.1	GRMZM2G328224_T01	TRAES3BF024700160CFD_t1	39	165	131	106	50	88	76	15	6	12	9	23	31	21	16
AP13CTG11213_at	AP13CTG11213	AT4G36790.1|PACid:19648509	LOC_Os07g10820.1	GRMZM2G363545_T04	Traes_5DL_8C2FD2CDD.1	35	109	108	214	72	59	132	59	85	54	118	126	114	121	229
AlamoCTG11019_at	AlamCTG11019	\\	\\	\\	\\	140	24	22	23	47	26	20	22	24	30	31	23	28	36	32
AP13CTG27788_at	AP13CTG27788	AT3G45090.1|PACid:19665214	LOC_Os02g57400.2	GRMZM2G342327_T03	Traes_6DL_41E77A3BA.1	111	48	46	42	69	64	47	54	51	82	43	85	60	49	39
AP13CTG06990_at	AP13CTG06990	ATCG00420.1|PACid:19637954	LOC_Os10g38212.1	GRMZM2G404025_T01	EPlTAET00000010037	782	6270	6308	4020	4982	3631	3950	4746	2976	5227	6319	2556	4420	3983	6165
AP13ITG41544_at	AP13ISTG41544	AT3G48280.1|PACid:19659710	LOC_Os05g43910.1	\\	Traes_1AL_1630A1DA1.1	307	94	611	173	115	378	143	138	60	14	31	17	24	8	12
AP13ITG64641_s_at	AP13ISTG64641	\\	\\	\\	\\	38	114	72	97	58	58	69	42	49	18	18	47	73	32	25
AP13ITG40722_s_at	AP13ISTG40722	AT3G54920.1|PACid:19658995	LOC_Os10g31910.1	GRMZM2G472060_T01	Traes_2BS_466607233.2	146	241	61	122	234	49	107	118	263	271	263	58	130	168	156
AP13ITG34066_s_at	AP13ISTG34066	AT5G57150.1|PACid:19672473	LOC_Os04g23550.1	GRMZM2G119823_T02	Traes_2DL_DE3909A32.1	83	23	388	67	17	41	103	29	41	14	11	13	13	14	9
AP13CTG24629_at	AP13CTG24629	\\	\\	\\	\\	151	61	63	54	109	132	65	203	136	199	202	47	99	61	84
AP13CTG34953_s_at	AP13CTG34953	AT5G23850.1|PACid:19668777	LOC_Os04g45140.1	GRMZM2G033746_T02	Traes_2DL_4A95813D0.1	78	175	200	266	274	269	437	260	381	155	273	158	501	138	484
AP13CTG15266_s_at	AP13CTG15266	AT1G05620.1|PACid:19653238	LOC_Os03g31170.1	GRMZM2G029845_T01	Traes_3AS_E563BAA68.1	514	888	301	1069	712	231	738	346	677	1166	1551	556	770	1552	1770
AP13ITG62924_at	AP13ISTG62924	AT2G20030.1|PACid:19638851	LOC_Os02g35347.1	GRMZM2G044773_T01	TRAES3BF050800310CFD_t1	77	79	102	118	54	137	186	91	110	37	26	32	66	37	23
AP13CTG28891_s_at	AP13CTG28891	AT1G02850.5|PACid:19656352	\\	\\	\\	53	118	29	89	61	19	42	30	55	162	409	20	62	30	71
AP13ITG59734_at	AP13ISTG59734	AT3G10130.1|PACid:19658933	LOC_Os02g33020.1	GRMZM2G074040_T01	\\	1252	653	703	1278	183	379	466	47	47	25	160	71	105	50	69
AP13CTG30304_s_at	AP13CTG30304	AT2G22650.1|PACid:19638901	\\	\\	\\	120	558	143	299	208	98	166	66	129	120	183	77	120	131	135
AP13ITG63963_at	AP13ISTG63963	AT2G17972.1|PACid:19641434	LOC_Os06g50130.1	GRMZM2G373420_T01	Traes_7DL_B5FDD65FF.2	9	665	303	486	219	124	189	14	17	12	9	18	23	6	7
AP13ITG56413_at	AP13ISTG56413	AT1G52220.1|PACid:19651785	\\	GRMZM2G302639_T01	\\	1149	277	475	686	89	200	231	11	10	25	87	6	7	12	19
AP13CTG11061_s_at	AP13CTG11061	\\	\\	\\	\\	249	278	351	224	699	1763	1147	732	572	247	351	942	481	326	278
AP13ITG40096_s_at	AP13ISTG40096	AT2G30360.1|PACid:19642825	LOC_Os07g48090.1	GRMZM2G177050_T01	Traes_2AS_520FE8D37.1	352	104	517	143	249	914	398	1011	590	429	150	639	270	421	191
AP13CTG05919_s_at	AP13CTG05919	AT2G41540.3|PACid:19642545	LOC_Os01g71280.1	GRMZM2G155348_T03	TRAES3BF091000060CFD_t1	155	57	57	47	151	149	80	190	166	186	141	61	37	45	44
AP13ITG48191_s_at	AP13ISTG48191	AT2G41510.1|PACid:19642980	LOC_Os01g71310.1	GRMZM2G167220_T02	\\	246	31	255	75	102	142	162	271	193	90	36	18	22	17	10
AP13ITG57374_at	AP13ISTG57374	AT1G71910.1|PACid:19654608	\\	GRMZM2G119613_T01	\\	157	61	39	61	92	69	57	195	211	122	110	101	95	82	58
AP13CTG53160_at	AP13CTG53160	AT2G38540.1|PACid:19643272	LOC_Os11g02389.1	\\	\\	9105	3057	2941	1498	3306	3415	1785	2477	1093	4892	3730	87	29	47	41
AlamoCTG13813_at	AlamCTG13813	AT3G48770.1|PACid:19663632	LOC_Os11g31480.1	\\	Traes_2BL_EF510548D.2	47	37	53	33	92	126	64	181	87	62	57	157	49	49	64
AP13CTG16559_s_at	AP13CTG16559	AT3G25230.1|PACid:19661334	LOC_Os08g41390.1	GRMZM2G096585_T03	Traes_7AS_E62140C8E.1	1775	177	1231	484	330	1385	569	1634	1086	896	603	1136	1652	719	522
AP13CTG07952_at	AP13CTG07952	AT5G61240.1|PACid:19671994	LOC_Os03g11340.1	GRMZM2G107872_T02	Traes_4AS_1C83197D7.1	127	60	41	48	173	106	98	188	227	272	502	98	203	126	213
AP13ITG40337_at	AP13ISTG40337	AT4G18360.2|PACid:19646312	LOC_Os03g57220.1	GRMZM2G129246_T04	Traes_5DL_EED5188AC.2	5	133	219	6	34	58	5	5	4	5	6	4	4	5	6
AP13CTG14589_at	AP13CTG14589	AT4G15850.1|PACid:19646107	LOC_Os02g55260.2	GRMZM2G030873_T02	Traes_6DL_D6D7A8220.1	56	142	63	143	95	54	103	54	114	99	131	61	136	93	98
AP13ITG62961_at	AP13ISTG62961	AT1G30900.1|PACid:19649158	LOC_Os06g45380.1	GRMZM2G115660_T01	Traes_7DL_1C061B4C3.1	217	663	440	387	581	314	306	165	124	85	117	126	109	107	184
AP13ITG60632_at	AP13ISTG60632	AT5G42510.1|PACid:19668990	LOC_Os11g42550.1	\\	\\	335	8	9	7	9	9	7	9	9	7	7	16	17	13	6
AP13CTG29842_at	AP13CTG29842	AT3G54390.1|PACid:19658487	LOC_Os09g38570.1	GRMZM2G375307_T01	Traes_5BL_9CD03DFCE.1	126	61	94	78	103	211	103	445	249	247	167	515	292	225	174
AP13CTG03363_s_at	AP13CTG03363	AT1G76270.1|PACid:19656261	LOC_Os04g47520.2	GRMZM2G142664_T01	Traes_2AL_FF594BD77.1	149	34	34	99	115	136	163	343	557	423	408	200	568	312	442
AP13ITG38755_s_at	AP13ISTG38755	AT1G80160.1|PACid:19656576	LOC_Os05g07940.1	GRMZM2G312877_T01	Traes_1DS_8C0C4C146.1	152	641	150	266	372	173	260	264	256	500	596	630	487	1243	442
AP13ITG40659_s_at	AP13ISTG40659	AT1G25280.1|PACid:19652675	LOC_Os04g59130.1	GRMZM2G108228_T01	Traes_2BL_181C4AA28.1	466	1931	775	2856	3091	1140	4609	673	2548	657	662	580	1520	948	729
AP13CTG08151_at	AP13CTG08151	AT2G33500.1|PACid:19638751	LOC_Os08g42440.1	GRMZM2G159996_T01	Traes_7DS_20F65004A.1	171	684	166	882	1221	524	1712	781	1701	1111	873	1209	2977	1782	1351
AP13ITG53254_at	AP13ISTG53254	AT3G10960.1|PACid:19664075	LOC_Os05g26840.1	GRMZM2G119970_T01	Traes_1BS_427D088971.1	223	319	587	503	466	555	1294	104	174	103	110	94	232	122	152
AP13ITG33732_s_at	AP13ISTG33732	AT2G05310.1|PACid:19642158	\\	GRMZM2G110294_T01	\\	111	10	33	46	10	17	19	7	9	9	18	9	9	17	10
AP13CTG31163_at	AP13CTG31163	AT2G22910.1|PACid:19643421	LOC_Os03g31690.1	GRMZM2G134426_T01	Traes_7DS_0F7D18E5D.1	13	8	12	11	43	83	185	112	58	29	11	9	26	11	9
AP13ITG51955_s_at	AP13ISTG51955	AT1G43710.1|PACid:19652859	\\	AC217811.3_FGT003	\\	899	542	274	289	709	417	790	454	565	1029	665	421	256	666	401
AP13CTG07789_at	AP13CTG07789	AT4G20325.1|PACid:19648871	LOC_Os04g40050.1	GRMZM2G148211_T01	\\	93	150	78	143	110	47	87	39	71	135	111	55	52	86	112
AP13ITG37956RC_at	AP13ISTG37956-RC	AT3G52060.2|PACid:19660031	LOC_Os03g44580.2	AC211276.4_FGT008	Traes_5BL_3B013886D.1	101	30	35	34	126	123	82	158	127	169	92	142	91	91	71
AP13CTG27848_at	AP13CTG27848	AT3G59080.1|PACid:19664389	LOC_Os02g21040.1	GRMZM2G153523_T01	Traes_7DL_CC9280CE7.1	97	56	74	42	62	248	129	152	124	71	36	77	108	91	47
AP13CTG28197_at	AP13CTG28197	AT2G35155.1|PACid:19638135	LOC_Os04g52479.3	GRMZM2G102346_T01	Traes_2DL_9CF61DF21.2	29	261	10	51	161	32	63	177	191	272	152	57	55	50	112
AP13ITG66066_at	AP13ISTG66066	AT3G15270.1|PACid:19664431	LOC_Os07g32170.1	GRMZM2G113779_T01	Traes_2BS_186EA570A.1	159	62	34	31	77	28	20	51	62	51	32	12	12	9	7
AP13CTG27627_at	AP13CTG27627	AT2G43090.1|PACid:19641650	LOC_Os02g43830.2	GRMZM5G840002_T03	Traes_6DL_241D10DDA.1	1481	588	976	1652	700	609	1413	1009	1721	1945	2223	820	1884	1499	2019
AP13ITG41293_s_at	AP13ISTG41293	AT5G66170.3|PACid:19669997	\\	\\	\\	189	16	33	30	21	19	55	15	14	18	20	16	13	17	13
AP13CTG42876_at	AP13CTG42876	AT1G15740.1|PACid:19657481	LOC_Os02g39970.1	GRMZM5G863385_T02	Traes_2BL_15A54E67F.1	1893	4005	4138	3685	2109	2896	3043	2303	2325	2135	3236	2486	3236	3590	3902
AP13ITG55143_at	AP13ISTG55143	AT5G63790.1|PACid:19672201	LOC_Os07g12340.1	GRMZM2G079632_T01	Traes_5BL_4497A137C.1	3035	1204	2730	1951	944	2183	2578	1688	1452	821	729	544	955	474	630
AP13CTG13372_s_at	AP13CTG13372	AT1G05620.1|PACid:19653238	\\	GRMZM2G029845_T01	\\	146	322	242	489	265	198	334	302	387	627	820	310	369	588	724
AlamoCTG03585_s_at	AlamCTG03585	AT2G26230.1|PACid:19639707	\\	GRMZM2G164141_T02	TRAES3BF019300180CFD_t1	639	667	1334	635	1062	1736	718	1283	460	380	453	1734	873	1428	749
AP13ITG77413_at	AP13ISTG77413	AT5G11010.3|PACid:19666363	\\	GRMZM2G083763_T01	\\	75	157	84	192	155	88	168	156	239	364	353	195	190	362	282
AlamoCTG09394_s_at	AlamCTG09394	AT3G16950.1|PACid:19661634	LOC_Os05g06460.1	GRMZM2G073774_T01	Traes_1DS_D46002062.2	330	159	160	129	465	576	298	963	701	913	639	1332	814	600	792
AP13CTG22175_at	AP13CTG22175	AT3G50660.1|PACid:19660779	LOC_Os03g12660.1	GRMZM2G065635_T01	Traes_4BL_BAFA18B1D.1	50	86	94	259	38	43	111	59	40	26	25	41	28	38	60
AlamoCTG12810_s_at	AlamCTG12810	AT1G28050.1|PACid:19654658	\\	GRMZM2G159996_T01	\\	146	865	205	1044	1917	628	2617	1033	2075	1317	1277	2418	3541	3191	2368
AP13ITG42651_s_at	AP13ISTG42651	AT3G08910.1|PACid:19660449	LOC_Os01g65480.1	GRMZM2G175860_T02	Traes_1BL_FC293B3EE.1	275	97	73	111	180	100	115	201	175	201	237	174	138	103	109
AP13ITG58657_at	AP13ISTG58657	\\	\\	\\	\\	271	38	271	130	39	342	123	65	60	40	40	65	38	32	48
AP13ITG55570_s_at	AP13ISTG55570	AT3G47600.1|PACid:19659964	LOC_Os07g43580.1	GRMZM2G056407_T01	Traes_5DL_1D036F8B5.1	110	18	23	23	65	54	27	73	81	123	104	6	6	8	6
AP13ITG43227_s_at	AP13ISTG43227	AT3G16370.1|PACid:19662319	\\	GRMZM2G152777_T01	Traes_4AL_218912B49.1	740	180	174	114	236	215	111	58	33	44	30	26	19	15	28
AP13CTG04257_at	AP13CTG04257	AT1G74640.1|PACid:19655604	LOC_Os09g24710.1	GRMZM2G001750_T01	Traes_5BL_7C9176292.1	293	82	68	88	56	37	41	35	34	49	47	24	28	36	30
AP13CTG28842_s_at	AP13CTG28842	AT3G48280.1|PACid:19659710	\\	GRMZM2G170047_T01	TRAES3BF049800130CFD_t1	97	222	241	317	224	171	283	66	68	57	62	64	64	82	58
AP13ITG66986_at	AP13ISTG66986	AT3G12580.1|PACid:19658876	\\	\\	\\	50	322	119	132	49	48	35	20	15	11	11	10	12	8	11
AP13CTG01955_at	AP13CTG01955	AT5G03760.1|PACid:19669977	LOC_Os10g26630.1	GRMZM2G115772_T01	Traes_6DS_0FD5AF6CD.1	210	47	79	119	95	126	108	188	207	235	162	138	168	157	109
AP13CTG12699_at	AP13CTG12699	AT1G75250.2|PACid:19657564	\\	\\	\\	560	175	70	32	177	51	23	98	46	46	38	27	30	18	30
AP13CTG24988_at	AP13CTG24988	AT4G21700.1|PACid:19644963	\\	GRMZM2G423202_T01	\\	71	188	160	133	102	157	140	55	51	30	31	60	43	42	34
AP13CTG15543_s_at	AP13CTG15543	AT1G18390.2|PACid:19651985	\\	\\	\\	65	81	121	26	66	186	35	115	30	26	25	23	21	28	30
AP13CTG17058_s_at	AP13CTG17058	\\	\\	\\	\\	157	22	53	10	13	40	10	11	10	7	8	12	8	8	7
AP13ITG41633_at	AP13ISTG41633	\\	\\	\\	\\	177	17	17	16	20	16	16	18	19	24	24	27	18	20	24
AP13ITG53040_at	AP13ISTG53040	AT4G36990.1|PACid:19646670	LOC_Os09g28354.1	GRMZM2G139535_T01	Traes_5DL_431CCA490.1	61	67	77	68	79	229	132	287	194	132	136	151	207	144	163
AP13CTG09504_at	AP13CTG09504	AT1G70820.1|PACid:19656009	LOC_Os06g28194.1	GRMZM2G067908_T01	\\	151	1608	129	2515	290	59	1049	31	25	23	21	31	25	22	31
AP13ITG69649RC_at	AP13ISTG69649-RC	AT2G45570.1|PACid:19642449	\\	\\	\\	1878	139	1655	545	92	1212	335	79	59	116	111	69	68	70	57
AP13CTG58862_s_at	AP13CTG58862	AT3G22840.1|PACid:19658357	LOC_Os07g08160.1	GRMZM2G425728_T01	Traes_5DL_60524C948.2	4360	73	2697	1280	49	1724	987	6	8	7	7	7	7	8	6
AP13CTG11630_at	AP13CTG11630	AT4G16160.2|PACid:19645345	LOC_Os03g19290.1	GRMZM2G084389_T01	Traes_4BL_2603DBED2.1	8	6	6	7	7	6	6	11	41	993	3946	29	173	3373	4870
AP13CTG28515_at	AP13CTG28515	AT3G57520.1|PACid:19662612	LOC_Os07g10840.1	GRMZM2G077181_T01	TRAES3BF099300010CFD_t1	220	637	350	399	124	290	385	265	58	200	609	1112	328	1184	849
AP13CTG07180_s_at	AP13CTG07180	AT2G01480.1|PACid:19638243	LOC_Os01g62390.1	GRMZM2G094771_T01	Traes_2DL_BCFBE0E93.2	82	96	355	152	26	211	148	447	173	52	269	16	5	141	326
AP13ITG64146_at	AP13ISTG64146	AT5G25610.1|PACid:19667818	\\	\\	\\	10	8	9	8	8	9	8	1746	306	37	9	2856	1226	1260	51
AP13ITG61124_at	AP13ISTG61124	AT2G37800.1|PACid:19641716	\\	\\	\\	24	13	13	13	18	150	34	170	43	20	14	982	11	127	27
AP13CTG31838_s_at	AP13CTG31838	AT4G37330.1|PACid:19646194	\\	GRMZM2G009232_T01	\\	482	52	164	141	1106	843	245	1402	1515	779	309	1152	19	36	13
AP13CTG04271_at	AP13CTG04271	AT5G40870.1|PACid:19667003	LOC_Os09g32820.1	GRMZM5G866100_T01	Traes_5BL_57DE4F6E6.1	4	5	198	166	4	28	149	162	136	286	56	5	4	382	24
AP13ITG65538_s_at	AP13ISTG65538	AT1G17020.1|PACid:19652696	\\	GRMZM5G826389_T01	Traes_3B_72A1208ED.1	127	41	64	53	414	1099	97	1842	925	1276	139	146	71	23	39
AP13CTG06552_at	AP13CTG06552	AT2G42680.1|PACid:19642090	LOC_Os08g27850.1	GRMZM2G101480_T01	Traes_2AL_A9D390619.1	2765	163	913	1664	81	1137	1295	1019	1551	2006	1230	1136	43	1562	445
AP13CTG26671_at	AP13CTG26671	AT5G44120.3|PACid:19667672	\\	\\	\\	5	5	5	6	22	5	4	4	52	128	152	5	5	4	219
AP13CTG29312RC_s_at	AP13CTG29312-RC	AT3G23430.1|PACid:19658425	LOC_Os02g56510.1	GRMZM2G466545_T01	Traes_6DL_C4DC2B23A.2	85	42	50	28	630	1122	491	1874	795	394	69	776	634	247	28
AP13CTG05877_at	AP13CTG05877	AT1G05850.1|PACid:19657005	LOC_Os09g32080.1	GRMZM2G168364_T01	Traes_5DL_7B261BB16.1	152	16	46	17	105	121	24	96	59	70	47	70	41	20	5
AP13CTG12206_at	AP13CTG12206	AT2G14610.1|PACid:19641077	LOC_Os07g03710.1	GRMZM2G304442_T01	Traes_7BS_CB04276DC.1	25	21	20	22	31	25	47	71	298	399	460	45	149	286	238
AP13CTG15107_at	AP13CTG15107	AT3G30340.1|PACid:19663099	\\	GRMZM2G093173_T01	\\	17	13	16	13	20	26	19	413	47	30	14	195	74	14	12
AP13ITG55728_at	AP13ISTG55728	AT1G10010.1|PACid:19649251	LOC_Os01g65660.1	GRMZM5G830545_T03	TRAES3BF107900020CFD_t1	283	556	452	996	449	1131	1521	429	268	190	134	7	44	22	20
AP13ITG59205_at	AP13ISTG59205	AT3G48740.1|PACid:19662242	LOC_Os12g29220.1	GRMZM2G021706_T01	Traes_6AL_64BAE3CE7.1	2196	755	2452	1202	203	910	450	10	15	13	9	5	7	10	7
AlamoCTG14187_at	AlamCTG14187	\\	\\	\\	\\	8	6	6	6	10	7	10	12	44	66	68	17	10	229	74
AP13ITG58287_at	AP13ISTG58287	AT5G07050.1|PACid:19671813	LOC_Os05g41420.1	GRMZM2G034815_T01	Traes_1AL_07A69DDDE.2	11	10	13	14	26	246	258	62	62	23	8	79	139	49	10
AlamoSLT16281_s_at	AlamSGLT16281	AT1G78900.2|PACid:19655770	\\	\\	\\	140	460	77	173	245	40	158	82	156	350	570	29	213	699	294
AP13ITG68079_at	AP13ISTG68079	AT3G50160.1|PACid:19660069	\\	\\	\\	12	9	11	9	16	22	11	178	55	18	10	568	168	107	26
AP13ITG61093_s_at	AP13ISTG61093	\\	\\	\\	\\	824	107	163	33	186	212	81	27	18	26	11	22	9	13	8
AP13ITG72766_at	AP13ISTG72766	AT5G36110.1|PACid:19672012	\\	GRMZM2G180082_T01	Traes_6DL_384CFD7ED.1	87	288	151	80	88	172	120	305	322	85	34	448	699	308	51
AP13ITG51294_x_at	AP13ISTG51294	AT5G57530.1|PACid:19667883	\\	\\	\\	232	44	37	40	172	112	97	134	124	101	77	41	47	60	69
AP13ITG40439_s_at	AP13ISTG40439	\\	\\	GRMZM2G045638_T01	\\	72	52	37	57	22	18	36	18	36	65	129	17	24	112	335
AP13CTG27253_at	AP13CTG27253	AT1G64110.3|PACid:19649601	LOC_Os05g50750.2	GRMZM2G013115_T01	Traes_1DL_30F34E129.1	284	191	213	102	402	873	453	477	290	172	52	608	342	62	35
AP13CTG26083_at	AP13CTG26083	AT3G12110.1|PACid:19664696	\\	\\	\\	22	23	24	18	28	26	25	212	69	30	31	560	68	95	35
AP13ITG68164_at	AP13ISTG68164	\\	\\	\\	\\	11	8	9	9	13	10	15	14	45	43	94	18	15	183	191
AP13CTG07184_at	AP13CTG07184	AT1G23870.1|PACid:19658096	\\	\\	\\	61	321	198	59	67	33	40	48	38	15	35	124	68	52	92
AP13ITG64245_at	AP13ISTG64245	AT1G17200.1|PACid:19655275	LOC_Os04g21320.1	GRMZM2G126586_T01	\\	1076	491	424	345	780	500	501	525	505	719	646	37	50	171	36
AP13ITG37642RC_s_at	AP13ISTG37642-RC	AT3G48310.1|PACid:19658466	\\	GRMZM2G052825_T01	Traes_1DS_207D8AE77.2	9	7	6	7	11	8	7	37	9	10	8	163	10	10	12
AP13ITG77094_at	AP13ISTG77094	AT3G46730.1|PACid:19662572	\\	\\	\\	8	7	8	6	16	14	8	43	13	12	11	103	33	52	15
AP13ITG34821_s_at	AP13ISTG34821	AT5G20240.1|PACid:19673101	LOC_Os05g34940.2	GRMZM2G152862_T01	Traes_1AL_1B5F51626.1	17	12	28	13	18	12	13	18	66	75	134	15	28	113	221
AP13CTG17266_at	AP13CTG17266	AT3G03900.1|PACid:19664913	\\	\\	Traes_3AS_35B06D87C.1	439	334	317	169	401	1250	752	226	476	25	26	487	744	77	52
AlamoCTG10988_at	AlamCTG10988	\\	\\	\\	\\	119	115	351	106	129	650	127	556	123	115	887	156	125	116	1758
AP13ITG35141_at	AP13ISTG35141	AT3G22400.1|PACid:19660512	LOC_Os03g49350.1	GRMZM2G109130_T02	Traes_4DS_7868A8C2E.1	460	117	315	215	510	1341	561	402	416	331	123	430	442	188	96
AP13ITG67625_at	AP13ISTG67625	AT3G48310.1|PACid:19658466	\\	\\	Traes_5BL_3F9D3DFE8.1	28	23	23	23	23	25	22	165	34	42	31	206	48	74	39
AP13CTG29318_s_at	AP13CTG29318	AT3G22400.1|PACid:19660512	LOC_Os03g49350.1	GRMZM2G109130_T01	Traes_4BS_71CB57A0D.2	1531	367	1138	635	1271	3043	1509	1327	1409	1175	442	1112	1428	504	302
AP13ITG69581_at	AP13ISTG69581	AT5G19410.1|PACid:19670755	LOC_Os05g31910.1	GRMZM2G036940_T01	Traes_1DL_9DA36572C.1	55	41	53	28	74	195	46	155	128	61	23	53	75	20	19
AP13CTG75729_s_at	AP13CTG75729	AT1G53400.1|PACid:19652651	LOC_Os05g45320.2	\\	Traes_1DL_CAE79B246.1	57	85	45	118	64	36	91	30	92	198	241	38	108	427	30
AP13ITG54071_s_at	AP13ISTG54071	AT1G77380.1|PACid:19649768	LOC_Os12g08130.1	GRMZM2G076593_T01	Traes_5DL_BB10A3B4B.1	213	203	306	112	212	468	189	134	105	36	10	20	67	14	12
AP13ITG59015_at	AP13ISTG59015	AT5G46900.1|PACid:19671544	LOC_Os10g40480.1	AC234161.1_FGT001	Traes_1BL_2499113E7.1	7	4	4	4	114	14	6	6	9	21	102	5	5	5	9
AP13ITG72211RC_at	AP13ISTG72211-RC	AT5G06570.2|PACid:19669028	LOC_Os07g06880.1	GRMZM2G320298_T01	Traes_2BL_7C6E23A64.1	1277	482	822	783	1047	1573	954	1453	1286	496	189	2665	2134	1488	367
AP13ITG52585_at	AP13ISTG52585	AT2G41640.1|PACid:19639414	LOC_Os01g31370.1	GRMZM2G131055_T01	Traes_1DS_04B2A3FBB.2	54	24	27	18	77	358	119	406	349	77	18	25	240	32	26
AP13ITG62780_at	AP13ISTG62780	AT5G20270.1|PACid:19670512	LOC_Os06g43620.1	GRMZM2G169321_T01	Traes_7DL_AEDF6E718.2	187	51	42	32	95	88	53	49	66	39	20	19	32	26	15
AP13ITG67055_at	AP13ISTG67055	AT1G67900.3|PACid:19650131	\\	GRMZM2G025880_T01	\\	10	10	10	9	115	261	121	175	184	51	31	77	42	17	6
AP13ITG72016_at	AP13ISTG72016	AT5G54060.1|PACid:19670629	LOC_Os11g26950.1	GRMZM2G015709_T01	\\	28	27	23	30	29	26	22	187	88	63	32	418	467	177	68
AP13CTG14651_at	AP13CTG14651	\\	\\	\\	\\	42	34	105	42	58	221	64	367	88	186	91	401	191	35	102
AP13ITG46844_s_at	AP13ISTG46844	\\	\\	GRMZM2G113129_T01	\\	129	98	142	104	110	75	126	10	57	54	86	11	44	46	129
AP13CTG24186_at	AP13CTG24186	AT3G49950.1|PACid:19659160	\\	GRMZM2G313078_T01	Traes_1AL_FB0C83DD9.1	6	6	8	6	5	6	5	108	21	15	7	170	119	57	17
AP13ITG57722_at	AP13ISTG57722	AT5G19000.1|PACid:19673264	\\	GRMZM2G009724_T02	\\	17	16	16	19	13	12	35	17	115	183	62	18	17	57	21
AP13ITG77811_at	AP13ISTG77811	\\	\\	\\	\\	55	186	217	256	57	89	98	38	86	35	71	38	107	35	135
AP13ITG73573_at	AP13ISTG73573	AT2G03200.1|PACid:19643140	LOC_Os04g37550.1	GRMZM2G079490_T01	Traes_2BL_ED595CF29.1	627	196	154	92	660	501	201	295	338	175	99	134	221	123	140
AP13ITG69861_at	AP13ISTG69861	AT1G71695.1|PACid:19649080	LOC_Os01g73170.1	GRMZM2G103342_T01	TRAES3BF072500040CFD_t1	40	67	46	92	423	42	73	50	79	129	114	37	393	333	296
AP13ITG57260_at	AP13ISTG57260	AT3G23840.1|PACid:19662763	LOC_Os04g52164.1	GRMZM2G098239_T01	Traes_2BL_FE131C50C.1	850	220	220	195	361	401	368	91	110	74	43	54	15	44	7
AP13CTG15148_s_at	AP13CTG15148	AT1G55310.2|PACid:19652355	\\	GRMZM5G867185_T01	Traes_2AS_FEB84B3FC.1	547	113	386	189	68	392	150	559	429	944	1015	404	491	1226	592
AP13CTG15388_s_at	AP13CTG15388	AT4G00570.1|PACid:19647753	\\	\\	\\	140	7	10	7	16	18	9	16	26	6	6	5	53	6	6
AP13CTG31925_s_at	AP13CTG31925	AT5G16960.1|PACid:19670095	\\	\\	\\	242	175	65	257	1033	337	390	277	409	461	474	744	739	455	369
AlamoCTG10289_at	AlamCTG10289	\\	\\	\\	\\	15	17	17	13	17	14	15	1222	219	19	47	111	76	22	142
AP13CTG07426_s_at	AP13CTG07426	AT2G37770.2|PACid:19638726	LOC_Os01g62860.1	GRMZM2G479423_T03	Traes_1DS_2320B2391.1	139	677	624	751	475	156	496	132	126	247	219	481	995	2091	210
AP13ITG72899_at	AP13ISTG72899	\\	\\	GRMZM2G008839_T01	\\	22	25	15	26	30	152	101	427	263	66	10	38	53	57	19
AP13ITG72112_at	AP13ISTG72112	\\	\\	\\	\\	9	8	9	7	8	9	8	39	12	11	7	106	32	10	11
AP13CTG12571_s_at	AP13CTG12571	AT2G07050.1|PACid:19639110	LOC_Os02g04710.2	GRMZM2G065494_T01	Traes_6AS_3D4DFC83B.1	293	183	63	25	146	65	18	557	600	709	392	1052	1978	1200	396
AP13CTG17720_at	AP13CTG17720	\\	\\	\\	\\	97	224	320	270	123	226	182	262	228	176	162	873	544	689	342
AP13ITG69021_s_at	AP13ISTG69021	AT1G15950.1|PACid:19650583	LOC_Os02g08420.1	GRMZM2G057328_T01	Traes_6DS_11E957F4D.1	170	146	163	356	149	151	365	48	148	56	173	70	179	57	393
AP13ITG41137_at	AP13ISTG41137	AT2G45910.1|PACid:19638302	LOC_Os09g39650.2	GRMZM2G142544_T01	Traes_6BL_37672E294.1	43	63	105	52	64	177	50	55	67	45	30	199	79	54	31
AP13CTG27880_s_at	AP13CTG27880	AT5G54570.1|PACid:19667473	LOC_Os06g46940.2	GRMZM2G163544_T02	Traes_7DL_3F4950EC3.2	105	34	47	53	175	233	152	94	114	114	88	31	22	25	30
AP13ITG58894_s_at	AP13ISTG58894	AT2G17880.1|PACid:19642277	LOC_Os06g50230.1	GRMZM2G399136_T01	Traes_7DL_AA90E8AF5.2	1364	1652	305	1358	1482	182	645	88	183	25	34	40	224	26	148
AP13CTG24955_x_at	AP13CTG24955	\\	\\	\\	\\	524	886	704	2175	218	258	574	90	328	114	341	7	28	9	58
AP13CTG00310_at	AP13CTG00310	AT5G43960.1|PACid:19669607	LOC_Os02g03890.1	GRMZM2G167932_T02	Traes_7DS_C906512FB.1	354	198	111	94	223	107	98	109	102	179	469	88	101	143	418
AP13CTG05441_at	AP13CTG05441	AT5G47770.1|PACid:19667925	LOC_Os01g50760.1	GRMZM2G098569_T01	TRAES3BF082500070CFD_t1	233	55	32	23	419	72	80	839	745	1297	1023	3420	568	4705	1418
AP13ITG57957_at	AP13ISTG57957	\\	\\	\\	\\	152	40	132	138	42	89	84	169	176	46	49	65	106	23	64
AP13CTG28241_s_at	AP13CTG28241	AT5G18640.1|PACid:19665553	LOC_Os05g30900.1	\\	\\	243	90	99	50	162	142	83	329	259	281	255	238	137	81	178
AP13CTG10717_s_at	AP13CTG10717	AT3G42170.1|PACid:19664915	LOC_Os05g24970.2	GRMZM2G076399_T04	Traes_5AL_7740D1DE3.1	209	54	65	157	47	88	119	128	171	228	52	186	340	199	45
AP13CTG29068_x_at	AP13CTG29068	AT5G57550.1|PACid:19671077	LOC_Os08g13920.1	GRMZM2G364748_T01	Traes_5DS_5B70A2EBA.2	213	68	72	74	181	113	126	149	147	130	106	79	97	108	65
AlamoCTG02177_s_at	AlamCTG02177	\\	\\	\\	\\	85	249	66	265	125	51	143	26	83	30	53	31	54	43	100
AlamoCTG14050_s_at	AlamCTG14050	AT1G78000.2|PACid:19652468	LOC_Os03g09970.1	GRMZM2G342907_T01	Traes_4AS_CE4C6A8A2.1	120	203	372	80	95	208	84	52	43	59	28	63	96	146	20
AP13ITG38348_s_at	AP13ISTG38348	AT5G63160.1|PACid:19672114	LOC_Os01g68020.1	GRMZM2G004161_T01	TRAES3BF077100020CFD_t1	242	547	206	240	1004	402	821	184	182	32	31	216	254	82	35
AP13ITG72219_at	AP13ISTG72219	AT4G32940.1|PACid:19648767	LOC_Os05g51570.1	AC203862.4_FGT001	Traes_5DL_B3D04CE3D.1	185	71	84	72	260	238	107	112	82	88	33	70	61	70	64
AlamoSLT16544_at	AlamSGLT16544	\\	\\	\\	\\	29	33	40	16	55	233	17	201	32	76	45	72	19	10	19
AP13ITG60284_s_at	AP13ISTG60284	\\	\\	\\	\\	47	110	189	54	72	174	64	161	104	160	19	132	19	121	28
AP13CTG32124_s_at	AP13CTG32124	AT1G79450.1|PACid:19656706	\\	\\	\\	162	126	61	202	209	86	160	167	214	124	82	138	112	39	23
AP13ITG62835_at	AP13ISTG62835	AT5G51990.1|PACid:19671763	LOC_Os09g35020.1	GRMZM2G124037_T01	\\	39	23	42	21	30	179	67	184	116	35	15	59	106	48	30
AP13ITG62022_at	AP13ISTG62022	AT5G17540.1|PACid:19670777	LOC_Os06g49660.1	GRMZM2G050450_T01	Traes_1BS_6C09E2E24.1	299	32	51	36	243	286	168	275	612	176	97	28	75	36	45
AP13CTG16052_at	AP13CTG16052	AT4G33420.1|PACid:19645536	LOC_Os08g02110.1	GRMZM2G313184_T01	Traes_6AS_CC814F9FC.1	85	543	67	256	6915	3365	3885	829	1959	233	55	2592	3061	1251	515
AP13CTG71457_at	AP13CTG71457	\\	\\	\\	\\	50	71	24	58	82	24	54	25	69	107	108	32	57	205	64
AP13ITG74178_at	AP13ISTG74178	AT5G54660.1|PACid:19672085	LOC_Os05g42120.1	GRMZM2G013970_T01	Traes_1BL_B46168393.1	290	264	383	231	203	274	211	348	134	83	67	68	83	71	52
AP13CTG23368_at	AP13CTG23368	AT2G46510.1|PACid:19642165	LOC_Os01g50940.1	GRMZM2G159937_T01	TRAES3BF058400020CFD_t1	128	38	251	145	121	352	252	329	261	179	98	81	144	106	32
AP13CTG24275_s_at	AP13CTG24275	AT2G41475.1|PACid:19640998	LOC_Os01g07780.1	GRMZM2G061932_T01	TRAES3BF066100110CFD_t1	106	63	147	69	81	168	45	182	94	87	61	256	97	134	65
AP13CTG00186_at	AP13CTG00186	AT5G47720.4|PACid:19669835	LOC_Os09g07830.2	GRMZM2G085474_T04	Traes_5AL_96E30FD9B.1	813	368	356	308	721	896	641	1491	1427	1855	947	2091	2019	814	515
AP13ITG39202_s_at	AP13ISTG39202	AT1G08570.2|PACid:19657040	LOC_Os07g48510.1	GRMZM2G181607_T01	Traes_2DS_5A8D0F48E.1	132	346	36	388	206	47	246	26	111	23	21	26	48	19	25
AP13CTG28599_s_at	AP13CTG28599	AT1G65610.1|PACid:19651535	LOC_Os04g41970.1	GRMZM2G178025_T01	Traes_2AL_1FB1C44F1.1	132	40	62	60	159	214	207	199	166	211	103	225	216	164	172
AP13ITG74127RC_at	AP13ISTG74127-RC	AT1G03070.2|PACid:19653423	LOC_Os03g53400.1	GRMZM2G128617_T01	Traes_5DL_C09248267.2	65	41	43	30	64	59	31	497	121	71	56	190	128	50	35
AP13CTG28048_s_at	AP13CTG28048	AT2G26810.2|PACid:19641861	LOC_Os07g44730.1	\\	\\	83	269	49	152	114	26	99	74	170	230	293	49	202	56	99
AP13ITG71520RC_at	AP13ISTG71520-RC	AT2G27830.1|PACid:19641848	LOC_Os04g33310.1	GRMZM2G091124_T01	\\	158	739	485	695	618	204	879	203	180	135	131	86	195	164	79
AP13CTG14890-5_at	AP13CTG14890-5	AT5G53460.3|PACid:19667702	LOC_Os01g48960.1	GRMZM2G077054_T01	Traes_3AL_822D8A43D.1	257	128	141	109	721	416	215	647	379	371	114	326	230	104	101
AP13ITG65807_at	AP13ISTG65807	AT2G41480.1|PACid:19642476	\\	\\	\\	296	218	120	173	197	104	134	114	120	362	293	106	168	407	81
AP13CTG22412_s_at	AP13CTG22412	AT4G35090.1|PACid:19644440	LOC_Os03g03910.1	GRMZM2G090568_T02	Traes_4DL_4FC0D4B27.1	3225	1071	1630	784	490	648	740	53	89	197	209	481	680	694	430
AP13ITG58847_at	AP13ISTG58847	AT4G13830.2|PACid:19647614	LOC_Os03g20730.1	GRMZM2G144997_T01	Traes_4DL_F1D0EAB201.2	758	103	506	403	244	546	314	746	640	460	234	300	781	174	304
AP13ITG71713_at	AP13ISTG71713	AT1G14590.1|PACid:19654031	\\	GRMZM2G481052_T01	\\	57	158	140	148	84	83	114	155	171	112	80	212	240	96	81
AP13ITG70251_s_at	AP13ISTG70251	AT5G10770.1|PACid:19671358	LOC_Os02g48900.1	GRMZM2G128922_T03	Traes_6AL_9CC1C1B13.2	135	87	42	89	449	143	293	155	200	165	118	166	209	75	43
AP13ITG73366_at	AP13ISTG73366	AT4G29850.1|PACid:19647498	LOC_Os02g07980.1	GRMZM2G028254_T01	Traes_6AS_80D939E7C.1	276	106	113	106	201	187	117	308	188	178	180	168	176	156	198
AP13CTG09055_s_at	AP13CTG09055	AT5G15490.1|PACid:19673268	LOC_Os12g25700.1	GRMZM2G328500_T03	Traes_4AL_5147AF747.1	359	272	157	245	278	177	275	214	401	364	655	178	286	131	190
AP13ITG74241_at	AP13ISTG74241	AT5G19770.1|PACid:19666045	LOC_Os10g41250.1	GRMZM2G365134_T01	Traes_1AL_CE21D317D.1	195	95	180	88	119	172	97	105	69	49	46	65	54	72	35
AP13CTG18704_at	AP13CTG18704	AT3G24570.1|PACid:19662509	LOC_Os01g12800.1	GRMZM2G075250_T01	Traes_3AS_533E73A53.1	79	210	78	145	132	49	89	72	108	175	298	101	148	61	202
AP13ITG55943_at	AP13ISTG55943	AT2G42700.1|PACid:19638106	\\	\\	\\	492	998	567	1277	954	432	907	582	1211	969	1230	580	1144	1323	1499
AP13ITG68477RC_at	AP13ISTG68477-RC	AT4G34940.1|PACid:19643849	LOC_Os03g14090.1	GRMZM2G448330_T01	Traes_4AS_F28333B821.2	42	63	101	56	93	167	147	85	111	50	23	99	148	33	45
AP13CTG00050_at	AP13CTG00050	AT4G01370.1|PACid:19648685	LOC_Os10g38950.1	GRMZM2G127141_T02	Traes_1AL_89DDB4243.1	428	449	479	565	264	614	383	355	257	123	107	225	216	72	128
AP13CTG29724_s_at	AP13CTG29724	AT5G60690.1|PACid:19667720	LOC_Os10g33960.2	GRMZM2G469551_T01	Traes_1AL_0BE456AC0.1	100	39	34	30	162	134	94	255	213	300	280	54	63	29	85
AP13CTG09794_s_at	AP13CTG09794	AT4G38600.1|PACid:19647852	LOC_Os02g01170.1	GRMZM2G374574_T02	Traes_6DS_68AF0A661.2	565	191	495	216	159	485	264	227	166	154	83	242	359	174	128
AP13CTG02804_at	AP13CTG02804	AT3G07210.1|PACid:19663509	LOC_Os01g68830.1	GRMZM2G149837_T01	Traes_3DL_60FC8B6F8.1	103	33	51	39	87	89	64	141	119	120	100	129	48	31	131
AP13CTG54383_at	AP13CTG54383	\\	\\	AC194022.3_FGT013	\\	645	988	786	2163	598	532	1525	157	487	304	491	265	588	666	1112
AP13ITG69383_at	AP13ISTG69383	AT1G22360.1|PACid:19651445	LOC_Os02g36840.1	GRMZM2G132706_T01	Traes_5BL_09989E686.1	264	256	575	712	107	135	442	25	73	30	52	47	44	31	78
AP13CTG21489_s_at	AP13CTG21489	AT1G20560.1|PACid:19649092	LOC_Os01g24030.1	GRMZM2G120539_T01	Traes_6AS_E389386E3.2	135	98	124	75	72	152	96	73	56	27	29	86	83	61	31
AP13ITG36398_s_at	AP13ISTG36398	\\	\\	GRMZM2G464491_T01	TRAES3BF031500020CFD_t1	126	167	221	127	389	281	125	194	120	85	86	342	149	250	87
AP13ITG50254_at	AP13ISTG50254	AT2G41560.1|PACid:19640568	LOC_Os05g41580.1	GRMZM2G305159_T02	Traes_1DL_A1045C6C2.2	46	105	105	90	56	59	60	46	61	67	86	57	36	69	111
AP13CTG12025_s_at	AP13CTG12025	AT5G25560.4|PACid:19671317	LOC_Os01g52110.3	GRMZM2G077307_T06	\\	2275	311	1528	514	251	1420	682	1124	1036	797	664	1698	1924	1478	873
AP13CTG18190_s_at	AP13CTG18190	AT5G57180.2|PACid:19666265	LOC_Os02g05470.1	GRMZM2G062885_T01	Traes_6AS_8FFD6CC72.1	682	189	1023	802	160	481	656	24	37	33	79	28	47	28	79
AP13ITG42625_at	AP13ISTG42625	\\	\\	GRMZM2G337330_T01	\\	188	90	84	167	147	171	208	148	271	147	86	44	159	72	67
AP13ITG40436_at	AP13ISTG40436	AT2G45910.1|PACid:19638302	LOC_Os06g06760.2	GRMZM2G002227_T01	Traes_7DS_B42CD469B.2	208	121	161	102	297	367	142	676	294	244	202	464	190	177	137
AP13ITG40932_s_at	AP13ISTG40932	AT3G15630.1|PACid:19660144	LOC_Os01g07970.1	GRMZM2G024551_T01	TRAES3BF015500100CFD_t1	2316	2584	2056	3493	1342	733	2872	353	1344	403	1195	464	1323	556	1067
AP13CTG02677_at	AP13CTG02677	AT3G02870.1|PACid:19664601	LOC_Os03g39000.2	GRMZM2G034417_T02	Traes_4AL_BC993B05D.2	931	316	426	325	305	391	261	159	91	190	153	130	127	158	95
AP13ITG68735_at	AP13ISTG68735	AT4G01070.1|PACid:19644798	LOC_Os04g46990.1	GRMZM2G086925_T01	Traes_2BL_07D76C6C7.1	61	213	543	544	77	67	137	53	63	55	55	113	181	87	119
AP13CTG20844_s_at	AP13CTG20844	AT4G36250.1|PACid:19644423	LOC_Os02g43194.1	GRMZM2G169458_T01	Traes_6AL_C7D2C37F4.1	358	99	84	87	501	412	446	374	419	523	251	1105	657	955	326
AP13ITG37865RC_s_at	AP13ISTG37865-RC	AT2G41000.1|PACid:19643453	\\	GRMZM2G078895_T03	\\	1394	715	696	891	591	495	813	497	724	800	1231	415	765	1269	1296
AP13CTG58822_at	AP13CTG58822	\\	\\	\\	\\	228	41	45	164	354	146	402	353	958	756	668	436	568	1438	560
AP13ITG34076_s_at	AP13ISTG34076	AT5G05080.2|PACid:19668731	LOC_Os06g45000.2	GRMZM5G895435_T01	Traes_6DL_6F3EA8EF0.2	42	130	41	119	63	48	77	89	152	186	212	116	127	116	133
AP13CTG14452RC_s_at	AP13CTG14452-RC	AT5G47910.1|PACid:19668120	LOC_Os11g33120.1	GRMZM2G441541_T02	Traes_5BL_CF34FCA90.1	42	38	147	89	47	213	196	82	82	35	36	29	95	31	96
AP13ITG53074_s_at	AP13ISTG53074	AT2G38120.1|PACid:19639314	LOC_Os05g37470.3	GRMZM2G067022_T02	Traes_1DL_F70395059.1	47	26	34	18	327	367	220	599	250	150	143	110	71	34	38
AP13ITG40414_s_at	AP13ISTG40414	AT1G65960.2|PACid:19656722	LOC_Os04g37500.1	GRMZM2G355906_T01	Traes_2AL_7F98A66D3.2	127	52	53	43	126	175	120	87	58	64	50	65	49	61	46
AP13ITG52778_at	AP13ISTG52778	\\	\\	\\	\\	71	118	153	205	56	79	163	41	105	28	47	33	88	43	61
AP13CTG10603_at	AP13CTG10603	AT5G58130.1|PACid:19668348	LOC_Os02g04560.1	GRMZM2G169998_T01	Traes_6AS_3467F4867.1	55	85	44	112	64	64	76	63	128	154	249	104	145	166	308
AP13CTG12142_at	AP13CTG12142	AT5G51570.1|PACid:19665923	LOC_Os06g04460.1	GRMZM2G173858_T02	Traes_4AL_92708BAA0.1	338	258	276	537	342	218	527	282	682	693	1049	288	652	445	657
AP13CTG24237_s_at	AP13CTG24237	AT4G15560.1|PACid:19645401	LOC_Os05g33840.1	GRMZM2G137151_T01	Traes_1AL_37E52E57D.1	1225	329	579	428	4020	1694	1413	866	703	632	500	639	491	522	481
AP13CTG00465_at	AP13CTG00465	AT4G37670.2|PACid:19645340	LOC_Os03g31690.1	GRMZM2G134426_T01	Traes_7BS_66163ADFE.1	58	27	50	35	46	88	49	150	36	55	17	31	15	18	14
AlamoCTG10168_at	AlamCTG10168	AT4G19050.1|PACid:19644353	\\	\\	\\	126	311	216	635	109	142	401	61	219	116	124	50	147	119	72
AlamoSLT18000_s_at	AlamSGLT18000	\\	\\	\\	\\	967	1135	1204	1756	1793	2182	1914	669	2245	2509	3337	982	1910	2836	1782
AP13CTG05336_at	AP13CTG05336	AT5G51290.1|PACid:19672425	LOC_Os02g43906.1	GRMZM2G043414_T01	\\	67	127	58	133	97	52	113	77	186	163	250	67	155	140	171
AP13CTG58113_s_at	AP13CTG58113	AT5G10770.1|PACid:19671358	LOC_Os02g48900.1	GRMZM2G128922_T03	Traes_6AL_9CC1C1B13.2	2288	953	898	519	4275	2319	2462	1816	1561	1578	1249	1379	1341	1016	1243
AP13CTG47811_at	AP13CTG47811	\\	\\	\\	\\	22	124	122	51	141	50	70	80	50	42	64	89	87	77	114
AP13ITG45141_s_at	AP13ISTG45141	AT4G35770.2|PACid:19644324	LOC_Os06g50930.2	\\	\\	235	1367	240	1307	299	83	411	63	87	93	166	92	107	72	202
AP13CTG26022_at	AP13CTG26022	AT3G61610.1|PACid:19664017	\\	\\	\\	701	555	488	688	210	221	264	114	252	586	379	491	843	942	337
AP13CTG05857RC_at	AP13CTG05857-RC	AT3G53670.2|PACid:19663873	\\	GRMZM2G035741_T01	\\	136	294	303	363	272	281	326	229	235	123	318	319	312	115	306
AP13CTG13377_s_at	AP13CTG13377	AT4G16130.1|PACid:19645119	LOC_Os02g04840.1	GRMZM2G165931_T01	Traes_7DL_375BE1239.2	147	295	296	342	158	249	273	131	145	117	146	374	427	354	342
AP13ITG71447_at	AP13ISTG71447	AT5G52220.2|PACid:19672174	LOC_Os09g12780.1	GRMZM2G008657_T01	Traes_5BL_57FD3AD51.1	58	130	43	106	48	29	45	36	37	81	155	32	46	60	68
AlamoSLT18009_s_at	AlamSGLT18009	\\	\\	\\	\\	5767	6029	5714	6874	8138	5607	5919	5137	11783	11316	13630	5148	12590	14066	12245
AP13CTG16908_s_at	AP13CTG16908	AT2G36960.3|PACid:19639794	LOC_Os07g44030.1	GRMZM2G062230_T01	TRAES3BF271300020CFD_t1	104	208	208	146	113	126	116	111	153	163	286	156	95	116	247
AP13ITG53795_s_at	AP13ISTG53795	\\	\\	\\	\\	192	611	421	281	535	478	297	491	443	494	448	477	560	544	471
AlamoCTG04791_s_at	AlamCTG04791	AT5G10690.1|PACid:19668722	\\	GRMZM2G019901_T02	Traes_5BL_BB53F8FBB.1	118	137	155	279	54	63	157	36	59	73	102	44	55	45	73
AP13ITG77135_at	AP13ISTG77135	AT5G64530.1|PACid:19669166	LOC_Os02g34970.1	GRMZM2G094067_T01	\\	47	40	136	178	66	92	66	41	95	67	93	265	461	272	203
AP13ITG75470_at	AP13ISTG75470	AT4G08170.3|PACid:19647328	\\	GRMZM2G179473_T01	Traes_4DS_BEC810C3D.2	113	131	99	258	125	74	280	67	171	121	184	69	116	119	171
AP13ITG41093_at	AP13ISTG41093	AT1G17147.1|PACid:19649948	\\	GRMZM2G138370_T01	\\	267	583	1193	735	122	367	297	125	132	72	77	132	112	132	109
AP13ITG70514_s_at	AP13ISTG70514	\\	\\	\\	\\	112	54	210	83	67	226	123	140	98	68	74	116	96	47	83
AP13ITG59382_at	AP13ISTG59382	AT1G67900.3|PACid:19650131	LOC_Os02g38120.1	GRMZM2G044359_T01	Traes_6DL_8A8133943.1	246	110	78	120	1058	823	608	487	521	392	290	256	349	187	221
AP13CTG03219_s_at	AP13CTG03219	AT2G35840.3|PACid:19642200	LOC_Os02g05030.1	GRMZM2G055489_T01	Traes_5BS_F7853DBB6.2	636	300	171	228	187	137	132	115	115	131	162	97	164	77	114
AP13CTG16143_at	AP13CTG16143	AT2G26200.1|PACid:19639433	LOC_Os03g04940.1	GRMZM5G860938_T01	Traes_4DL_00F68778B.1	146	310	184	287	180	152	211	129	208	262	294	191	194	292	298
AP13CTG38976_s_at	AP13CTG38976	AT5G56840.1|PACid:19669069	LOC_Os01g41900.1	GRMZM2G071977_T01	TRAES3BF053400010CFD_t1	190	37	91	50	171	451	215	106	138	40	37	51	77	42	97
AP13CTG15839_at	AP13CTG15839	AT3G55090.1|PACid:19664450	LOC_Os05g02890.1	GRMZM2G474658_T02	Traes_1DS_0CB6BB053.1	47	38	36	39	155	295	624	500	492	181	163	608	724	442	484
AlamoCTG10353_s_at	AlamCTG10353	\\	\\	\\	\\	156	70	61	87	723	659	604	859	778	744	863	194	359	347	393
AP13CTG21765_at	AP13CTG21765	\\	\\	\\	\\	643	101	392	284	42	265	143	317	333	351	322	252	252	328	268
AP13CTG08328RC_at	AP13CTG08328-RC	AT1G63000.1|PACid:19654603	LOC_Os02g45540.1	GRMZM2G072911_T01	Traes_6DL_EBDB8209B.1	462	298	210	229	667	324	344	531	503	667	457	576	580	413	439
AP13CTG17239_s_at	AP13CTG17239	AT2G37060.3|PACid:19641252	LOC_Os05g38820.4	GRMZM2G064426_T02	Traes_1DL_3F6454D50.2	554	370	724	800	277	560	639	482	591	961	1714	421	541	709	670
AP13ITG37384_s_at	AP13ISTG37384	\\	\\	\\	\\	129	85	61	89	182	106	80	243	208	209	262	172	119	150	178
AP13ITG57131_at	AP13ISTG57131	AT1G77270.1|PACid:19656133	LOC_Os04g45610.1	GRMZM2G009208_T01	\\	56	163	121	93	62	81	59	87	71	69	100	78	70	97	69
AP13ITG73430_at	AP13ISTG73430	\\	\\	\\	\\	41	275	158	146	132	73	90	120	93	96	206	109	114	115	144
AP13CTG00119_s_at	AP13CTG00119	AT2G41540.3|PACid:19642545	LOC_Os01g58740.2	GRMZM2G090747_T02	TRAES3BF023800010CFD_t1	279	83	92	148	386	391	369	535	563	608	664	541	588	461	749
AP13CTG15690_at	AP13CTG15690	AT4G29510.1|PACid:19644693	LOC_Os09g19560.1	GRMZM2G003038_T01	Traes_5BL_3A2322B2E.2	514	1474	493	1304	1080	491	960	675	1039	1169	1378	648	916	922	1234
AP13ITG41292_s_at	AP13ISTG41292	AT5G66170.3|PACid:19669997	\\	\\	\\	232	15	36	37	28	26	71	17	16	22	26	18	16	20	15
AP13CTG06970_s_at	AP13CTG06970	AT1G05500.1|PACid:19650507	LOC_Os04g55220.1	GRMZM2G071163_T01	Traes_2AL_DE6894419.1	443	142	217	159	259	190	175	261	217	244	189	225	177	176	216
AP13CTG22323_at	AP13CTG22323	AT2G39705.1|PACid:19642101	\\	GRMZM2G321747_T01	Traes_5AS_AE8FDAFF6.1	140	48	49	43	81	51	50	62	53	53	63	59	60	45	63
AP13CTG02862_at	AP13CTG02862	AT1G09430.1|PACid:19657673	LOC_Os11g47330.1	GRMZM2G107082_T01	Traes_4AL_830C5DA64.2	163	55	62	51	60	68	52	73	49	65	56	65	55	72	63
AP13CTG22743_at	AP13CTG22743	AT1G06920.1|PACid:19651129	LOC_Os01g60810.1	AC204502.4_FGT006	TRAES3BF025200010CFD_t1	32	27	32	25	41	34	30	207	39	65	52	67	34	32	33
AP13CTG03278_at	AP13CTG03278	AT4G14605.1|PACid:19648239	LOC_Os02g39040.1	GRMZM2G024550_T01	Traes_6BL_7A1489BF0.2	74	240	192	261	88	88	114	43	53	51	122	52	54	79	104
AP13CTG03941_at	AP13CTG03941	\\	\\	\\	\\	100	28	39	50	84	58	65	74	70	84	86	77	88	94	75
AP13CTG11736_at	AP13CTG11736	AT4G38690.1|PACid:19646362	LOC_Os09g36520.1	GRMZM2G401664_T01	Traes_5BL_B6F59E7B61.2	768	326	202	408	700	485	1310	741	913	301	395	1675	2503	1758	1770
AP13ITG35849_s_at	AP13ISTG35849	\\	\\	\\	\\	102	186	80	187	180	81	143	139	210	282	297	139	186	213	242
AP13ITG74569_at	AP13ISTG74569	AT5G52020.1|PACid:19672767	\\	GRMZM2G434203_T01	\\	58	19	60	24	26	224	155	116	57	25	14	13	16	17	19
AP13CTG19132_at	AP13CTG19132	AT2G20190.1|PACid:19641717	\\	GRMZM2G081907_T01	\\	277	82	71	75	76	52	67	47	60	48	44	54	83	47	44
AP13ITG73215_at	AP13ISTG73215	\\	\\	\\	\\	14	12	15	8	3065	1471	450	13834	9439	1966	926	16	10	18	9
AlamoCTG02905_s_at	AlamCTG02905	AT4G38180.1|PACid:19648577	\\	\\	\\	91	292	60	90	122	55	59	23	26	19	33	20	21	18	32
AP13CTG06384_at	AP13CTG06384	AT2G35780.1|PACid:19639027	\\	GRMZM2G339091_T01	\\	701	237	149	171	35	28	40	30	22	28	27	29	23	34	32
AP13ITG49346_s_at	AP13ISTG49346	AT3G07690.1|PACid:19665041	LOC_Os01g58740.2	GRMZM2G090747_T02	\\	199	80	74	112	439	428	339	865	705	973	964	680	675	709	867
AP13ITG40821_s_at	AP13ISTG40821	AT1G28600.1|PACid:19656161	LOC_Os01g46260.1	GRMZM2G047129_T01	Traes_3AL_8E21C26A3.1	343	51	79	97	47	46	49	20	20	37	60	14	11	9	10
AP13CTG18225RC_s_at	AP13CTG18225-RC	AT1G35420.1|PACid:19654264	LOC_Os05g35470.1	GRMZM2G042516_T02	Traes_1BL_537870B77.1	378	814	215	817	225	59	449	19	54	32	60	7	10	7	10
AP13ITG69307_at	AP13ISTG69307	AT5G37480.1|PACid:19667178	LOC_Os03g53740.1	GRMZM2G010037_T01	Traes_5DL_97C49B4FC.1	136	361	285	481	353	257	420	232	443	303	284	369	487	596	491
AP13CTG09388_s_at	AP13CTG09388	AT4G08690.2|PACid:19648222	LOC_Os05g18470.1	\\	\\	311	251	94	140	327	159	256	74	67	74	76	6	5	5	6
AP13ITG43246_s_at	AP13ISTG43246	AT3G57030.1|PACid:19661160	LOC_Os09g20684.1	GRMZM2G143494_T01	\\	285	42	50	30	35	31	23	25	24	26	27	33	23	32	21
AP13CTG06859_s_at	AP13CTG06859	AT2G01190.1|PACid:19642445	LOC_Os01g04650.1	GRMZM2G169182_T02	TRAES3BF052000020CFD_t1	464	1004	871	1793	2606	1949	3011	988	1033	448	491	1618	1418	1038	1278
AP13ITG43245_at	AP13ISTG43245	AT3G57030.1|PACid:19661160	LOC_Os09g20684.1	GRMZM2G143494_T01	\\	350	77	80	37	51	78	40	39	41	47	45	41	33	44	48
AP13ITG60644_at	AP13ISTG60644	AT5G57800.1|PACid:19665785	LOC_Os09g25850.1	GRMZM2G114642_T01	Traes_5BL_4942EAA36.1	217	49	97	28	63	87	36	25	23	26	26	27	20	25	21
AP13ITG38199_s_at	AP13ISTG38199	AT2G34560.2|PACid:19642883	LOC_Os01g55260.1	GRMZM2G022777_T02	Traes_3B_1730CF5FB.1	686	283	302	308	494	405	333	910	941	1563	1167	1128	1136	1016	922
AP13ITG69421RC_at	AP13ISTG69421-RC	AT5G14410.1|PACid:19669666	\\	\\	\\	273	113	126	103	100	102	90	80	77	88	72	46	40	39	37
AP13ITG53655_at	AP13ISTG53655	AT5G08080.3|PACid:19670409	LOC_Os06g07200.1	GRMZM2G021378_T01	\\	63	203	193	190	50	75	102	49	50	36	57	38	56	43	44
AP13CTG05548_at	AP13CTG05548	AT1G25450.1|PACid:19654794	\\	\\	\\	1449	210	197	105	1608	1589	1024	172	89	137	59	16	13	12	16
AP13CTG12434_s_at	AP13CTG12434	AT2G29200.1|PACid:19643481	LOC_Os05g01910.1	GRMZM2G042623_T01	Traes_1AS_318C6D156.1	70	37	32	34	92	52	52	107	223	288	239	155	181	184	218
AP13ITG70361_at	AP13ISTG70361	AT3G29240.2|PACid:19661598	LOC_Os10g18370.1	GRMZM2G108480_T01	\\	180	953	716	108	234	376	117	142	126	114	140	157	133	131	146
AP13CTG24959_at	AP13CTG24959	AT4G25960.1|PACid:19648420	LOC_Os02g46680.1	GRMZM2G004748_T01	Traes_6DL_5FAE320A9.1	102	30	34	30	61	49	41	57	46	61	35	39	36	34	35
AP13CTG17524_at	AP13CTG17524	AT2G38905.1|PACid:19638339	LOC_Os09g38560.1	GRMZM2G153369_T01	\\	1149	596	342	793	642	249	880	298	734	732	1505	10	436	504	1541
AP13CTG29140_at	AP13CTG29140	\\	\\	\\	\\	43	166	49	80	108	30	52	79	81	122	461	6	6	202	415
AP13ITG38035_s_at	AP13ISTG38035	\\	\\	\\	\\	37	133	152	85	193	162	133	211	173	70	273	290	10	243	337
AP13CTG12875_at	AP13CTG12875	AT3G14460.1|PACid:19661004	LOC_Os08g19980.1	\\	Traes_3DL_F2940E8CD.1	110	18	184	249	35	193	210	118	199	38	129	237	388	13	109
AP13ITG40239RC_s_at	AP13ISTG40239-RC	AT1G73010.1|PACid:19657802	LOC_Os01g52230.1	GRMZM2G015908_T01	TRAES3BF190500010CFD_t1	558	250	554	356	224	1190	332	66	79	20	78	17	24	30	99
AP13ITG71701_at	AP13ISTG71701	\\	\\	\\	\\	144	869	764	617	88	155	116	26	24	10	36	90	160	59	103
AP13ITG71042_at	AP13ISTG71042	\\	\\	\\	\\	190	686	220	507	236	134	289	174	329	528	824	168	216	296	729
AP13ITG68821_at	AP13ISTG68821	\\	\\	\\	\\	73	21	82	37	224	40	40	116	79	45	32	16	235	56	19
AP13ITG61145_at	AP13ISTG61145	\\	\\	\\	\\	101	30	73	186	58	197	313	199	403	385	162	229	592	471	216
AP13ITG50758_s_at	AP13ISTG50758	\\	\\	\\	\\	597	275	1548	340	188	850	181	81	53	31	107	85	6	17	129
AP13ITG70533_at	AP13ISTG70533	\\	\\	\\	\\	28	377	56	40	147	15	29	53	31	114	124	25	12	18	151
AP13CTG17241_at	AP13CTG17241	AT3G61870.1|PACid:19658535	LOC_Os02g03010.1	GRMZM2G423137_T01	Traes_6AS_9424F57DA.1	1268	18	1149	495	48	431	294	152	101	80	148	206	99	14	86
AP13CTG71175_at	AP13CTG71175	AT4G38900.1|PACid:19646778	\\	GRMZM2G149150_T01	\\	52	207	188	148	153	113	117	226	243	176	499	135	26	276	424
AP13CTG12695RC_at	AP13CTG12695-RC	AT1G19715.2|PACid:19649282	\\	\\	\\	15	79	17	15	127	13	14	17	12	15	230	20	12	18	15
AP13ITG63675_at	AP13ISTG63675	\\	\\	\\	\\	38	77	26	96	108	41	112	31	122	72	117	72	294	40	172
AP13ITG52774RC_at	AP13ISTG52774-RC	AT3G56500.1|PACid:19663629	LOC_Os04g33110.1	GRMZM2G154223_T02	\\	314	162	119	88	364	136	195	94	173	112	467	118	108	79	1176
AP13CTG54571_at	AP13CTG54571	\\	\\	\\	\\	368	152	109	96	315	227	135	419	246	468	1191	304	270	1287	2592
AP13ITG60352_at	AP13ISTG60352	AT2G43610.1|PACid:19638282	\\	\\	\\	35	39	35	36	333	39	69	494	276	326	111	44	333	112	62
AP13CTG17530_at	AP13CTG17530	AT3G09350.3|PACid:19664189	\\	GRMZM5G804658_T01	Traes_4AS_D93610E94.1	86	521	80	270	343	109	198	305	237	116	316	212	243	149	330
AP13ITG39507_s_at	AP13ISTG39507	AT5G62890.4|PACid:19665319	\\	\\	\\	54	42	112	63	47	103	83	109	84	119	15	82	96	212	16
AP13ITG39695_s_at	AP13ISTG39695	AT5G60410.3|PACid:19670050	\\	\\	\\	29	122	53	21	76	95	14	56	16	41	14	106	11	104	14
[truncated: 11,037 more rows]

## Sheet: Leaf
Average expression of differentially-expressed genes (with two-fold transcript change, n = 3) in leaves
Probe Set ID	PviUT sequence ID	Arabidopsis	Rice	Zmays (Maize)	Triticum (Wheat)	Ave Leaf_June09	Ave Leaf_July09	Ave Leaf_Aug09	Ave Leaf_Sept09
AlamoCTG00016_s_at	AlamCTG00016	AT3G45090.2|PACid:19665215	\\	GRMZM2G342327_T03	Traes_3DL_974A6BEC3.1	104	51	52	33
AlamoCTG00086_s_at	AlamCTG00086	AT4G35220.1|PACid:19647403	LOC_Os02g09420.1	\\	Traes_6AS_1CCBFD902.1	572	1131	723	1476
AlamoCTG00176_s_at	AlamCTG00176	AT4G21570.1|PACid:19646980	LOC_Os07g32230.1	GRMZM2G025242_T02	Traes_2DS_073DDBE01.2	1389	416	443	400
AlamoCTG00232_x_at	AlamCTG00232	AT1G20696.3|PACid:19649900	LOC_Os06g51220.4	GRMZM5G834758_T02	Traes_7DL_0CEFCB39D.1	1804	4082	1947	3352
AlamoCTG00236_at	AlamCTG00236	AT1G02500.2|PACid:19654029	LOC_Os05g04510.2	GRMZM2G117198_T02	Traes_6AS_0C1D497EA.1	3829	1060	1296	1370
AlamoCTG00297_s_at	AlamCTG00297	AT5G16150.3|PACid:19669392	LOC_Os01g04190.2	GRMZM2G098011_T02	Traes_3AS_C082CDCFE.1	492	1158	699	1014
AlamoCTG00392_at	AlamCTG00392	\\	\\	\\	\\	736	372	53	8
AlamoCTG00456_s_at	AlamCTG00456	AT4G37560.1|PACid:19645072	LOC_Os01g55950.1	GRMZM2G089944_T01	Traes_3DL_29DBB9141.2	60	788	153	1153
AlamoCTG00468_s_at	AlamCTG00468	AT1G02305.1|PACid:19655879	LOC_Os05g24550.5	GRMZM2G108849_T04	Traes_4BS_89642C404.2	4441	9517	4896	10020
AlamoCTG00587_s_at	AlamCTG00587	AT1G27510.1|PACid:19654265	LOC_Os01g01790.1	GRMZM2G080937_T01	TRAES3BF043500060CFD_t1	43	90	57	128
AlamoCTG00690_at	AlamCTG00690	\\	\\	\\	\\	52	106	92	69
AlamoCTG00761_s_at	AlamCTG00761	AT5G07630.1|PACid:19666437	LOC_Os07g30250.1	GRMZM2G133421_T02	\\	130	318	213	465
AlamoCTG00803_at	AlamCTG00803	AT2G27730.1|PACid:19642783	LOC_Os09g39550.1	GRMZM5G801031_T02	Traes_4BS_7C5E57EDB.1	829	750	577	226
AlamoCTG00823_s_at	AlamCTG00823	AT5G64200.2|PACid:19669522	LOC_Os08g37960.3	GRMZM2G016296_T04	\\	46	66	83	174
AlamoCTG00888_s_at	AlamCTG00888	AT3G15680.1|PACid:19662784	LOC_Os02g10920.6	GRMZM2G116079_T05	Traes_6AS_68C091DC9.2	2408	2679	1183	1162
AlamoCTG00893_s_at	AlamCTG00893	AT3G62760.1|PACid:19663605	LOC_Os01g55830.1	GRMZM2G116273_T01	TRAES3BF003100060CFD_t1	6525	540	953	1249
AlamoCTG01169_s_at	AlamCTG01169	AT5G65110.1|PACid:19670593	LOC_Os11g39220.1	GRMZM2G099666_T01	Traes_7AS_7B1FD153A.1	288	538	477	934
AlamoCTG01172_at	AlamCTG01172	AT2G36810.1|PACid:19639611	LOC_Os03g05330.1	GRMZM2G086093_T03	Traes_4AL_316A6A39E.2	62	294	270	138
AlamoCTG01214_s_at	AlamCTG01214	AT1G77550.1|PACid:19653096	LOC_Os03g08140.1	GRMZM2G172523_T03	Traes_4BL_C4F01C9AB.1	62	93	106	149
AlamoCTG01383_at	AlamCTG01383	\\	\\	GRMZM2G019626_T01	\\	61	152	242	97
AlamoCTG01482_s_at	AlamCTG01482	AT3G18040.1|PACid:19662678	LOC_Os02g04230.1	GRMZM2G374088_T04	Traes_6AS_50BE5D59F.1	52	171	91	88
AlamoCTG01663_s_at	AlamCTG01663	AT1G64260.1|PACid:19654037	\\	\\	\\	250	649	65	393
AlamoCTG01688_s_at	AlamCTG01688	AT4G21192.2|PACid:19648467	ChrSy.fgenesh.mRNA.69	\\	\\	114	102	57	109
AlamoCTG01776_s_at	AlamCTG01776	AT2G24500.1|PACid:19640922	LOC_Os06g47840.1	GRMZM2G168920_T01	Traes_7AL_3BD403D4B.1	691	1016	23	1117
AlamoCTG01908_s_at	AlamCTG01908	AT2G43750.2|PACid:19638088	LOC_Os06g05700.1	\\	\\	141	327	200	332
AlamoCTG02074_s_at	AlamCTG02074	AT4G22950.1|PACid:19647692	LOC_Os01g69850.1	GRMZM2G171650_T05	\\	301	537	376	628
AlamoCTG02104_at	AlamCTG02104	AT5G12250.1|PACid:19670892	LOC_Os01g18050.1	GRMZM2G133802_T04	Traes_1DL_51B44016A.1	5474	1974	1028	574
AlamoCTG02121_s_at	AlamCTG02121	AT4G13940.3|PACid:19646540	LOC_Os11g26850.2	GRMZM2G015295_T02	Traes_2DL_488816050.2	3499	1285	722	1364
AlamoCTG02177_s_at	AlamCTG02177	\\	\\	\\	\\	85	249	66	265
AlamoCTG02255_at	AlamCTG02255	AT1G27180.1|PACid:19649339	\\	\\	\\	61	147	147	113
AlamoCTG02337_at	AlamCTG02337	\\	\\	\\	\\	146	67	127	102
AlamoCTG02371_s_at	AlamCTG02371	AT1G36310.2|PACid:19650319	LOC_Os02g51490.1	GRMZM2G012399_T01	\\	174	286	238	367
AlamoCTG02410_s_at	AlamCTG02410	AT4G01000.1|PACid:19645390	\\	\\	TRAES3BF016700030CFD_t1	236	515	437	514
AlamoCTG02438_s_at	AlamCTG02438	\\	\\	GRMZM2G022538_T05	\\	25	134	186	79
AlamoCTG02456_s_at	AlamCTG02456	AT3G49290.2|PACid:19662711	LOC_Os01g13530.1	GRMZM2G175065_T01	Traes_3AS_4700D89FC.1	72	138	184	233
AlamoCTG02459_at	AlamCTG02459	\\	\\	\\	\\	222	5	323	108
AlamoCTG02513_s_at	AlamCTG02513	AT4G19110.1|PACid:19646841	LOC_Os02g47220.1	GRMZM2G178822_T03	Traes_6DL_F48A5E31E.2	181	82	76	90
AlamoCTG02572_at	AlamCTG02572	AT1G78560.1|PACid:19653602	\\	GRMZM2G123884_T01	Traes_1DL_5BEE800F2.1	129	300	272	383
AlamoCTG02632_s_at	AlamCTG02632	AT3G15355.1|PACid:19661477	LOC_Os05g14300.1	\\	Traes_1AS_FE5279B08.1	239	470	320	595
AlamoCTG02743_s_at	AlamCTG02743	AT3G07650.4|PACid:19661961	LOC_Os02g49230.2	GRMZM2G167560_T01	Traes_6BL_6ECA375B9.1	87	136	246	239
AlamoCTG02770_s_at	AlamCTG02770	AT1G68930.1|PACid:19656367	\\	GRMZM2G034645_T01	\\	45	74	115	119
AlamoCTG02833_s_at	AlamCTG02833	AT1G09570.2|PACid:19658069	LOC_Os03g51030.2	GRMZM2G181028_T01	Traes_4AL_F46203719.1	505	703	601	1184
AlamoCTG02905_s_at	AlamCTG02905	AT4G38180.1|PACid:19648577	\\	\\	\\	91	292	60	90
AlamoCTG02948_at	AlamCTG02948	AT1G43722.1|PACid:19650263	\\	\\	\\	18	103	64	56
AlamoCTG03112_s_at	AlamCTG03112	AT4G36400.2|PACid:19646250	LOC_Os07g08950.1	GRMZM2G117369_T03	Traes_2DL_2ADDA0563.1	778	1980	1285	1221
AlamoCTG03160_s_at	AlamCTG03160	AT5G57580.1|PACid:19668371	LOC_Os02g35470.2	GRMZM2G054109_T01	Traes_6DL_9F6A87AE0.2	268	619	423	640
AlamoCTG03190_at	AlamCTG03190	AT3G08590.2|PACid:19662966	\\	GRMZM5G833389_T02	\\	59	100	49	136
AlamoCTG03192_s_at	AlamCTG03192	AT4G13850.3|PACid:19645282	LOC_Os01g68790.2	\\	\\	35	335	30	313
AlamoCTG03333_at	AlamCTG03333	\\	\\	\\	\\	176	100	93	80
AlamoCTG03343_s_at	AlamCTG03343	AT1G16890.2|PACid:19651887	LOC_Os01g48280.1	GRMZM5G862131_T01	Traes_5BL_77F9DBF02.1	368	799	479	630
AlamoCTG03348_at	AlamCTG03348	AT2G39740.1|PACid:19639701	LOC_Os01g62790.1	\\	Traes_3AL_E71F550F5.2	96	176	278	334
AlamoCTG03359_s_at	AlamCTG03359	AT2G20210.1|PACid:19640329	\\	GRMZM2G443240_T01	\\	181	640	307	510
AlamoCTG03518_at	AlamCTG03518	\\	\\	\\	\\	84	134	53	219
AlamoCTG03564_s_at	AlamCTG03564	\\	\\	\\	\\	53	142	51	94
AlamoCTG03585_s_at	AlamCTG03585	AT2G26230.1|PACid:19639707	\\	GRMZM2G164141_T02	TRAES3BF019300180CFD_t1	639	667	1334	635
AlamoCTG03607_at	AlamCTG03607	AT5G17370.1|PACid:19667315	\\	GRMZM2G555108_T01	\\	80	192	110	124
AlamoCTG03721_s_at	AlamCTG03721	AT5G64370.1|PACid:19666833	\\	GRMZM2G077673_T01	Traes_5DL_964A2C94E.1	1005	1814	1850	2319
AlamoCTG03785_s_at	AlamCTG03785	AT5G60540.1|PACid:19670946	\\	\\	\\	108	918	210	274
AlamoCTG03792_at	AlamCTG03792	\\	\\	\\	\\	49	128	87	73
AlamoCTG03808_at	AlamCTG03808	\\	\\	\\	\\	130	275	212	351
AlamoCTG03865_s_at	AlamCTG03865	AT4G27830.1|PACid:19643757	\\	\\	\\	70	160	99	93
AlamoCTG03893_s_at	AlamCTG03893	AT1G28600.1|PACid:19656161	LOC_Os06g34120.1	GRMZM2G469898_T01	Traes_7DL_446C318E9.1	199	55	54	46
AlamoCTG03896_s_at	AlamCTG03896	AT3G61110.1|PACid:19660912	LOC_Os04g27860.1	GRMZM2G132121_T02	Traes_4BL_3DF1D5B2D.1	329	644	340	676
AlamoCTG03912_at	AlamCTG03912	AT3G04780.1|PACid:19661910	LOC_Os03g58130.1	GRMZM2G052471_T01	Traes_5BL_D8C04384D.1	295	848	971	540
AlamoCTG04105_s_at	AlamCTG04105	AT5G27640.1|PACid:19666642	LOC_Os10g41960.1	GRMZM2G174757_T01	\\	101	73	156	214
AlamoCTG04112_s_at	AlamCTG04112	AT1G09155.1|PACid:19650843	\\	\\	\\	533	369	335	221
AlamoCTG04190_at	AlamCTG04190	AT2G19130.1|PACid:19639342	LOC_Os01g48000.1	GRMZM2G027804_T01	Traes_1BL_7B735AEE6.1	52	113	65	64
AlamoCTG04201_s_at	AlamCTG04201	AT1G19660.2|PACid:19656962	LOC_Os01g50622.4	\\	\\	323	469	378	1066
AlamoCTG04304_x_at	AlamCTG04304	AT4G14960.2|PACid:19643839	LOC_Os03g51600.1	GRMZM2G153292_T08	Traes_1AL_0C964B45F.1	1270	511	324	512
AlamoCTG04351_s_at	AlamCTG04351	\\	\\	GRMZM2G079938_T01	\\	81	29	106	37
AlamoCTG04454_s_at	AlamCTG04454	AT1G08510.1|PACid:19650874	\\	\\	\\	230	516	410	476
AlamoCTG04527_s_at	AlamCTG04527	\\	\\	\\	\\	132	42	101	58
AlamoCTG04562_s_at	AlamCTG04562	AT2G27040.2|PACid:19642742	\\	GRMZM2G068755_T03	\\	295	889	396	539
AlamoCTG04569_s_at	AlamCTG04569	AT3G02420.1|PACid:19665038	LOC_Os05g51140.2	GRMZM6G441248_T01	Traes_1DL_F5F7B5BA6.3	134	13	76	78
AlamoCTG04587_at	AlamCTG04587	AT5G05310.2|PACid:19672414	LOC_Os11g02159.1	GRMZM5G835772_T02	Traes_4BS_6FD4DB601.2	54	85	72	120
AlamoCTG04621_s_at	AlamCTG04621	AT1G02840.2|PACid:19651737	LOC_Os01g21420.1	GRMZM2G331811_T06	TRAES3BF280700010CFD_t1	131	14	124	19
AlamoCTG04633_at	AlamCTG04633	AT2G37790.1|PACid:19638911	\\	GRMZM2G087206_T01	Traes_1DL_B77C961EA.1	61	72	183	84
AlamoCTG04639_s_at	AlamCTG04639	\\	\\	\\	\\	111	157	178	235
AlamoCTG04651_s_at	AlamCTG04651	AT4G12700.1|PACid:19645332	LOC_Os10g31810.1	GRMZM6G866436_T01	Traes_1AL_DB9F37452.1	228	120	101	108
AlamoCTG04670_s_at	AlamCTG04670	AT2G31955.2|PACid:19639514	LOC_Os12g32230.1	GRMZM2G135816_T03	Traes_5BS_012B7F86A.2	76	148	89	164
AlamoCTG04677_s_at	AlamCTG04677	AT3G22270.1|PACid:19663241	LOC_Os01g56300.1	GRMZM2G104955_T01	Traes_1AL_C5C626CD4.1	98	148	230	190
AlamoCTG04678_s_at	AlamCTG04678	AT1G36160.2|PACid:19653858	LOC_Os10g21910.1	GRMZM2G377341_T01	TRAES3BF279900030CFD_t1	4020	1037	2197	1032
AlamoCTG04702_s_at	AlamCTG04702	AT3G16000.1|PACid:19658420	LOC_Os01g08510.1	GRMZM2G142413_T01	Traes_3DS_3FE484ED9.1	55	92	71	174
AlamoCTG04704_s_at	AlamCTG04704	AT1G42440.1|PACid:19652343	LOC_Os11g19250.1	GRMZM2G161285_T01	Traes_7DL_32EEA9748.2	225	353	319	464
AlamoCTG04733_s_at	AlamCTG04733	AT2G38700.1|PACid:19640560	LOC_Os02g01920.1	GRMZM2G396451_T02	TRAES3BF084300020CFD_t1	569	220	253	166
AlamoCTG04753_s_at	AlamCTG04753	AT5G07810.1|PACid:19669799	LOC_Os07g40730.3	GRMZM2G313553_T01	Traes_2DS_0C9126D1A.1	124	201	218	262
AlamoCTG04769_s_at	AlamCTG04769	AT1G12800.1|PACid:19657332	LOC_Os02g02390.1	GRMZM2G088114_T01	Traes_6DS_948258DD9.1	73	31	56	165
AlamoCTG04771_s_at	AlamCTG04771	AT4G19130.1|PACid:19649058	\\	\\	\\	78	124	83	251
AlamoCTG04773_at	AlamCTG04773	\\	\\	\\	\\	37	111	61	53
AlamoCTG04784_at	AlamCTG04784	AT3G51850.1|PACid:19661030	LOC_Os01g61590.1	GRMZM2G030673_T01	\\	265	361	485	636
AlamoCTG04791_s_at	AlamCTG04791	AT5G10690.1|PACid:19668722	\\	GRMZM2G019901_T02	Traes_5BL_BB53F8FBB.1	118	137	155	279
AlamoCTG04793_at	AlamCTG04793	AT1G67800.4|PACid:19657236	LOC_Os06g40650.3	GRMZM2G345544_T02	Traes_7DL_1ED6863DA.2	187	371	437	617
AlamoCTG04800_at	AlamCTG04800	AT1G69070.1|PACid:19657785	LOC_Os03g40110.1	GRMZM2G083437_T01	Traes_5AL_D4B19D372.1	104	220	216	273
AlamoCTG04818_s_at	AlamCTG04818	AT1G48170.1|PACid:19650797	LOC_Os12g08230.1	GRMZM2G019538_T01	\\	124	225	162	342
AlamoCTG04900_s_at	AlamCTG04900	\\	\\	\\	\\	39	139	47	73
AlamoCTG04902_s_at	AlamCTG04902	AT3G46960.1|PACid:19662336	\\	GRMZM2G024882_T01	\\	166	238	215	433
AlamoCTG04970_s_at	AlamCTG04970	AT2G26810.3|PACid:19641862	LOC_Os07g44730.2	GRMZM2G014295_T04	Traes_2BS_7AA0CDF52.1	83	308	47	156
AlamoCTG04973_s_at	AlamCTG04973	AT5G10910.1|PACid:19666965	\\	GRMZM2G484344_T01	\\	142	177	168	288
AlamoCTG05007_at	AlamCTG05007	\\	\\	\\	\\	40	79	113	166
AlamoCTG05014_s_at	AlamCTG05014	AT5G48340.2|PACid:19669530	LOC_Os01g67170.1	GRMZM2G041847_T01	TRAES3BF098800220CFD_t1	103	187	160	208
AlamoCTG05019_s_at	AlamCTG05019	AT5G51660.1|PACid:19671834	\\	GRMZM2G118697_T01	Traes_2AS_8E21314B5.2	139	158	238	286
AlamoCTG05026_s_at	AlamCTG05026	AT4G05490.1|PACid:19648040	\\	\\	\\	56	94	130	86
AlamoCTG05040_s_at	AlamCTG05040	AT5G05200.1|PACid:19673061	LOC_Os07g12530.2	GRMZM2G031780_T02	Traes_7AS_B5544F65B.1	382	628	2059	2025
AlamoCTG05088_at	AlamCTG05088	\\	\\	\\	\\	41	107	83	173
AlamoCTG05103_s_at	AlamCTG05103	AT3G62010.2|PACid:19659119	LOC_Os03g38970.1	GRMZM2G146819_T02	\\	329	380	495	691
AlamoCTG05122_at	AlamCTG05122	AT5G04620.1|PACid:19670911	LOC_Os10g41150.1	GRMZM2G110932_T04	Traes_1DL_CE5DCD02D.1	125	396	107	273
AlamoCTG05127_s_at	AlamCTG05127	AT3G15355.1|PACid:19661477	LOC_Os01g13280.1	GRMZM2G010460_T09	Traes_3DS_65349138C.1	648	1431	859	1088
AlamoCTG05131_s_at	AlamCTG05131	AT3G48110.1|PACid:19664855	\\	GRMZM5G805350_T01	Traes_4AL_4690A5BB7.1	172	405	226	338
AlamoCTG05152_s_at	AlamCTG05152	AT1G47500.1|PACid:19655831	LOC_Os04g37690.1	GRMZM2G420713_T01	Traes_2BL_E01FA173E.1	1402	2000	1961	2879
AlamoCTG05161RC_at	AlamCTG05161-RC	AT5G42390.1|PACid:19667521	\\	GRMZM2G179941_T01	\\	88	178	93	186
AlamoCTG05228_s_at	AlamCTG05228	\\	\\	\\	\\	112	308	265	168
AlamoCTG05248_s_at	AlamCTG05248	AT5G62740.1|PACid:19672339	LOC_Os05g51420.4	GRMZM2G070659_T06	Traes_5DL_91A580EC6.1	558	6042	1488	5943
AlamoCTG05302_s_at	AlamCTG05302	\\	\\	\\	\\	209	144	129	91
AlamoCTG05352_s_at	AlamCTG05352	AT3G09310.1|PACid:19660103	LOC_Os02g15970.2	GRMZM5G819212_T05	\\	348	455	645	917
AlamoCTG05353_s_at	AlamCTG05353	AT5G49960.1|PACid:19669257	\\	GRMZM2G099160_T02	Traes_5DL_66DEEDDE0.1	65	139	106	129
AlamoCTG05387_at	AlamCTG05387	AT3G56490.1|PACid:19661969	LOC_Os03g20630.2	GRMZM2G018728_T02	Traes_4BL_3D73765CE.1	1086	779	524	898
AlamoCTG05485_s_at	AlamCTG05485	AT4G17530.1|PACid:19646596	LOC_Os05g01490.1	GRMZM2G136455_T02	Traes_1BS_D921105E8.2	167	402	267	393
AlamoCTG05486_s_at	AlamCTG05486	AT3G48530.1|PACid:19661870	LOC_Os04g31340.1	GRMZM2G173536_T03	Traes_2DL_5D6D18165.1	143	340	184	274
AlamoCTG05491_x_at	AlamCTG05491	AT4G33680.1|PACid:19648197	LOC_Os03g18810.1	GRMZM2G010328_T01	Traes_4DL_D2423513A.1	378	235	173	369
AlamoCTG05547_s_at	AlamCTG05547	AT3G16340.2|PACid:19663742	LOC_Os06g36090.2	GRMZM2G366146_T01	Traes_7DL_63530C8FA.2	432	223	384	182
AlamoCTG05622_s_at	AlamCTG05622	AT1G80420.3|PACid:19655589	\\	GRMZM2G146490_T01	\\	99	224	113	281
AlamoCTG05643_s_at	AlamCTG05643	\\	\\	\\	\\	92	188	206	107
AlamoCTG05647_s_at	AlamCTG05647	AT4G13420.1|PACid:19647373	\\	\\	\\	25	71	72	136
AlamoCTG05721_at	AlamCTG05721	AT3G42170.1|PACid:19664915	\\	\\	\\	15	604	15	15
AlamoCTG05769_s_at	AlamCTG05769	\\	\\	\\	\\	272	157	189	121
AlamoCTG05780_s_at	AlamCTG05780	AT4G33500.1|PACid:19646643	LOC_Os03g09220.2	GRMZM2G004377_T02	Traes_4DL_45D20634F.2	137	150	296	173
AlamoCTG05837_s_at	AlamCTG05837	AT3G24440.1|PACid:19659242	\\	GRMZM2G021471_T02	\\	85	149	131	199
AlamoCTG05846_s_at	AlamCTG05846	AT2G26430.1|PACid:19639416	LOC_Os01g27940.1	GRMZM2G108463_T02	\\	226	761	322	155
AlamoCTG05848_at	AlamCTG05848	AT1G52360.2|PACid:19656117	\\	\\	\\	85	162	177	247
AlamoCTG05851_s_at	AlamCTG05851	\\	\\	\\	\\	129	105	105	28
AlamoCTG05853_s_at	AlamCTG05853	AT2G02390.1|PACid:19640174	LOC_Os10g40720.1	GRMZM2G013671_T01	Traes_1AL_DDC13A76D.1	193	56	76	58
AlamoCTG05862_s_at	AlamCTG05862	\\	\\	GRMZM2G467799_T03	\\	450	624	904	611
AlamoCTG05901_at	AlamCTG05901	AT5G47080.2|PACid:19668943	LOC_Os07g31280.3	GRMZM2G161611_T02	\\	72	137	160	165
AlamoCTG05946_s_at	AlamCTG05946	AT2G26510.2|PACid:19642913	LOC_Os12g39420.8	GRMZM2G041050_T07	Traes_5BS_1BB5695D4.2	230	763	604	827
AlamoCTG05971_s_at	AlamCTG05971	\\	\\	\\	\\	112	324	49	109
AlamoCTG06248_at	AlamCTG06248	\\	\\	\\	\\	144	12	22	52
AlamoCTG06275_s_at	AlamCTG06275	AT5G26680.2|PACid:19665504	\\	\\	\\	248	504	307	551
AlamoCTG06319_s_at	AlamCTG06319	\\	\\	\\	\\	100	224	146	160
AlamoCTG06368_s_at	AlamCTG06368	AT1G42440.1|PACid:19652343	LOC_Os11g19250.1	GRMZM2G161285_T01	Traes_7BL_0732E4791.2	106	198	166	239
AlamoCTG06381_s_at	AlamCTG06381	AT4G23270.1|PACid:19647062	LOC_Os06g47530.1	\\	Traes_5DL_4F5B8D96F.2	377	912	284	599
AlamoCTG06438_s_at	AlamCTG06438	AT3G42170.1|PACid:19664915	\\	\\	\\	156	287	7	73
AlamoCTG06651_s_at	AlamCTG06651	\\	\\	\\	\\	2050	1865	908	2415
AlamoCTG06725_s_at	AlamCTG06725	AT5G15802.1|PACid:19672002	\\	GRMZM2G145527_T01	\\	745	2104	904	1923
AlamoCTG06755_x_at	AlamCTG06755	AT3G55605.1|PACid:19659447	\\	GRMZM2G011213_T01	\\	96	266	136	904
AlamoCTG06963_s_at	AlamCTG06963	\\	\\	\\	\\	28	112	53	107
AlamoCTG06986_s_at	AlamCTG06986	AT3G11945.1|PACid:19664713	LOC_Os07g38850.1	GRMZM2G113476_T03	Traes_1BL_FF34C01A5.1	367	157	350	261
AlamoCTG07007_s_at	AlamCTG07007	AT1G78570.1|PACid:19652089	LOC_Os03g17000.3	GRMZM2G166767_T02	Traes_4DL_711FD92F8.1	1213	584	630	487
AlamoCTG07017_s_at	AlamCTG07017	\\	\\	\\	\\	13	53	24	115
AlamoCTG07026_s_at	AlamCTG07026	AT4G34640.1|PACid:19643823	LOC_Os03g59040.1	GRMZM2G029396_T02	Traes_5BL_CC637257C.1	561	196	202	147
AlamoCTG07113_s_at	AlamCTG07113	AT5G13280.1|PACid:19665297	LOC_Os07g20544.1	GRMZM2G052935_T01	Traes_5DL_7C5517ADE.1	121	102	126	399
AlamoCTG07184_s_at	AlamCTG07184	AT1G15080.1|PACid:19653514	LOC_Os09g13870.2	GRMZM2G024615_T05	\\	185	724	156	1310
AlamoCTG07194_x_at	AlamCTG07194	\\	\\	AC192244.3_FGT007	TRAES3BF173100070CFD_ncrna	6	219	50	163
AlamoCTG07205_s_at	AlamCTG07205	\\	\\	\\	\\	311	122	239	243
AlamoCTG07358_s_at	AlamCTG07358	\\	\\	\\	\\	70	159	140	137
AlamoCTG07437_s_at	AlamCTG07437	AT3G07040.1|PACid:19658764	\\	GRMZM2G162098_T01	\\	50	84	103	85
AlamoCTG07482_s_at	AlamCTG07482	AT5G12170.2|PACid:19671422	LOC_Os12g32650.1	GRMZM2G002115_T01	\\	170	337	288	394
AlamoCTG07603_s_at	AlamCTG07603	\\	\\	\\	\\	87	360	253	135
AlamoCTG07719_s_at	AlamCTG07719	\\	\\	\\	\\	394	844	556	890
AlamoCTG07740_s_at	AlamCTG07740	AT3G63520.1|PACid:19660377	LOC_Os12g44310.1	GRMZM2G057243_T02	Traes_5BS_8D39DFC55.1	2367	1162	1991	1766
AlamoCTG07796_at	AlamCTG07796	AT4G23140.1|PACid:19648962	\\	\\	\\	36	180	86	144
AlamoCTG07799_s_at	AlamCTG07799	\\	\\	\\	\\	292	708	444	422
AlamoCTG07821_s_at	AlamCTG07821	AT2G45910.1|PACid:19638302	\\	\\	\\	82	510	291	615
AlamoCTG07923_s_at	AlamCTG07923	\\	\\	\\	\\	35	120	121	190
AlamoCTG07954_s_at	AlamCTG07954	AT5G63630.1|PACid:19672295	\\	\\	Traes_3AL_E7C29FDBF.2	162	394	252	342
AlamoCTG07959_at	AlamCTG07959	AT5G38900.1|PACid:19666916	\\	GRMZM2G045192_T03	Traes_7BS_20BB970B7.1	66	107	76	149
AlamoCTG08015_at	AlamCTG08015	AT4G25030.2|PACid:19646997	\\	\\	\\	540	413	53	294
AlamoCTG08139_at	AlamCTG08139	\\	\\	GRMZM2G512386_T03	Traes_5BS_736E9D9B4.2	47	86	60	109
AlamoCTG08170_at	AlamCTG08170	\\	\\	\\	\\	154	298	208	315
AlamoCTG08202_s_at	AlamCTG08202	AT3G09310.1|PACid:19660103	LOC_Os02g15970.3	GRMZM5G819212_T04	\\	69	127	44	178
AlamoCTG08290_s_at	AlamCTG08290	AT3G46920.1|PACid:19658417	LOC_Os06g08280.1	GRMZM2G071996_T01	Traes_7DS_2565207CB.2	1500	620	802	950
AlamoCTG08393_s_at	AlamCTG08393	AT3G06810.1|PACid:19664525	LOC_Os07g47820.1	GRMZM2G001297_T01	\\	179	359	232	501
AlamoCTG08483_s_at	AlamCTG08483	\\	\\	\\	\\	67	180	84	165
AlamoCTG08523_s_at	AlamCTG08523	AT5G42900.3|PACid:19671080	\\	\\	Traes_4DL_5594EC24A.1	18	45	16	127
AlamoCTG08550_s_at	AlamCTG08550	AT1G69040.1|PACid:19657128	LOC_Os03g40100.1	GRMZM2G383408_T02	\\	513	237	619	353
AlamoCTG08554_x_at	AlamCTG08554	AT3G18440.1|PACid:19661191	\\	GRMZM2G057983_T01	\\	1342	552	1057	514
AlamoCTG08685_s_at	AlamCTG08685	AT1G43722.1|PACid:19650263	LOC_Os01g66650.1	\\	\\	121	273	213	215
AlamoCTG08693_at	AlamCTG08693	AT5G18570.1|PACid:19668674	\\	\\	\\	14	36	21	142
AlamoCTG08728_s_at	AlamCTG08728	\\	\\	\\	\\	685	991	682	1809
AlamoCTG08846_at	AlamCTG08846	AT5G23630.1|PACid:19671640	\\	\\	\\	118	237	176	175
AlamoCTG08848_s_at	AlamCTG08848	AT3G18730.1|PACid:19664365	\\	GRMZM2G472023_T03	\\	614	129	322	739
AlamoCTG08854_s_at	AlamCTG08854	\\	\\	\\	\\	140	52	166	81
AlamoCTG08878_s_at	AlamCTG08878	\\	\\	\\	\\	238	1745	403	1458
AlamoCTG08886_s_at	AlamCTG08886	AT5G13850.1|PACid:19665557	\\	GRMZM2G000923_T01	Traes_4AS_1D435396E.2	413	890	651	495
AlamoCTG08903_s_at	AlamCTG08903	\\	\\	\\	\\	107	129	47	88
AlamoCTG08917_s_at	AlamCTG08917	AT5G05360.2|PACid:19666003	LOC_Os05g27660.1	\\	\\	191	315	253	405
AlamoCTG08932_s_at	AlamCTG08932	AT1G76065.1|PACid:19655132	\\	GRMZM2G046472_T01	\\	116	175	100	259
AlamoCTG09004_s_at	AlamCTG09004	AT3G29185.1|PACid:19660348	LOC_Os03g55164.1	GRMZM2G166999_T01	Traes_5BL_A87DEB201.1	480	176	403	522
AlamoCTG09083_s_at	AlamCTG09083	\\	\\	\\	\\	130	188	31	435
AlamoCTG09127_at	AlamCTG09127	AT2G15530.4|PACid:19638060	LOC_Os05g07070.4	\\	\\	49	105	55	55
AlamoCTG09139_s_at	AlamCTG09139	AT5G08400.2|PACid:19668902	\\	GRMZM2G006006_T01	Traes_6BL_617960092.1	143	257	150	366
AlamoCTG09196_s_at	AlamCTG09196	\\	\\	\\	\\	12	133	34	19
AlamoCTG09247_s_at	AlamCTG09247	AT1G72730.1|PACid:19649247	\\	\\	\\	40	203	260	59
AlamoCTG09394_s_at	AlamCTG09394	AT3G16950.1|PACid:19661634	LOC_Os05g06460.1	GRMZM2G073774_T01	Traes_1DS_D46002062.2	330	159	160	129
AlamoCTG09429_x_at	AlamCTG09429	AT4G26690.1|PACid:19643830	\\	GRMZM2G060194_T01	Traes_7AS_29FF84C97.2	170	566	291	596
AlamoCTG09453_s_at	AlamCTG09453	AT5G56000.1|PACid:19667564	LOC_Os09g30412.1	GRMZM2G069651_T05	Traes_5BL_0F3A986F9.2	4797	1273	5721	2417
AlamoCTG09489_s_at	AlamCTG09489	AT2G39340.1|PACid:19639377	LOC_Os05g38730.1	GRMZM2G134753_T01	Traes_1BL_D24BED30B.2	90	152	211	173
AlamoCTG09526_x_at	AlamCTG09526	\\	\\	\\	\\	141	90	51	43
AlamoCTG09620_s_at	AlamCTG09620	\\	\\	\\	\\	66	317	117	152
AlamoCTG09623_s_at	AlamCTG09623	\\	LOC_Os01g64010.2	GRMZM2G060027_T02	\\	46	53	52	103
AlamoCTG09666_at	AlamCTG09666	AT5G02770.1|PACid:19671969	LOC_Os03g17490.1	\\	\\	90	138	114	191
AlamoCTG09831_s_at	AlamCTG09831	AT1G16720.1|PACid:19654625	\\	\\	\\	1893	539	2183	741
AlamoCTG09844_s_at	AlamCTG09844	AT3G54110.1|PACid:19659064	\\	GRMZM2G000510_T04	Traes_4AL_F5E83F7BA.1	3324	2685	2614	1644
AlamoCTG09879_s_at	AlamCTG09879	AT4G23160.1|PACid:19648072	LOC_Os09g06910.1	\\	\\	57	96	128	75
AlamoCTG09883_at	AlamCTG09883	AT4G23280.1|PACid:19645083	\\	\\	\\	282	1370	375	797
AlamoCTG09939_s_at	AlamCTG09939	AT1G34340.1|PACid:19650709	\\	\\	\\	27	167	142	33
AlamoCTG09999_s_at	AlamCTG09999	AT1G19660.2|PACid:19656962	LOC_Os08g26870.3	GRMZM2G053531_T02	Traes_7AL_F1C7B9A96.2	504	2160	884	1429
AlamoCTG10041_at	AlamCTG10041	\\	\\	\\	\\	99	93	120	44
AlamoCTG10167_s_at	AlamCTG10167	\\	\\	\\	\\	140	275	280	289
AlamoCTG10168_at	AlamCTG10168	AT4G19050.1|PACid:19644353	\\	\\	\\	126	311	216	635
AlamoCTG10204_s_at	AlamCTG10204	AT1G26640.1|PACid:19653431	LOC_Os01g55890.2	\\	Traes_3AL_5F62B4B78.1	39	97	68	182
AlamoCTG10258_s_at	AlamCTG10258	AT2G19480.3|PACid:19640723	\\	\\	Traes_1DL_DB42E9C83.1	22	26	33	100
AlamoCTG10339_s_at	AlamCTG10339	\\	\\	\\	\\	167	59	65	51
AlamoCTG10353_s_at	AlamCTG10353	\\	\\	\\	\\	156	70	61	87
AlamoCTG10356_at	AlamCTG10356	\\	\\	\\	\\	32	78	72	141
AlamoCTG10389_at	AlamCTG10389	\\	\\	\\	\\	206	417	319	348
AlamoCTG10405_at	AlamCTG10405	AT5G25220.2|PACid:19669883	LOC_Os02g08544.2	GRMZM2G433591_T01	Traes_7AL_2D85286A1.1	59	128	137	97
AlamoCTG10612_at	AlamCTG10612	\\	\\	\\	\\	127	171	351	213
AlamoCTG10645_at	AlamCTG10645	AT1G34210.1|PACid:19651193	\\	\\	\\	103	123	107	245
AlamoCTG10651_at	AlamCTG10651	\\	\\	\\	\\	41	46	11	110
AlamoCTG10706_s_at	AlamCTG10706	AT5G20730.2|PACid:19666707	LOC_Os02g04810.1	GRMZM2G102845_T01	Traes_6AS_967D58FB4.1	125	57	124	130
AlamoCTG10805_s_at	AlamCTG10805	AT5G67500.1|PACid:19671953	\\	\\	\\	59	97	86	189
AlamoCTG10909_s_at	AlamCTG10909	AT5G15860.1|PACid:19665496	LOC_Os01g45460.1	GRMZM2G473976_T01	\\	143	34	57	40
AlamoCTG10939_s_at	AlamCTG10939	\\	\\	\\	\\	287	130	211	211
AlamoCTG10947_at	AlamCTG10947	\\	\\	\\	\\	100	27	129	83
AlamoCTG10970_s_at	AlamCTG10970	AT5G19460.1|PACid:19670690	LOC_Os09g15340.1	GRMZM2G031461_T01	\\	176	379	210	373
AlamoCTG11019_at	AlamCTG11019	\\	\\	\\	\\	140	24	22	23
AlamoCTG11027_x_at	AlamCTG11027	\\	LOC_Os07g41694.1	\\	Traes_2AS_5A5B47439.1	205	209	446	383
AlamoCTG11443_s_at	AlamCTG11443	\\	\\	\\	\\	65	148	60	126
AlamoCTG11494_s_at	AlamCTG11494	AT5G19960.1|PACid:19671473	LOC_Os02g11750.1	GRMZM2G057642_T03	Traes_6DS_989682E3C.2	1091	1795	1473	2308
AlamoCTG11667_at	AlamCTG11667	AT5G42480.1|PACid:19668024	LOC_Os02g03000.2	GRMZM2G060451_T02	Traes_6AS_62C8C07B6.1	355	159	351	276
AlamoCTG11710_s_at	AlamCTG11710	AT5G20090.2|PACid:19668278	LOC_Os08g31830.1	\\	Traes_2AL_F6F167BB3.1	308	503	493	618
AlamoCTG11753_s_at	AlamCTG11753	\\	\\	\\	\\	727	277	879	939
AlamoCTG11904_at	AlamCTG11904	\\	\\	\\	\\	30	44	46	136
AlamoCTG11912_s_at	AlamCTG11912	\\	\\	\\	\\	90	368	256	150
AlamoCTG11934_at	AlamCTG11934	\\	\\	\\	\\	38	114	52	29
AlamoCTG11973_s_at	AlamCTG11973	\\	\\	\\	\\	236	440	505	481
AlamoCTG11993_s_at	AlamCTG11993	AT1G76690.1|PACid:19655183	ChrSy.fgenesh.mRNA.69	\\	\\	126	116	52	86
AlamoCTG12005_at	AlamCTG12005	\\	\\	\\	\\	64	96	86	154
AlamoCTG12017_s_at	AlamCTG12017	\\	\\	\\	\\	5	220	44	283
AlamoCTG12088_at	AlamCTG12088	\\	\\	\\	\\	23	166	20	38
AlamoCTG12154_at	AlamCTG12154	\\	\\	\\	\\	115	48	122	92
AlamoCTG12177_s_at	AlamCTG12177	AT1G25570.1|PACid:19654809	LOC_Os01g04720.1	GRMZM2G022897_T01	TRAES3BF062700010CFD_t1	141	20	20	18
AlamoCTG12216_s_at	AlamCTG12216	\\	\\	\\	\\	65	175	270	42
AlamoCTG12227_at	AlamCTG12227	\\	\\	GRMZM2G083725_T01	\\	201	123	84	101
AlamoCTG12381_s_at	AlamCTG12381	\\	\\	\\	\\	193	24	42	67
AlamoCTG12445_s_at	AlamCTG12445	\\	\\	\\	\\	21	182	26	22
AlamoCTG12522_s_at	AlamCTG12522	AT4G04190.2|PACid:19647340	LOC_Os04g33510.1	GRMZM2G177721_T03	Traes_2DL_E74CDF045.1	51	115	47	83
AlamoCTG12671_s_at	AlamCTG12671	\\	\\	\\	\\	62	146	45	80
AlamoCTG12714_s_at	AlamCTG12714	\\	\\	\\	\\	89	247	103	42
AlamoCTG12748_s_at	AlamCTG12748	AT4G25680.1|PACid:19647341	LOC_Os10g38970.1	GRMZM2G162292_T01	Traes_1AL_CD95FCC1F.1	366	561	388	768
AlamoCTG12782_s_at	AlamCTG12782	AT5G44720.1|PACid:19669566	LOC_Os09g38772.1	GRMZM2G081571_T05	\\	196	328	228	431
AlamoCTG12786_s_at	AlamCTG12786	AT5G36170.1|PACid:19672838	LOC_Os07g36250.1	GRMZM2G472382_T01	Traes_2DS_45792D4B1.1	170	505	495	578
AlamoCTG12810_s_at	AlamCTG12810	AT1G28050.1|PACid:19654658	\\	GRMZM2G159996_T01	\\	146	865	205	1044
AlamoCTG12813_at	AlamCTG12813	AT3G42170.1|PACid:19664915	\\	\\	\\	47	190	99	220
AlamoCTG12833_s_at	AlamCTG12833	AT2G42750.1|PACid:19638495	LOC_Os05g45350.3	GRMZM2G029546_T03	\\	917	941	1105	419
AlamoCTG12843_s_at	AlamCTG12843	AT1G74520.1|PACid:19657061	LOC_Os02g51290.1	GRMZM2G130548_T03	\\	288	16	62	16
AlamoCTG12860_s_at	AlamCTG12860	\\	\\	\\	\\	1249	2962	1888	2683
AlamoCTG12863_s_at	AlamCTG12863	AT5G38720.1|PACid:19672712	\\	\\	Traes_6DL_D0F16DC8E.1	283	492	408	853
AlamoCTG12888_s_at	AlamCTG12888	AT1G77230.1|PACid:19649633	\\	\\	\\	64	184	103	80
AlamoCTG12894_s_at	AlamCTG12894	AT5G08280.1|PACid:19667830	LOC_Os02g07230.3	GRMZM2G041159_T03	\\	1112	1587	1000	2493
AlamoCTG12932_s_at	AlamCTG12932	AT1G01040.1|PACid:19652432	\\	GRMZM2G040762_T01	\\	89	109	183	146
AlamoCTG12957_s_at	AlamCTG12957	AT2G39740.1|PACid:19639701	\\	\\	TRAES3BF069100040CFD_t1	60	102	170	205
AlamoCTG12966_s_at	AlamCTG12966	\\	\\	\\	\\	131	90	57	47
AlamoCTG13031_s_at	AlamCTG13031	\\	\\	\\	\\	47	133	81	28
AlamoCTG13082_s_at	AlamCTG13082	AT4G33090.1|PACid:19647085	\\	GRMZM2G006943_T02	\\	49	96	118	189
AlamoCTG13108_s_at	AlamCTG13108	\\	\\	\\	\\	63	204	107	91
AlamoCTG13154_s_at	AlamCTG13154	AT2G15560.1|PACid:19639068	LOC_Os08g13390.1	GRMZM2G027431_T02	Traes_5AS_6DAB413F3.2	64	129	86	158
AlamoCTG13170_s_at	AlamCTG13170	AT5G49650.1|PACid:19669264	LOC_Os12g43664.1	\\	Traes_2BL_F7FB5404B.2	46	123	60	64
AlamoCTG13171_s_at	AlamCTG13171	AT1G10940.1|PACid:19654762	LOC_Os01g64970.1	GRMZM2G063961_T01	Traes_1BL_AC5FE4599.1	119	55	69	89
AlamoCTG13173_at	AlamCTG13173	\\	\\	GRMZM2G125585_T02	\\	75	329	236	27
AlamoCTG13182_s_at	AlamCTG13182	AT4G25920.1|PACid:19643726	\\	\\	\\	455	1105	835	1169
AlamoCTG13212_at	AlamCTG13212	\\	\\	\\	\\	86	161	194	135
AlamoCTG13216_s_at	AlamCTG13216	AT4G38440.1|PACid:19648077	LOC_Os06g37640.1	GRMZM2G156818_T01	Traes_7DL_6B98A0572.1	54	92	111	113
AlamoCTG13267_s_at	AlamCTG13267	AT3G06920.1|PACid:19664925	\\	GRMZM2G086757_T01	\\	90	175	141	204
AlamoCTG13280_s_at	AlamCTG13280	AT2G43500.2|PACid:19639613	\\	GRMZM2G105004_T02	\\	291	456	616	496
AlamoCTG13310_s_at	AlamCTG13310	AT1G30680.1|PACid:19652477	LOC_Os06g45980.1	GRMZM2G164835_T01	\\	69	93	67	222
AlamoCTG13331_x_at	AlamCTG13331	AT5G07630.1|PACid:19666437	LOC_Os07g30250.1	GRMZM2G133421_T03	\\	37	102	69	131
AlamoCTG13341_s_at	AlamCTG13341	\\	\\	\\	\\	137	476	199	291
AlamoCTG13354_s_at	AlamCTG13354	AT4G10440.1|PACid:19645324	LOC_Os06g01450.1	GRMZM2G164916_T03	Traes_7AS_AD77EC825.2	205	497	340	407
AlamoCTG13383_s_at	AlamCTG13383	AT5G55390.2|PACid:19665974	\\	\\	\\	198	215	401	193
AlamoCTG13488_s_at	AlamCTG13488	AT4G35910.1|PACid:19649009	LOC_Os12g39840.1	GRMZM2G362306_T01	\\	90	154	143	276
AlamoCTG13499_s_at	AlamCTG13499	AT1G33110.1|PACid:19652995	LOC_Os12g03230.1	GRMZM2G079127_T01	Traes_5DL_27EBF2358.2	3340	1359	3408	1285
AlamoCTG13543_s_at	AlamCTG13543	AT1G47900.2|PACid:19649238	LOC_Os03g14250.1	AC205419.3_FGT001	\\	179	18	8	18
AlamoCTG13564_s_at	AlamCTG13564	AT1G79230.2|PACid:19649441	\\	GRMZM2G168888_T10	\\	277	503	344	653
AlamoCTG13583_s_at	AlamCTG13583	AT3G59580.2|PACid:19660524	\\	GRMZM2G031398_T02	\\	85	140	210	138
AlamoCTG13624_s_at	AlamCTG13624	AT3G08620.1|PACid:19659857	\\	GRMZM2G125531_T02	\\	253	521	337	421
AlamoCTG13685_s_at	AlamCTG13685	AT1G15740.1|PACid:19657481	\\	GRMZM5G863385_T03	\\	1536	3813	2475	3975
AlamoCTG13692_s_at	AlamCTG13692	AT2G46710.1|PACid:19639380	LOC_Os02g45600.1	GRMZM2G044495_T01	Traes_2BL_C7941CDEA.1	258	452	638	456
AlamoCTG13711_s_at	AlamCTG13711	\\	\\	\\	\\	97	198	234	157
AlamoCTG13718_s_at	AlamCTG13718	AT4G24220.1|PACid:19645610	\\	\\	\\	1522	5102	1336	5706
AlamoCTG13723_s_at	AlamCTG13723	\\	\\	\\	\\	210	602	58	339
AlamoCTG13735_s_at	AlamCTG13735	\\	\\	\\	\\	588	1933	626	2461
AlamoCTG13752_s_at	AlamCTG13752	AT1G53590.1|PACid:19655541	LOC_Os02g20970.1	GRMZM2G156238_T01	Traes_2AS_23F156C6B.1	49	177	66	169
AlamoCTG13758_s_at	AlamCTG13758	AT5G12250.1|PACid:19670892	LOC_Os01g59150.2	GRMZM2G071790_T04	Traes_3DL_2114C4621.2	4911	3300	1173	2478
AlamoCTG13773_s_at	AlamCTG13773	AT1G56440.1|PACid:19651796	LOC_Os05g03910.1	GRMZM2G034043_T02	\\	264	83	277	155
AlamoCTG13787_at	AlamCTG13787	AT1G29370.1|PACid:19650473	\\	GRMZM2G101515_T01	\\	4789	2321	4770	3737
AlamoCTG13802_s_at	AlamCTG13802	AT5G41980.1|PACid:19667799	\\	\\	\\	6	426	207	210
AlamoCTG13805_s_at	AlamCTG13805	AT2G46080.1|PACid:19642285	\\	\\	Traes_1BL_DA1B7256E1.1	1043	595	549	431
AlamoCTG13819_s_at	AlamCTG13819	AT4G16150.1|PACid:19645161	LOC_Os07g30774.1	GRMZM2G032336_T01	Traes_2DS_DB01D4513.2	142	360	302	327
AlamoCTG13830_at	AlamCTG13830	AT5G23430.1|PACid:19672660	LOC_Os04g58130.1	GRMZM2G406553_T06	Traes_2BL_392793376.1	55	124	57	83
AlamoCTG13865_s_at	AlamCTG13865	AT5G03160.1|PACid:19671370	LOC_Os01g74580.1	GRMZM2G341404_T01	Traes_3AL_75B505500.1	324	152	302	276
AlamoCTG13870_s_at	AlamCTG13870	\\	\\	\\	\\	138	326	262	244
AlamoCTG13913_at	AlamCTG13913	AT1G53590.1|PACid:19655541	\\	GRMZM2G144403_T01	\\	260	1653	444	579
AlamoCTG13937_s_at	AlamCTG13937	AT4G39860.2|PACid:19647436	LOC_Os04g38310.2	GRMZM2G381267_T02	Traes_2DL_21003CD5E.1	912	713	238	279
AlamoCTG13944_s_at	AlamCTG13944	AT3G05970.1|PACid:19661827	LOC_Os11g04980.1	GRMZM2G059381_T03	Traes_5DL_A1C812594.1	34	227	28	251
AlamoCTG13987_s_at	AlamCTG13987	AT1G51160.2|PACid:19653565	LOC_Os01g33020.2	GRMZM2G039373_T03	\\	288	210	196	142
AlamoCTG13995_s_at	AlamCTG13995	AT2G35410.1|PACid:19638402	\\	\\	\\	23	66	6	114
AlamoCTG14002_s_at	AlamCTG14002	AT2G29630.3|PACid:19642572	LOC_Os03g47610.4	GRMZM2G027663_T03	Traes_4DS_0A7E021B3.2	405	1056	415	5110
AlamoCTG14014_s_at	AlamCTG14014	AT2G26230.1|PACid:19639707	\\	GRMZM2G164141_T02	TRAES3BF019300180CFD_t1	15	585	193	154
AlamoCTG14024_s_at	AlamCTG14024	AT2G36990.1|PACid:19642562	\\	GRMZM2G144196_T03	\\	53	98	135	142
AlamoCTG14026_s_at	AlamCTG14026	AT2G29390.5|PACid:19641524	LOC_Os11g48020.1	GRMZM2G176301_T03	Traes_4AL_8E8063A5D.1	172	11	44	19
AlamoCTG14045_s_at	AlamCTG14045	AT5G24710.1|PACid:19669249	\\	\\	\\	100	84	31	12
AlamoCTG14050_s_at	AlamCTG14050	AT1G78000.2|PACid:19652468	LOC_Os03g09970.1	GRMZM2G342907_T01	Traes_4AS_CE4C6A8A2.1	120	203	372	80
AlamoCTG14072_s_at	AlamCTG14072	AT1G45207.2|PACid:19649125	\\	GRMZM2G162598_T01	\\	270	70	150	68
AlamoCTG14108_at	AlamCTG14108	AT3G22220.2|PACid:19663900	\\	GRMZM2G412137_T01	\\	57	48	131	75
AlamoCTG14116_at	AlamCTG14116	AT3G47720.1|PACid:19664636	LOC_Os04g57640.2	\\	Traes_7BL_1967826F1.2	68	116	167	140
AlamoCTG14134_s_at	AlamCTG14134	AT1G55590.1|PACid:19656473	\\	GRMZM2G048665_T01	\\	139	247	211	347
AlamoCTG14137_s_at	AlamCTG14137	AT1G80420.3|PACid:19655589	LOC_Os10g36550.2	GRMZM2G063679_T01	Traes_1BL_9284AD17C.3	282	523	262	758
AlamoCTG14146_s_at	AlamCTG14146	\\	\\	\\	\\	79	188	118	114
AlamoCTG14153_s_at	AlamCTG14153	AT4G02600.2|PACid:19645975	\\	GRMZM5G881803_T01	Traes_1BL_533D05ED2.1	1564	684	963	670
AlamoCTG14172_at	AlamCTG14172	AT1G21270.1|PACid:19656642	LOC_Os02g42110.1	\\	Traes_6DS_4F9431005.1	68	307	103	133
AlamoCTG14215_s_at	AlamCTG14215	AT1G48120.1|PACid:19650805	LOC_Os01g53660.1	GRMZM2G308083_T01	Traes_3DL_71B381509.2	40	79	68	109
AlamoCTG14241_at	AlamCTG14241	AT1G60900.1|PACid:19651439	\\	GRMZM2G057450_T06	Traes_4DS_FABA6C874.2	95	191	74	286
AlamoCTG14284_s_at	AlamCTG14284	AT4G12650.1|PACid:19648641	LOC_Os05g07650.1	GRMZM2G126865_T01	Traes_6BL_E1FB99DBD.2	564	300	268	229
AlamoCTG14285_s_at	AlamCTG14285	AT5G18860.1|PACid:19667161	\\	\\	\\	53	64	104	126
AlamoCTG14313_s_at	AlamCTG14313	AT4G02510.1|PACid:19644015	LOC_Os05g05950.1	GRMZM2G351125_T01	Traes_1BS_82B47CBF7.2	390	653	624	1186
AlamoCTG14343_at	AlamCTG14343	AT2G20560.1|PACid:19639180	\\	GRMZM5G835677_T02	\\	338	100	247	194
AlamoCTG14345_s_at	AlamCTG14345	AT2G25930.1|PACid:19642828	\\	\\	\\	226	410	323	456
AlamoCTG14348_s_at	AlamCTG14348	AT1G75130.1|PACid:19651730	\\	GRMZM2G066784_T01	Traes_1AL_B64E75138.1	26	58	43	101
AlamoCTG14366_s_at	AlamCTG14366	AT5G35220.1|PACid:19671341	LOC_Os03g57840.1	GRMZM2G049547_T03	Traes_5DL_F09035AC5.1	284	486	334	807
AlamoCTG14370_x_at	AlamCTG14370	AT5G08500.1|PACid:19667788	LOC_Os04g36050.1	GRMZM2G437119_T02	Traes_2DL_2BED9E8FE.1	116	286	133	291
AlamoCTG14372_s_at	AlamCTG14372	AT2G27810.1|PACid:19640769	LOC_Os01g63870.1	GRMZM2G095611_T03	\\	129	31	186	166
AlamoCTG14395_s_at	AlamCTG14395	AT5G46340.1|PACid:19670783	\\	\\	\\	353	99	109	114
AlamoCTG14398_s_at	AlamCTG14398	AT3G07040.1|PACid:19658764	\\	GRMZM5G827121_T01	\\	30	59	42	187
AlamoCTG14430_at	AlamCTG14430	AT4G31480.2|PACid:19647227	LOC_Os11g07280.1	GRMZM2G094699_T01	TRAES3BF058300010CFD_t1	49	103	62	60
AlamoCTG14443_x_at	AlamCTG14443	AT4G39050.1|PACid:19649007	LOC_Os10g36880.1	GRMZM2G105770_T02	Traes_1AL_097DB7389.1	312	65	59	63
AlamoCTG14474_s_at	AlamCTG14474	AT5G19820.1|PACid:19672858	LOC_Os03g49420.2	GRMZM2G033619_T02	Traes_4AL_A7C5368A9.2	569	1366	874	1278
AlamoCTG14475_s_at	AlamCTG14475	AT5G09590.1|PACid:19667908	LOC_Os09g31486.2	GRMZM2G365374_T01	Traes_5BL_D8D745F37.1	2645	1227	2025	1130
AlamoCTG14507_s_at	AlamCTG14507	AT1G18660.3|PACid:19654275	\\	GRMZM2G032821_T02	Traes_4BS_C65A1237F.1	384	138	329	201
AlamoCTG14509_s_at	AlamCTG14509	AT1G08200.1|PACid:19649452	LOC_Os01g73790.1	GRMZM2G063949_T01	TRAES3BF156000030CFD_t1	947	152	117	118
AlamoCTG14561_s_at	AlamCTG14561	AT2G31190.1|PACid:19641985	LOC_Os04g43690.1	GRMZM2G030275_T02	Traes_2AL_8A7BAF255.2	120	161	168	324
AlamoCTG14600_s_at	AlamCTG14600	AT4G16150.1|PACid:19645161	LOC_Os07g30774.1	GRMZM2G032336_T01	\\	236	611	497	572
AlamoCTG14615_s_at	AlamCTG14615	AT5G46490.2|PACid:19671777	\\	GRMZM2G322748_T01	\\	181	82	236	42
AlamoCTG14657_s_at	AlamCTG14657	AT2G17890.1|PACid:19642660	LOC_Os02g03410.2	GRMZM2G053868_T02	Traes_6AS_CE8BAAE7A.2	207	484	433	333
AlamoCTG14671_s_at	AlamCTG14671	AT1G02960.2|PACid:19654052	\\	\\	\\	92	161	128	247
AlamoCTG14684_s_at	AlamCTG14684	AT2G33860.1|PACid:19641330	LOC_Os01g54990.1	GRMZM5G874163_T03	Traes_3DL_734F1498E.1	601	565	1226	953
AlamoCTG14685_s_at	AlamCTG14685	AT3G01650.1|PACid:19661381	LOC_Os01g73000.2	GRMZM2G118265_T07	Traes_3DL_A914BB78C.2	538	909	1286	895
AlamoCTG14691_at	AlamCTG14691	AT2G44530.1|PACid:19640957	LOC_Os02g03540.1	GRMZM2G038791_T01	Traes_6AS_88F0CBEC0.2	59	113	92	165
AlamoCTG14706_s_at	AlamCTG14706	AT2G26780.1|PACid:19642176	LOC_Os12g04030.1	GRMZM2G095326_T01	Traes_5AL_CBA5C4F7B.1	87	97	180	108
AlamoCTG14714_s_at	AlamCTG14714	AT1G51950.1|PACid:19655723	\\	GRMZM2G074427_T02	\\	65	157	162	157
AlamoCTG14717_s_at	AlamCTG14717	AT3G46530.1|PACid:19663678	\\	\\	\\	44	42	102	29
AlamoCTG14723_x_at	AlamCTG14723	AT1G09640.1|PACid:19651340	LOC_Os02g12800.3	GRMZM2G029559_T02	Traes_6AS_91194988A.2	113	256	128	159
AlamoCTG14743_s_at	AlamCTG14743	AT4G25740.2|PACid:19646051	LOC_Os01g73160.1	GRMZM2G446960_T01	TRAES3BF082600020CFD_t1	764	664	354	847
AlamoCTG14773_s_at	AlamCTG14773	AT2G05830.4|PACid:19639930	LOC_Os11g11050.1	GRMZM2G139533_T02	Traes_4DS_2A13108A6.1	156	415	195	376
AlamoCTG14784_s_at	AlamCTG14784	AT4G36790.1|PACid:19648509	LOC_Os03g59450.1	GRMZM2G363545_T04	Traes_1AL_5FD3B3577.1	25	106	111	217
AlamoCTG14785_s_at	AlamCTG14785	AT2G26430.3|PACid:19639418	\\	GRMZM2G108463_T02	Traes_6AL_F88D04A4D.1	114	5	166	194
AlamoCTG14803_s_at	AlamCTG14803	AT3G12730.1|PACid:19663193	\\	\\	\\	58	125	130	95
AlamoCTG14835_s_at	AlamCTG14835	AT3G59040.1|PACid:19662732	LOC_Os08g09270.1	GRMZM2G005938_T01	Traes_3DL_4649CC7A8.2	284	959	415	1072
AlamoCTG14836_s_at	AlamCTG14836	AT3G15355.1|PACid:19661477	\\	GRMZM2G010460_T09	TRAES3BF017500030CFD_t1	182	518	323	524
AlamoCTG14848_s_at	AlamCTG14848	AT3G62270.1|PACid:19664992	LOC_Os12g37840.1	GRMZM2G082203_T01	Traes_5DS_94753D198.1	37	175	30	303
AlamoCTG14852_s_at	AlamCTG14852	AT1G07350.2|PACid:19650519	LOC_Os03g15890.1	GRMZM2G073567_T01	\\	953	132	779	130
AlamoCTG14914_s_at	AlamCTG14914	\\	\\	\\	\\	166	59	152	65
AlamoCTG14939_s_at	AlamCTG14939	AT4G39910.1|PACid:19648861	\\	GRMZM2G072146_T01	\\	131	264	262	299
AlamoCTG14979_s_at	AlamCTG14979	\\	\\	\\	\\	46	99	72	222
AlamoCTG18538_at	AlamCTG18538	AT2G28760.3|PACid:19638522	LOC_Os03g16980.1	GRMZM2G165357_T02	Traes_4DL_3E1D8C8A0.2	173	102	93	86
AlamoSLT15073_s_at	AlamSGLT15073	AT3G13224.1|PACid:19662977	LOC_Os08g23120.1	GRMZM2G152526_T01	Traes_6BL_A5614E593.2	310	341	205	141
AlamoSLT15123_s_at	AlamSGLT15123	\\	\\	\\	\\	44	39	89	113
AlamoSLT15136_s_at	AlamSGLT15136	\\	\\	\\	\\	1100	2052	826	2263
AlamoSLT15288_at	AlamSGLT15288	\\	\\	\\	\\	274	16	168	488
AlamoSLT15704_s_at	AlamSGLT15704	AT5G64050.1|PACid:19670485	\\	GRMZM5G891373_T03	\\	455	698	478	933
AlamoSLT15829_at	AlamSGLT15829	AT2G25470.1|PACid:19640210	\\	\\	\\	22	102	44	280
AlamoSLT15835_s_at	AlamSGLT15835	AT4G37940.1|PACid:19644309	\\	\\	\\	103	136	99	299
AlamoSLT16242_at	AlamSGLT16242	AT2G42490.1|PACid:19641351	\\	\\	\\	142	45	82	131
AlamoSLT16281_s_at	AlamSGLT16281	AT1G78900.2|PACid:19655770	\\	\\	\\	140	460	77	173
AlamoSLT16429_s_at	AlamSGLT16429	\\	\\	\\	\\	223	811	412	840
AlamoSLT16448_at	AlamSGLT16448	\\	\\	\\	\\	130	62	81	79
AlamoSLT16515_s_at	AlamSGLT16515	\\	\\	\\	\\	4089	8294	6837	11310
AlamoSLT16816_at	AlamSGLT16816	AT1G12400.1|PACid:19656625	\\	\\	\\	72	229	32	44
AlamoSLT16890_at	AlamSGLT16890	AT3G06580.1|PACid:19665123	\\	\\	\\	161	58	79	80
AlamoSLT16978_s_at	AlamSGLT16978	AT1G26300.1|PACid:19654711	\\	GRMZM2G145594_T01	Traes_6BL_2DEB5F7BB.1	124	235	124	253
AlamoSLT17416_at	AlamSGLT17416	AT2G18450.1|PACid:19641440	\\	\\	\\	35	42	57	100
AlamoSLT17634RC_at	AlamSGLT17634-RC	\\	\\	\\	\\	487	406	226	239
AlamoSLT17898_at	AlamSGLT17898	\\	\\	\\	\\	56	220	255	1320
AlamoSLT18436_at	AlamSGLT18436	AT2G22570.1|PACid:19641265	\\	GRMZM2G138624_T01	\\	40	87	71	107
AlamoSLT18677_at	AlamSGLT18677	\\	\\	\\	\\	116	316	143	230
AP13.11916.m00011_s_at	AP13_model_11916.m00011	AT5G18480.1|PACid:19671932	LOC_Os04g43700.1	GRMZM2G166903_T01	Traes_2AL_AD4501E33.1	232	464	348	520
AP13.11919.m00013_s_at	AP13_model_11919.m00013	AT4G31860.1|PACid:19646473	\\	GRMZM2G006416_T01	\\	355	431	295	733
AP13.11922.m00018_s_at	AP13_model_11922.m00018	AT1G67500.1|PACid:19653496	\\	GRMZM2G081639_T01	\\	53	81	104	127
AP13.11923.m00007_s_at	AP13_model_11923.m00007	AT1G65870.1|PACid:19658168	\\	\\	\\	231	116	124	79
AP13.11934.m00006_s_at	AP13_model_11934.m00006	AT3G28345.1|PACid:19664474	LOC_Os02g09720.1	GRMZM2G146034_T01	Traes_6DS_75C2FBF08.1	164	77	255	114
AP13.12059.m00001_s_at	AP13_model_12059.m00001	AT4G32410.1|PACid:19647304	LOC_Os05g08370.1	GRMZM2G027723_T01	Traes_1DS_65C1FDCD8.2	2401	262	493	320
AP13.12062.m00009_s_at	AP13_model_12062.m00009	AT4G15770.1|PACid:19646427	LOC_Os07g47420.1	GRMZM2G468932_T01	Traes_2BS_6F4653ADE.2	166	383	242	481
AP13.12064.m00004_s_at	AP13_model_12064.m00004	AT1G25440.1|PACid:19654314	LOC_Os03g50310.1	GRMZM2G114137_T01	Traes_4DS_50A614BFB.1	1133	2290	1248	1457
AP13.12067.m00015_s_at	AP13_model_12067.m00015	AT4G10270.1|PACid:19647728	LOC_Os04g54240.1	GRMZM2G106445_T01	Traes_2AL_F10646267.2	256	33	10	88
AP13.12068.m00011_s_at	AP13_model_12068.m00011	AT5G02540.1|PACid:19669206	\\	GRMZM2G464885_T01	\\	128	252	190	276
AP13.12201.m00003_s_at	AP13_model_12201.m00003	\\	\\	\\	\\	186	334	286	388
AP13.12206.m00002_s_at	AP13_model_12206.m00002	AT5G50740.1|PACid:19673306	LOC_Os02g30650.1	GRMZM2G111872_T01	\\	537	87	281	370
AP13.12206.m00004_x_at	AP13_model_12206.m00004	AT3G48560.1|PACid:19662827	LOC_Os02g30630.2	GRMZM2G143008_T01	Traes_6DL_AC5E9797C.3	311	137	233	285
AP13.12209.m00004_s_at	AP13_model_12209.m00004	AT5G42440.1|PACid:19671908	LOC_Os11g06780.1	\\	Traes_4DS_29B7D0F80.1	37	118	71	115
AP13.12212.m00008_x_at	AP13_model_12212.m00008	AT4G14960.2|PACid:19643839	LOC_Os03g51600.1	GRMZM2G153292_T08	Traes_1BL_55033DAE8.2	261	21	14	19
AP13.12215.m00010_s_at	AP13_model_12215.m00010	AT5G67230.1|PACid:19669476	LOC_Os06g47340.1	GRMZM2G150302_T01	Traes_7DL_6B14D832F.1	3712	1282	1923	1142
AP13.12216.m00002_s_at	AP13_model_12216.m00002	AT1G14980.1|PACid:19652922	LOC_Os03g25050.1	GRMZM2G073401_T01	Traes_2AS_7EEC0FD32.1	775	209	550	512
AP13.12217.m00001_at	AP13_model_12217.m00001	AT2G37710.1|PACid:19640556	LOC_Os07g15930.1	GRMZM2G328258_T01	TRAES3BF037400050CFD_t1	30	66	47	155
AP13.12218.m00001_s_at	AP13_model_12218.m00001	AT1G65580.1|PACid:19651703	LOC_Os05g33730.1	GRMZM2G366698_T01	Traes_4DL_5D3130776.1	81	249	149	235
AP13.12220.m00002_s_at	AP13_model_12220.m00002	AT3G23090.1|PACid:19658713	LOC_Os07g08790.1	GRMZM2G163912_T01	Traes_5AL_64C39D875.2	156	39	46	22
AP13.12220.m00014_s_at	AP13_model_12220.m00014	AT1G04230.1|PACid:19649720	LOC_Os03g58340.1	GRMZM2G004290_T01	Traes_5BL_D204BD010.1	144	326	156	377
AP13.12333.m00011_s_at	AP13_model_12333.m00011	AT1G16900.1|PACid:19654617	LOC_Os01g11070.1	GRMZM2G051262_T01	Traes_3AS_D66C16D3C.2	541	317	369	228
AP13.12334.m00012_s_at	AP13_model_12334.m00012	AT1G03590.1|PACid:19649097	LOC_Os07g37890.1	GRMZM2G107565_T01	Traes_2BS_6174F3DEB.1	42	99	53	100
AP13.12336.m00003_s_at	AP13_model_12336.m00003	AT1G69490.1|PACid:19654233	LOC_Os03g21060.1	GRMZM2G127379_T01	Traes_5BL_CC18CAD72.1	593	1474	2002	2194
AP13.12337.m00012_x_at	AP13_model_12337.m00012	AT4G35220.1|PACid:19647403	LOC_Os02g09420.1	GRMZM2G073059_T01	Traes_6AS_1CCBFD902.1	646	1947	593	1060
AP13.12337.m00013_s_at	AP13_model_12337.m00013	AT4G35220.1|PACid:19647403	LOC_Os02g09420.1	\\	Traes_6DS_5C7C9503A.1	137	259	126	317
AP13.12687.m00009_s_at	AP13_model_12687.m00009	AT1G45207.2|PACid:19649125	LOC_Os08g36760.1	GRMZM2G166695_T01	\\	332	166	126	198
AP13.12689.m00011_s_at	AP13_model_12689.m00011	AT3G20300.1|PACid:19664881	LOC_Os02g35830.1	GRMZM2G067563_T01	Traes_1DS_275C61002.2	999	386	517	239
AP13.12692.m00005_s_at	AP13_model_12692.m00005	AT1G02150.1|PACid:19650993	LOC_Os04g46010.1	GRMZM2G076950_T01	\\	587	296	278	1524
AP13.12696.m00016_x_at	AP13_model_12696.m00016	AT5G05170.1|PACid:19670881	LOC_Os03g59340.1	GRMZM2G111642_T01	Traes_5DL_BBFD06D43.1	238	102	140	132
AP13.12699.m00004_s_at	AP13_model_12699.m00004	AT1G17270.1|PACid:19650034	LOC_Os07g38490.1	GRMZM2G030713_T01	Traes_2BS_6CC492AEA.1	268	36	57	32
AP13.12703.m00005_s_at	AP13_model_12703.m00005	AT1G20696.3|PACid:19649900	LOC_Os06g51220.4	GRMZM5G834758_T03	Traes_7DL_0CEFCB39D.1	65	139	120	239
AP13.12705.m00018_s_at	AP13_model_12705.m00018	AT2G40840.1|PACid:19641352	\\	GRMZM2G136803_T02	Traes_2DS_4C162DAFF.1	50	116	50	87
AP13.12733.m00013_s_at	AP13_model_12733.m00013	AT3G10240.1|PACid:19661455	\\	GRMZM2G047777_T02	\\	76	138	214	187
AP13.12735.m00001_s_at	AP13_model_12735.m00001	AT1G62710.1|PACid:19651616	LOC_Os04g45470.1	GRMZM2G062554_T01	Traes_2BL_CEDF4CB84.1	709	416	10	645
AP13.12736.m00007_s_at	AP13_model_12736.m00007	AT5G22250.1|PACid:19667137	LOC_Os04g58810.1	GRMZM2G177340_T02	\\	79	109	109	159
AP13.12738.m00010_s_at	AP13_model_12738.m00010	AT1G30610.2|PACid:19654180	LOC_Os01g48380.1	GRMZM2G059449_T01	TRAES3BF033600050CFD_t1	67	113	105	209
AP13.12741.m00011_s_at	AP13_model_12741.m00011	AT2G37710.1|PACid:19640556	LOC_Os07g03890.1	GRMZM2G397889_T01	Traes_5DL_F5459AE28.1	696	1395	620	344
AP13.12746.m00011_at	AP13_model_12746.m00011	AT5G38280.1|PACid:19671001	LOC_Os01g02390.1	GRMZM2G436448_T01	TRAES3BF270500100CFD_t1	46	298	85	127
AP13.12751.m00004_s_at	AP13_model_12751.m00004	AT2G17290.1|PACid:19640449	LOC_Os03g03660.3	GRMZM2G032852_T02	Traes_4DL_052000A28.2	219	62	62	42
AP13.12751.m00010_s_at	AP13_model_12751.m00010	AT5G13000.1|PACid:19671229	LOC_Os03g03610.1	GRMZM2G180951_T01	Traes_5AL_1EDC5886C.1	85	121	196	85
AP13.12756.m00002_s_at	AP13_model_12756.m00002	AT1G61590.1|PACid:19650208	LOC_Os03g24930.2	GRMZM2G046297_T02	Traes_4DL_6D841BCF3.1	73	518	306	341
AP13.12759.m00010_s_at	AP13_model_12759.m00010	AT1G10020.1|PACid:19651323	LOC_Os03g56220.1	GRMZM2G427697_T01	Traes_5BL_0A654A16E.1	299	116	171	155
AP13.12917.m00010_s_at	AP13_model_12917.m00010	AT1G64160.1|PACid:19653378	LOC_Os07g44930.1	GRMZM2G427073_T01	Traes_2DS_0348FF401.1	247	590	322	381
AP13.12917.m00017_s_at	AP13_model_12917.m00017	AT3G05890.1|PACid:19664788	LOC_Os07g44180.1	GRMZM2G477325_T01	Traes_2AS_CA3EBDF0D.1	147	71	50	50
AP13.12922.m00009_s_at	AP13_model_12922.m00009	AT3G60500.3|PACid:19660608	LOC_Os02g34570.2	GRMZM2G438622_T05	Traes_7DL_F8AF46FFE.1	122	187	149	246
AP13.12925.m00002_s_at	AP13_model_12925.m00002	AT5G08565.1|PACid:19669269	LOC_Os07g43060.2	GRMZM2G086805_T01	Traes_2AS_F304A46BD.1	166	81	100	130
AP13.12929.m00001_s_at	AP13_model_12929.m00001	\\	\\	GRMZM2G346263_T03	\\	110	51	140	48
AP13.12932.m00008_s_at	AP13_model_12932.m00008	AT5G26667.1|PACid:19670650	\\	\\	\\	469	1283	865	333
AP13.12933.m00018_at	AP13_model_12933.m00018	AT5G22020.1|PACid:19673113	LOC_Os03g53950.1	GRMZM2G177928_T01	\\	457	73	228	72
AP13.12934.m00001_s_at	AP13_model_12934.m00001	AT1G16860.1|PACid:19654398	LOC_Os04g51710.1	GRMZM2G128934_T05	Traes_2DL_489652871.1	631	232	211	159
AP13.12938.m00016_s_at	AP13_model_12938.m00016	AT1G05260.1|PACid:19649599	LOC_Os06g46799.1	GRMZM2G085967_T02	Traes_7DL_46D8A0EC9.1	106	5	4	4
AP13.12939.m00013_s_at	AP13_model_12939.m00013	AT3G15480.1|PACid:19664344	LOC_Os07g27810.1	GRMZM5G872070_T01	TRAES3BF048700120CFD_t1	2810	386	481	325
AP13.12940.m00011_s_at	AP13_model_12940.m00011	AT5G47040.1|PACid:19667678	LOC_Os09g36300.4	GRMZM2G017961_T01	Traes_5BL_6B8BFD9CC.2	101	233	193	250
AP13.12944.m00008_s_at	AP13_model_12944.m00008	AT1G14290.1|PACid:19658167	LOC_Os07g43460.1	GRMZM2G044175_T01	Traes_2AS_69F454957.1	209	96	125	95
AP13.13146.m00013_at	AP13_model_13146.m00013	AT2G38290.1|PACid:19638196	LOC_Os02g34580.1	GRMZM2G043193_T01	TRAES3BF044200150CFD_t1	30	137	61	106
AP13.13166.m00004_s_at	AP13_model_13166.m00004	AT4G01935.1|PACid:19644560	LOC_Os01g14890.1	EF517601.1_FGT025	TRAES3BF030300060CFD_t1	322	158	347	403
AP13.13172.m00009_s_at	AP13_model_13172.m00009	AT5G38280.1|PACid:19671001	LOC_Os01g02290.1	GRMZM5G897005_T01	Traes_1BS_D257B86CD.2	17	101	44	137
AP13.13228.m00008_s_at	AP13_model_13228.m00008	AT1G29880.1|PACid:19649548	LOC_Os08g42560.1	GRMZM2G041797_T01	Traes_7BS_0D0B186DB.1	65	92	103	179
AP13CTG00007_at	AP13CTG00007	AT1G74030.1|PACid:19656394	LOC_Os09g20820.1	GRMZM2G009030_T01	Traes_5BL_B4537ED84.1	149	50	29	76
AP13CTG00018_s_at	AP13CTG00018	AT1G19660.2|PACid:19656962	LOC_Os08g26870.3	GRMZM2G053531_T02	Traes_7AL_F1C7B9A96.2	663	2910	1378	2225
AP13CTG00023_s_at	AP13CTG00023	AT2G28315.1|PACid:19639645	LOC_Os06g30950.1	GRMZM5G828581_T02	Traes_2AL_4F7FDE075.2	844	62	44	46
AP13CTG00030_at	AP13CTG00030	AT4G34610.2|PACid:19647546	LOC_Os03g47740.2	GRMZM2G011588_T03	Traes_4BS_5156DD076.2	565	1003	1444	1499
AP13CTG00039_at	AP13CTG00039	AT2G40490.1|PACid:19642283	LOC_Os03g21900.1	GRMZM2G044074_T02	Traes_4AS_90CC29CAA.2	81	125	100	204
AP13CTG00051_at	AP13CTG00051	AT1G74690.1|PACid:19656604	LOC_Os01g51840.2	AC207628.4_FGT011	Traes_3AL_31EAD29CE.1	572	103	85	68
AP13CTG00059_at	AP13CTG00059	AT4G26910.2|PACid:19648580	LOC_Os04g32330.1	GRMZM2G079538_T02	Traes_2AS_EF55AF9DD.1	171	71	96	79
AP13CTG00063RC_at	AP13CTG00063-RC	AT4G02600.2|PACid:19645975	\\	GRMZM5G881803_T01	Traes_1DL_185AF63BA.1	430	251	276	205
AP13CTG00069_at	AP13CTG00069	AT3G03380.1|PACid:19662069	\\	GRMZM2G475349_T01	Traes_6DL_1EF30A89C.1	233	273	309	567
AP13CTG00084_at	AP13CTG00084	AT5G15490.1|PACid:19673268	LOC_Os12g25690.1	GRMZM2G328500_T03	Traes_4AL_8845F411B.1	441	47	77	51
AP13CTG00115_at	AP13CTG00115	AT1G50920.1|PACid:19655894	LOC_Os07g01920.1	GRMZM2G156986_T01	Traes_5DS_B74DD88C8.1	969	1852	1282	2250
AP13CTG00119_s_at	AP13CTG00119	AT2G41540.3|PACid:19642545	LOC_Os01g58740.2	GRMZM2G090747_T02	TRAES3BF023800010CFD_t1	279	83	92	148
AP13CTG00127_at	AP13CTG00127	AT1G65010.1|PACid:19654017	LOC_Os05g02820.1	GRMZM2G128737_T01	Traes_1DS_B9B08EA97.2	143	7	7	7
AP13CTG00130_at	AP13CTG00130	\\	\\	\\	\\	89	61	36	110
AP13CTG00143_s_at	AP13CTG00143	AT2G01910.1|PACid:19641015	LOC_Os03g13460.2	GRMZM2G100714_T01	Traes_4DL_C179A31F6.1	406	49	80	37
AP13CTG00148_s_at	AP13CTG00148	AT1G73390.3|PACid:19652727	\\	\\	Traes_2DL_39A6CF612.1	386	226	247	142
AP13CTG00151_at	AP13CTG00151	AT4G24330.1|PACid:19648751	LOC_Os05g35710.2	GRMZM2G110141_T01	Traes_1AL_ADABECC24.1	1183	2570	2699	1738
AP13CTG00166_s_at	AP13CTG00166	AT1G10180.1|PACid:19651151	LOC_Os07g38060.1	GRMZM2G006942_T01	Traes_2AS_637D8F256.1	249	116	283	153
AP13CTG00171_at	AP13CTG00171	AT4G33510.1|PACid:19644369	LOC_Os07g42960.1	GRMZM2G117707_T02	Traes_2BS_B6E90913E.2	225	119	142	88
AP13CTG00174_at	AP13CTG00174	AT4G08810.1|PACid:19644239	LOC_Os07g43990.1	GRMZM2G099207_T01	\\	193	51	45	32
AP13CTG00175_at	AP13CTG00175	AT1G58030.1|PACid:19656031	LOC_Os12g42850.1	GRMZM2G042313_T01	Traes_5AS_D408E8790.1	1151	6	1134	3758
AP13CTG00180_s_at	AP13CTG00180	AT4G17530.1|PACid:19646596	LOC_Os05g01490.1	GRMZM2G136455_T02	Traes_1BS_D921105E8.2	208	423	294	354
AP13CTG00186_at	AP13CTG00186	AT5G47720.4|PACid:19669835	LOC_Os09g07830.2	GRMZM2G085474_T04	Traes_5AL_96E30FD9B.1	813	368	356	308
AP13CTG00200RC_at	AP13CTG00200-RC	AT5G47720.3|PACid:19669838	LOC_Os09g07830.2	GRMZM2G085474_T04	Traes_5AL_96E30FD9B.1	275	78	81	101
AP13CTG00205_s_at	AP13CTG00205	AT1G02150.1|PACid:19650993	LOC_Os04g46010.1	GRMZM2G076950_T01	Traes_2DL_88F4BBAB0.2	288	265	188	990
AP13CTG00224_at	AP13CTG00224	AT2G24020.1|PACid:19639773	\\	GRMZM2G059363_T01	Traes_6DS_752205EA5.1	65	131	67	128
AP13CTG00225_at	AP13CTG00225	AT2G19540.1|PACid:19643370	LOC_Os11g03990.1	AC208327.4_FGT003	Traes_5BL_9BFCEB460.1	310	526	496	754
AP13CTG00247_at	AP13CTG00247	AT4G12650.1|PACid:19648641	LOC_Os05g07650.1	GRMZM2G126865_T01	Traes_6BL_E1FB99DBD.2	523	213	230	195
AP13CTG00256_s_at	AP13CTG00256	AT1G63120.1|PACid:19652279	LOC_Os09g35730.1	GRMZM2G116514_T01	Traes_5BL_4DFC096CB.1	3112	2066	1960	1155
AP13CTG00261_s_at	AP13CTG00261	AT3G12360.1|PACid:19658583	LOC_Os01g61990.1	GRMZM2G123977_T01	TRAES3BF117700060CFD_t1	352	811	469	507
AP13CTG00262_s_at	AP13CTG00262	AT3G01770.1|PACid:19664691	LOC_Os02g38980.1	GRMZM2G006707_T01	\\	289	609	514	866
AP13CTG00306_at	AP13CTG00306	AT5G56180.1|PACid:19666865	LOC_Os04g57210.1	GRMZM2G043862_T01	Traes_2BL_2FB77493D.2	92	229	223	213
AP13CTG00307_s_at	AP13CTG00307	AT1G79230.1|PACid:19649439	LOC_Os02g07044.1	GRMZM2G168888_T09	Traes_6BS_A7336AF2E.2	262	794	440	1039
AP13CTG00316_at	AP13CTG00316	AT1G11290.1|PACid:19657175	LOC_Os02g50280.1	GRMZM2G168378_T01	\\	159	43	112	155
AP13CTG00320_at	AP13CTG00320	AT5G55120.1|PACid:19665483	LOC_Os12g08810.1	GRMZM2G057186_T01	Traes_5DS_D9B8877D3.2	4462	925	3630	1258
AP13CTG00321_s_at	AP13CTG00321	AT5G49720.1|PACid:19672136	LOC_Os03g52630.1	GRMZM2G110735_T01	Traes_4DS_AEEF6FF24.1	1443	106	73	71
AP13CTG00333_at	AP13CTG00333	AT5G24470.1|PACid:19667430	LOC_Os11g05930.1	GRMZM2G488465_T01	Traes_4DS_A8B6C23C4.1	368	1024	439	1177
AP13CTG00339_at	AP13CTG00339	AT1G19170.1|PACid:19658182	LOC_Os02g54030.1	GRMZM2G047414_T01	Traes_6DL_1B3FC466A.1	186	76	138	93
AP13CTG00372_s_at	AP13CTG00372	AT2G21520.1|PACid:19643590	LOC_Os05g46720.2	GRMZM2G355610_T01	Traes_1DL_B4E0123EB.2	1382	4248	2072	3540
AP13CTG00383_at	AP13CTG00383	AT5G35460.1|PACid:19670194	LOC_Os01g40280.1	GRMZM2G106479_T01	TRAES3BF267200020CFD_t1	828	265	714	283
AP13CTG00388_s_at	AP13CTG00388	AT3G26900.3|PACid:19663103	LOC_Os01g01302.1	GRMZM2G119249_T02	\\	541	934	626	1103
AP13CTG00394_at	AP13CTG00394	AT2G27600.1|PACid:19639609	LOC_Os01g04814.1	GRMZM2G126860_T01	TRAES3BF098300020CFD_t1	49	67	103	75
AP13CTG00400_at	AP13CTG00400	AT2G33150.1|PACid:19639985	LOC_Os10g31950.1	GRMZM2G110201_T01	Traes_1DL_94E6490F3.1	58	118	70	93
AP13CTG00405_at	AP13CTG00405	AT5G26680.2|PACid:19665504	\\	GRMZM2G398668_T02	Traes_4AL_E4470B79C.2	60	123	86	99
AP13CTG00409_at	AP13CTG00409	AT3G51550.1|PACid:19661677	LOC_Os01g56330.1	GRMZM2G006080_T01	Traes_4DL_97B43220C.1	883	388	789	368
AP13CTG00418_at	AP13CTG00418	AT1G58440.1|PACid:19653299	LOC_Os03g12910.1	GRMZM2G105787_T01	Traes_4DL_140E30C0C.2	3148	1127	1017	575
AP13CTG00422_at	AP13CTG00422	AT3G17510.1|PACid:19661392	LOC_Os01g18800.1	GRMZM2G170120_T02	Traes_1BS_C385DE03B.1	351	269	267	128
AP13CTG00436_at	AP13CTG00436	AT1G29340.1|PACid:19655088	LOC_Os02g13960.1	GRMZM2G160370_T01	Traes_6AS_42D0EB84B.1	140	68	195	72
AP13CTG00450_s_at	AP13CTG00450	AT2G32810.1|PACid:19643403	LOC_Os12g24170.1	GRMZM2G073584_T02	Traes_5BL_0F2F5E9B0.2	149	302	248	371
AP13CTG00457_at	AP13CTG00457	AT1G74920.1|PACid:19652574	LOC_Os08g32870.1	GRMZM2G016189_T01	Traes_6AL_42AEB5299.1	725	387	458	274
AP13CTG00520_s_at	AP13CTG00520	AT4G30210.2|PACid:19644808	LOC_Os04g55960.1	GRMZM2G104294_T01	Traes_2AL_E6ACD9F9B.3	1087	2530	1492	1284
AP13CTG00522_s_at	AP13CTG00522	AT2G21520.1|PACid:19643590	LOC_Os02g04020.1	GRMZM2G171354_T03	Traes_6AS_24BBF81DB.2	350	220	312	145
AP13CTG00528_at	AP13CTG00528	AT1G13770.1|PACid:19657494	LOC_Os03g11500.1	GRMZM5G846548_T02	Traes_4AS_430948E46.1	160	370	191	201
AP13CTG00542_at	AP13CTG00542	AT3G53620.1|PACid:19661433	LOC_Os05g02310.1	GRMZM2G137930_T02	Traes_1DS_1A28F75E1.2	191	80	62	36
AP13CTG00562_at	AP13CTG00562	AT5G13110.1|PACid:19666249	LOC_Os07g22350.1	GRMZM2G177077_T01	Traes_2AS_67222868A.1	81	239	98	121
AP13CTG00566_at	AP13CTG00566	AT2G20580.1|PACid:19641906	LOC_Os02g05340.1	GRMZM2G155384_T02	Traes_6DS_A3B8C7F92.1	207	79	181	137
AP13CTG00578_at	AP13CTG00578	AT5G20140.1|PACid:19673080	LOC_Os06g39690.1	GRMZM2G148872_T03	Traes_7DL_AE908DFB1.2	109	52	77	61
AP13CTG00581_at	AP13CTG00581	AT1G33170.1|PACid:19657869	LOC_Os10g36690.3	GRMZM2G114570_T04	Traes_6AS_5FEA0F623.2	103	47	111	47
AP13CTG00589_at	AP13CTG00589	AT4G35920.3|PACid:19643771	LOC_Os11g44870.2	\\	Traes_4DS_3C8A8F7B9.1	47	102	70	47
AP13CTG00591_s_at	AP13CTG00591	AT5G10180.1|PACid:19666529	\\	GRMZM2G042171_T02	Traes_4BL_04956D80D.2	343	183	242	144
AP13CTG00593_at	AP13CTG00593	AT2G28000.1|PACid:19641353	LOC_Os03g64210.1	GRMZM2G434173_T01	Traes_4AL_CF0AB0643.2	871	307	838	593
AP13CTG00599_s_at	AP13CTG00599	AT1G29880.1|PACid:19649548	LOC_Os08g42560.1	GRMZM2G041797_T01	Traes_7DS_817122161.1	253	398	299	510
AP13CTG00607_s_at	AP13CTG00607	AT5G64740.1|PACid:19670275	LOC_Os03g62090.1	GRMZM2G025231_T02	Traes_5DL_3B0E69498.2	1581	72	52	50
AP13CTG00615_s_at	AP13CTG00615	AT2G46710.1|PACid:19639380	LOC_Os02g45600.1	GRMZM2G044495_T01	Traes_6DL_31C0EE45D1.1	3747	5722	7858	4701
AP13CTG00623_s_at	AP13CTG00623	AT2G17890.1|PACid:19642660	LOC_Os02g03410.2	GRMZM2G053868_T02	Traes_6AS_CE8BAAE7A.2	105	244	205	165
AP13CTG00632_s_at	AP13CTG00632	\\	\\	\\	\\	140	337	219	276
AP13CTG00645_s_at	AP13CTG00645	AT5G08280.1|PACid:19667830	LOC_Os02g07230.1	GRMZM2G041159_T01	Traes_6DS_F552896E4.1	506	685	479	1158
AP13CTG00648_at	AP13CTG00648	AT1G75270.1|PACid:19655244	\\	GRMZM2G035502_T01	Traes_1AS_A053EC112.1	180	95	136	61
AP13CTG00663_s_at	AP13CTG00663	AT1G54570.1|PACid:19653112	LOC_Os01g26039.1	GRMZM2G031568_T01	Traes_1AL_368140493.1	671	241	322	178
AP13CTG00677_s_at	AP13CTG00677	AT3G27960.1|PACid:19664244	LOC_Os02g47880.2	GRMZM2G147377_T01	Traes_6AL_9AC15F055.1	577	162	335	185
AP13CTG00685_at	AP13CTG00685	AT1G13700.1|PACid:19649492	LOC_Os03g30300.1	GRMZM2G074946_T04	Traes_2BS_A5292DE10.2	185	487	264	312
AP13CTG00704_s_at	AP13CTG00704	AT5G35570.1|PACid:19668895	LOC_Os09g27080.1	GRMZM2G126290_T01	Traes_5DL_D70413752.1	381	599	603	1000
AP13CTG00711_at	AP13CTG00711	AT5G62550.1|PACid:19669048	LOC_Os06g38960.2	GRMZM2G019586_T01	\\	288	15	14	12
AP13CTG00732_at	AP13CTG00732	AT1G30090.1|PACid:19651723	\\	GRMZM2G090104_T02	Traes_2BL_AE15E0609.2	559	233	430	291
AP13CTG00777_s_at	AP13CTG00777	AT5G18410.2|PACid:19666690	LOC_Os03g05020.1	GRMZM2G170567_T01	Traes_4DL_FBF191409.1	415	143	202	163
AP13CTG00783_s_at	AP13CTG00783	AT2G40840.1|PACid:19641352	LOC_Os07g46790.1	GRMZM2G136803_T02	Traes_2BS_764ACA81C.1	379	760	294	540
AP13CTG00814_at	AP13CTG00814	AT2G42320.2|PACid:19643367	LOC_Os08g39490.1	GRMZM2G132704_T01	Traes_7AS_98000F43B.2	481	114	90	61
AP13CTG00826_at	AP13CTG00826	AT2G28760.3|PACid:19638522	LOC_Os03g16980.1	GRMZM2G165357_T02	Traes_4AS_C839DCF3A.1	7760	3951	3494	2917
AP13CTG00829_s_at	AP13CTG00829	\\	\\	\\	\\	103	246	77	133
AP13CTG00836_s_at	AP13CTG00836	AT5G14530.1|PACid:19665567	LOC_Os05g46570.1	GRMZM2G168752_T01	Traes_1AL_3F0541805.2	213	433	311	470
AP13CTG00841_s_at	AP13CTG00841	AT4G15802.1|PACid:19645319	\\	GRMZM2G065355_T01	Traes_7DS_EE84072E9.1	282	194	100	118
AP13CTG00848_at	AP13CTG00848	AT1G71830.1|PACid:19652224	LOC_Os04g38480.1	GRMZM2G115420_T01	Traes_6AL_18DD66CE7.1	1242	2770	2508	1738
AP13CTG00851_at	AP13CTG00851	AT5G24300.2|PACid:19669979	LOC_Os06g06560.1	GRMZM2G129451_T02	Traes_7DS_5159E3934.1	87	204	148	117
AP13CTG00856_at	AP13CTG00856	AT3G03050.1|PACid:19659927	LOC_Os07g36740.1	GRMZM2G103972_T01	Traes_2BS_18ED569DB.1	161	10	8	10
AP13CTG00861_at	AP13CTG00861	AT3G46780.1|PACid:19663965	\\	GRMZM2G449496_T01	\\	816	403	979	962
AP13CTG00873_at	AP13CTG00873	AT1G50920.1|PACid:19655894	LOC_Os07g01920.1	GRMZM2G156986_T01	Traes_7AS_884E046B9.1	608	1092	741	1316
AP13CTG00875_s_at	AP13CTG00875	AT5G08610.1|PACid:19670133	LOC_Os01g43120.1	GRMZM2G026371_T01	TRAES3BF020200030CFD_t1	845	1772	1250	3166
AP13CTG00887_at	AP13CTG00887	AT3G61600.1|PACid:19659876	LOC_Os06g31100.1	GRMZM2G038691_T01	Traes_7AL_8C16101E8.1	318	193	132	236
AP13CTG00914_at	AP13CTG00914	AT1G66150.1|PACid:19649912	LOC_Os03g50810.1	GRMZM2G137788_T01	Traes_4BS_3D465EE8F.1	106	44	37	28
AP13CTG00915_x_at	AP13CTG00915	AT5G03940.1|PACid:19667728	LOC_Os11g05556.1	GRMZM2G113093_T01	Traes_4BS_4682CEE151.1	1077	1810	1446	2191
AP13CTG00916_at	AP13CTG00916	AT1G06950.1|PACid:19650536	LOC_Os10g35010.1	GRMZM5G888696_T02	Traes_1BL_83B495A4A.2	440	448	480	921
AP13CTG00923RC_at	AP13CTG00923-RC	AT2G41770.1|PACid:19641213	LOC_Os05g32500.1	GRMZM2G109352_T01	Traes_1DL_264DFD316.1	158	43	49	40
AP13CTG00941_at	AP13CTG00941	AT4G26410.1|PACid:19647136	LOC_Os03g20860.1	GRMZM2G009253_T01	Traes_4DL_9294C72F2.1	100	400	309	178
AP13CTG00956_at	AP13CTG00956	AT5G64290.1|PACid:19668233	LOC_Os09g29430.1	GRMZM2G040933_T02	Traes_5DL_628B86979.1	211	132	141	77
AP13CTG00964_s_at	AP13CTG00964	AT2G07050.1|PACid:19639110	LOC_Os11g35710.1	GRMZM2G006937_T01	Traes_6AS_F3CC61A36.1	5822	3019	3691	2628
AP13CTG00984_at	AP13CTG00984	AT4G34030.1|PACid:19644638	LOC_Os08g32850.1	GRMZM2G702490_T01	Traes_4AL_4F988FD3E.2	145	66	132	119
AP13CTG00991_s_at	AP13CTG00991	AT5G62890.3|PACid:19665318	LOC_Os09g21340.1	GRMZM2G414813_T02	Traes_5DL_F657BF165.1	796	431	688	322
AP13CTG01002_at	AP13CTG01002	AT5G57330.1|PACid:19667229	LOC_Os08g14330.2	GRMZM2G093945_T02	Traes_7DL_717D95117.1	117	49	102	220
AP13CTG01008_at	AP13CTG01008	AT1G17020.1|PACid:19652696	LOC_Os10g41020.1	\\	\\	113	326	125	313
AP13CTG01011_s_at	AP13CTG01011	AT4G30310.2|PACid:19647567	LOC_Os02g08130.3	GRMZM5G848138_T02	Traes_6DS_09E50610A.2	49	110	60	128
AP13CTG01018_s_at	AP13CTG01018	\\	\\	\\	\\	832	354	679	521
AP13CTG01022_at	AP13CTG01022	AT5G50380.1|PACid:19666403	LOC_Os02g30230.3	GRMZM2G111782_T04	Traes_2BL_B633F30FC.1	88	240	169	175
AP13CTG01036_s_at	AP13CTG01036	AT5G45910.1|PACid:19672770	LOC_Os02g15230.1	GRMZM2G004835_T01	TRAES3BF026500050CFD_t1	1971	272	344	279
AP13CTG01038_s_at	AP13CTG01038	AT4G28760.2|PACid:19644767	LOC_Os03g04990.1	GRMZM2G107532_T05	Traes_4DL_4BD2F30D7.1	736	334	758	283
AP13CTG01044_at	AP13CTG01044	\\	\\	\\	\\	113	176	233	322
AP13CTG01060_at	AP13CTG01060	AT5G56750.1|PACid:19672323	\\	GRMZM2G413857_T01	Traes_3AS_46E4819DB.1	366	81	56	32
AP13CTG01066_at	AP13CTG01066	AT4G19160.2|PACid:19646120	LOC_Os01g16620.4	GRMZM2G057305_T01	TRAES3BF029700040CFD_t1	92	234	114	161
AP13CTG01071_s_at	AP13CTG01071	AT2G26510.1|PACid:19642912	LOC_Os12g39420.8	GRMZM2G041050_T07	Traes_5DS_619491C04.1	1499	2974	2758	3687
AP13CTG01080_at	AP13CTG01080	AT5G14950.1|PACid:19672577	LOC_Os06g13650.2	GRMZM2G075470_T02	Traes_7DS_03C14B868.1	83	23	121	111
AP13CTG01091_s_at	AP13CTG01091	AT1G14330.1|PACid:19653794	LOC_Os03g07530.2	AC149829.2_FGT006	Traes_4AS_25854CBC8.1	133	46	90	75
AP13CTG01113_s_at	AP13CTG01113	AT5G47770.1|PACid:19667925	LOC_Os01g50760.1	GRMZM2G098569_T01	TRAES3BF082500070CFD_t1	2768	751	1829	551
AP13CTG01114_at	AP13CTG01114	AT1G02150.1|PACid:19650993	LOC_Os04g46010.1	GRMZM2G076950_T01	Traes_2DL_88F4BBAB0.2	154	260	167	488
AP13CTG01127_at	AP13CTG01127	AT2G34730.1|PACid:19642603	LOC_Os07g05390.1	GRMZM2G011800_T01	Traes_2DL_4787CE2DF.1	122	7	87	7
AP13CTG01128_s_at	AP13CTG01128	AT2G22240.1|PACid:19642328	LOC_Os03g09250.1	GRMZM2G155242_T01	Traes_4AS_0812D941C.2	1073	213	149	78
AP13CTG01132_at	AP13CTG01132	AT5G43850.1|PACid:19667730	LOC_Os10g28360.1	\\	\\	4113	2152	2450	1096
AP13CTG01134_at	AP13CTG01134	AT3G48730.1|PACid:19662001	LOC_Os08g41990.1	GRMZM2G116258_T01	Traes_7DS_57C5B83611.2	671	1076	838	1761
AP13CTG01138_at	AP13CTG01138	AT5G02960.1|PACid:19665822	LOC_Os01g61814.1	GRMZM2G140609_T01	Traes_1DL_428D56517.1	629	1050	648	1279
AP13CTG01148_s_at	AP13CTG01148	AT3G62010.2|PACid:19659119	LOC_Os03g38970.1	GRMZM2G146819_T02	Traes_4BS_39C7CFCD2.2	454	505	699	951
AP13CTG01150_s_at	AP13CTG01150	AT2G32170.1|PACid:19642785	LOC_Os05g43560.1	\\	Traes_1AL_2F5AF1454.1	110	170	169	237
AP13CTG01161_s_at	AP13CTG01161	AT1G52320.4|PACid:19657982	\\	GRMZM2G178319_T01	\\	335	161	325	213
AP13CTG01173_at	AP13CTG01173	AT1G62710.1|PACid:19651616	\\	GRMZM2G062554_T01	Traes_2BL_CEDF4CB84.1	591	174	197	304
AP13CTG01174_at	AP13CTG01174	AT3G05270.2|PACid:19659673	LOC_Os07g32340.1	GRMZM2G029082_T01	Traes_2AS_A87C9864B.2	127	41	54	53
AP13CTG01180_at	AP13CTG01180	AT5G36880.2|PACid:19672870	LOC_Os02g32490.1	GRMZM2G162663_T02	Traes_6DL_79D318089.1	313	1105	230	522
AP13CTG01199_at	AP13CTG01199	AT3G25230.1|PACid:19661334	LOC_Os08g41390.1	GRMZM2G096585_T03	Traes_7DS_476B785E6.2	928	89	545	207
AP13CTG01211_s_at	AP13CTG01211	AT1G24120.1|PACid:19652590	LOC_Os06g13060.1	GRMZM2G009683_T01	Traes_7DS_C8B29D1D2.1	311	119	107	130
AP13CTG01225_at	AP13CTG01225	AT1G14330.1|PACid:19653794	LOC_Os11g38980.2	GRMZM2G092101_T01	\\	96	38	144	51
AP13CTG01241_s_at	AP13CTG01241	AT4G34610.2|PACid:19647546	LOC_Os12g43950.3	GRMZM2G148098_T01	Traes_5DS_8E2AF4F8B.1	400	547	881	634
AP13CTG01274_at	AP13CTG01274	AT1G80360.1|PACid:19653281	LOC_Os01g08270.1	GRMZM2G107639_T02	Traes_3B_29F91AA70.1	121	276	199	295
AP13CTG01278_at	AP13CTG01278	AT5G63860.1|PACid:19668756	LOC_Os04g35570.1	GRMZM2G003565_T03	Traes_2AL_0F6C79FDA.2	780	243	622	341
AP13CTG01280_at	AP13CTG01280	AT1G28120.1|PACid:19651585	LOC_Os08g42540.1	GRMZM2G107289_T02	Traes_7AS_62EC6C6DE.1	971	1807	1363	2237
AP13CTG01290_at	AP13CTG01290	AT2G46200.2|PACid:19638577	LOC_Os01g12670.4	GRMZM2G058366_T02	\\	108	255	125	288
AP13CTG01324_at	AP13CTG01324	AT3G12670.1|PACid:19662826	LOC_Os01g43020.1	GRMZM2G153058_T01	TRAES3BF108200030CFD_t1	89	163	101	457
AP13CTG01327_at	AP13CTG01327	AT3G15890.1|PACid:19661235	LOC_Os02g09359.1	GRMZM2G118939_T01	Traes_6DS_52C0ACEDB.1	150	302	109	174
AP13CTG01332_at	AP13CTG01332	AT4G08790.1|PACid:19646281	LOC_Os12g31830.1	GRMZM2G145578_T02	Traes_5BS_BF5070D85.2	1258	627	1105	689
AP13CTG01334RC_at	AP13CTG01334-RC	AT1G64060.1|PACid:19652508	LOC_Os09g26660.1	GRMZM2G147966_T01	Traes_6AS_DE7524DF1.1	247	45	42	18
AP13CTG01354_s_at	AP13CTG01354	AT1G03080.1|PACid:19654183	LOC_Os03g43684.1	GRMZM2G355771_T01	Traes_5AL_5BC4448F5.2	149	33	43	20
AP13CTG01355_at	AP13CTG01355	AT5G16440.1|PACid:19665311	LOC_Os07g36190.1	GRMZM2G108285_T01	Traes_2BS_8FF7A4DD7.1	1524	1055	1022	680
AP13CTG01359_s_at	AP13CTG01359	AT3G25660.1|PACid:19661330	LOC_Os04g55050.1	GRMZM2G022192_T02	Traes_2AL_4D97AE321.1	336	458	385	826
AP13CTG01360_at	AP13CTG01360	AT3G04790.1|PACid:19664421	LOC_Os07g08030.1	GRMZM2G456086_T01	Traes_6AS_26C64A3E5.2	1493	588	667	471
AP13CTG01364_at	AP13CTG01364	AT1G49890.1|PACid:19656135	LOC_Os03g10820.1	GRMZM2G114190_T01	Traes_4AS_C69356176.1	214	16	20	12
AP13CTG01373_at	AP13CTG01373	AT2G29630.3|PACid:19642572	LOC_Os03g47610.4	GRMZM2G027663_T03	Traes_4DS_0A7E021B3.2	168	315	156	1326
AP13CTG01380_at	AP13CTG01380	AT3G28970.1|PACid:19663504	\\	GRMZM5G866918_T02	Traes_2BS_3C691DEAB.2	627	1273	743	1307
AP13CTG01390_at	AP13CTG01390	AT2G45300.1|PACid:19642033	LOC_Os06g04280.1	GRMZM5G877500_T01	Traes_7DS_86C512854.1	424	143	174	226
AP13CTG01405_at	AP13CTG01405	AT3G06650.1|PACid:19663098	LOC_Os01g19450.1	GRMZM2G002416_T01	TRAES3BF059300030CFD_t1	1599	413	519	395
AP13CTG01425_at	AP13CTG01425	AT1G70730.1|PACid:19658166	LOC_Os03g50480.1	GRMZM2G023289_T01	Traes_4BS_48D46342F.1	435	267	214	270
AP13CTG01431_at	AP13CTG01431	AT3G60190.1|PACid:19659312	LOC_Os10g41820.1	GRMZM2G070899_T01	Traes_1AL_DD4604320.1	249	116	203	247
AP13CTG01433_at	AP13CTG01433	AT5G54730.1|PACid:19672741	LOC_Os01g57720.2	GRMZM2G116700_T01	TRAES3BF117200080CFD_t1	160	175	320	155
AP13CTG01441_at	AP13CTG01441	AT5G46340.1|PACid:19670783	LOC_Os03g19970.1	GRMZM2G020721_T01	Traes_4BL_68958110B.2	311	97	102	107
AP13CTG01442_at	AP13CTG01442	AT3G25220.1|PACid:19660365	LOC_Os01g68710.2	GRMZM2G153991_T01	TRAES3BF078300020CFD_t1	280	82	138	83
AP13CTG01445_at	AP13CTG01445	AT3G13470.1|PACid:19659885	LOC_Os06g02380.2	GRMZM2G083716_T01	Traes_4AL_B6C20BAB9.2	156	63	113	151
AP13CTG01448_s_at	AP13CTG01448	AT3G01480.1|PACid:19659520	LOC_Os08g29370.1	GRMZM2G015967_T01	Traes_7DS_85EA05C41.1	202	114	48	308
AP13CTG01458_at	AP13CTG01458	AT1G02850.2|PACid:19656353	LOC_Os09g33680.1	GRMZM2G108133_T01	Traes_5BL_58CAE6F7B.1	1500	2146	3365	1490
AP13CTG01460_s_at	AP13CTG01460	AT5G54960.1|PACid:19671357	LOC_Os01g06660.1	GRMZM2G038821_T01	TRAES3BF130100010CFD_t1	526	347	331	197
AP13CTG01472_s_at	AP13CTG01472	AT3G10690.1|PACid:19659696	\\	GRMZM2G095865_T01	Traes_5DL_799647EA7.1	486	692	515	991
AP13CTG01481_at	AP13CTG01481	AT5G12040.1|PACid:19666853	LOC_Os03g07910.1	GRMZM2G156486_T02	Traes_4BL_14E0D4AEE.1	263	112	191	207
AP13CTG01482_at	AP13CTG01482	AT1G05830.2|PACid:19654495	LOC_Os09g38440.1	GRMZM2G409224_T01	Traes_5AL_C9E8B873B.1	231	48	146	73
AP13CTG01489_s_at	AP13CTG01489	AT2G17510.1|PACid:19638877	LOC_Os03g03710.1	GRMZM2G031859_T04	Traes_5AL_CC6EE2ECC.1	342	742	611	651
AP13CTG01492_s_at	AP13CTG01492	AT5G47900.1|PACid:19667166	LOC_Os02g32504.1	GRMZM2G062848_T02	Traes_2AL_79AD48080.1	600	356	285	304
AP13CTG01524_at	AP13CTG01524	AT5G49930.1|PACid:19669160	LOC_Os12g37720.1	GRMZM2G063544_T01	Traes_5AS_B34E79E8E.1	393	76	214	266
AP13CTG01526_x_at	AP13CTG01526	AT2G26980.4|PACid:19642733	LOC_Os12g03810.2	GRMZM2G146553_T04	Traes_4DS_D9BBB4250.2	226	623	410	1429
AP13CTG01541_s_at	AP13CTG01541	AT4G03390.1|PACid:19647073	LOC_Os07g37810.2	GRMZM2G434277_T01	Traes_2AS_20038A755.2	137	69	111	57
AP13CTG01554_s_at	AP13CTG01554	AT5G57970.2|PACid:19667317	LOC_Os04g42290.1	GRMZM2G097573_T01	\\	152	29	33	27
AP13CTG01560_at	AP13CTG01560	AT5G23570.1|PACid:19672894	LOC_Os12g09590.1	GRMZM2G020187_T01	Traes_5AS_5D5E9BEBB.2	283	60	87	53
AP13CTG01563_x_at	AP13CTG01563	AT5G61380.1|PACid:19671241	\\	GRMZM2G148453_T01	Traes_6AL_A0A31AA9F.1	47	190	62	377
AP13CTG01565_at	AP13CTG01565	AT1G53910.3|PACid:19655898	LOC_Os09g26420.2	GRMZM2G148333_T02	Traes_5BL_7F84602F3.1	190	408	242	526
AP13CTG01573_at	AP13CTG01573	AT2G41770.1|PACid:19641213	LOC_Os05g32500.1	GRMZM2G109352_T01	Traes_1BL_13084CE92.1	410	133	127	97
AP13CTG01610_s_at	AP13CTG01610	AT1G79920.1|PACid:19656525	LOC_Os05g08840.1	GRMZM2G063676_T01	\\	3661	1980	3244	1663
AP13CTG01612_at	AP13CTG01612	AT1G10700.1|PACid:19657611	LOC_Os01g52530.1	\\	TRAES3BF048900200CFD_t1	111	52	64	77
AP13CTG01613_s_at	AP13CTG01613	AT5G23130.1|PACid:19670621	LOC_Os06g51360.1	GRMZM2G102923_T01	Traes_7BL_2FBA37AA4.1	650	310	512	256
AP13CTG01619_s_at	AP13CTG01619	AT1G06410.1|PACid:19655081	LOC_Os01g53000.1	\\	Traes_5DL_96AF744D7.1	158	445	314	268
AP13CTG01627_s_at	AP13CTG01627	AT1G58030.1|PACid:19656031	LOC_Os12g42850.1	GRMZM2G042313_T01	Traes_5AS_D408E8790.1	296	630	304	738
AP13CTG01637_at	AP13CTG01637	AT1G78930.1|PACid:19649078	LOC_Os09g38720.1	GRMZM2G142150_T01	Traes_5DL_4E9E5C873.1	126	161	178	348
AP13CTG01647_at	AP13CTG01647	AT5G16730.1|PACid:19672065	LOC_Os04g50204.1	GRMZM2G128057_T01	Traes_2BL_CE5B350E2.1	894	312	779	235
AP13CTG01656_at	AP13CTG01656	AT5G22100.1|PACid:19668850	LOC_Os03g61790.1	GRMZM2G051626_T02	Traes_5BL_14A4B3A52.1	170	604	272	558
AP13CTG01657_at	AP13CTG01657	AT4G09810.1|PACid:19644642	LOC_Os12g05780.2	GRMZM2G147446_T03	Traes_5BL_F0753C99F.1	475	228	207	206
AP13CTG01664_at	AP13CTG01664	AT5G26940.4|PACid:19671939	\\	\\	\\	36	127	88	71
AP13CTG01671_at	AP13CTG01671	AT5G19770.1|PACid:19666045	LOC_Os07g38730.1	GRMZM2G099167_T01	Traes_2DS_B77283745.1	272	63	83	76
AP13CTG01675_at	AP13CTG01675	AT2G14110.1|PACid:19639356	LOC_Os03g52730.1	GRMZM2G057129_T01	Traes_4AL_7E93C2ECA.1	511	1055	792	1106
AP13CTG01681_at	AP13CTG01681	AT1G68220.1|PACid:19657931	LOC_Os08g16130.1	GRMZM2G360615_T01	Traes_4AL_F8252CB1F.1	958	457	812	544
AP13CTG01711_at	AP13CTG01711	AT1G22770.1|PACid:19656885	LOC_Os01g08700.6	GRMZM2G107101_T06	Traes_3AS_47DAFFD83.2	937	2449	1381	2355
AP13CTG01719_s_at	AP13CTG01719	AT1G78570.1|PACid:19652089	LOC_Os03g17000.3	GRMZM2G166767_T02	Traes_4AS_D2DED6CD7.1	296	114	135	103
AP13CTG01726_s_at	AP13CTG01726	AT1G79090.2|PACid:19657154	\\	GRMZM2G011079_T02	\\	202	326	605	421
AP13CTG01728_at	AP13CTG01728	AT2G28000.1|PACid:19641353	LOC_Os03g64210.1	GRMZM2G434173_T01	Traes_4AL_CF0AB0643.2	603	216	455	292
AP13CTG01738_s_at	AP13CTG01738	AT5G66470.1|PACid:19666342	LOC_Os05g49220.2	GRMZM2G158024_T02	Traes_1BL_CEC82D49D.1	142	110	171	334
AP13CTG01743_at	AP13CTG01743	AT4G13780.1|PACid:19648090	LOC_Os06g31210.1	GRMZM2G166713_T01	Traes_4AS_7C9340F03.1	351	886	554	514
AP13CTG01759_at	AP13CTG01759	AT4G39620.2|PACid:19646227	LOC_Os02g51480.1	GRMZM2G025409_T01	Traes_6DL_CE204FBC0.1	238	259	219	620
AP13CTG01766_at	AP13CTG01766	AT3G07670.1|PACid:19661511	LOC_Os02g49326.1	GRMZM2G077258_T03	Traes_6DL_7865543E0.1	248	434	531	1163
AP13CTG01778_at	AP13CTG01778	AT1G60420.1|PACid:19656960	LOC_Os03g29240.1	GRMZM2G048324_T01	Traes_2DL_28DFAC79D.2	1389	605	1654	799
AP13CTG01789_at	AP13CTG01789	AT5G56350.1|PACid:19672059	LOC_Os01g16960.1	GRMZM2G003883_T01	TRAES3BF026900020CFD_t1	291	136	202	137
AP13CTG01797_at	AP13CTG01797	AT5G10650.2|PACid:19672638	\\	GRMZM2G140924_T02	\\	507	1160	708	1008
AP13CTG01802_s_at	AP13CTG01802	AT5G56190.1|PACid:19670902	LOC_Os06g07540.2	GRMZM2G161102_T02	Traes_7AS_AEBBB2DDE.1	670	964	839	1423
AP13CTG01804_at	AP13CTG01804	AT3G11945.1|PACid:19664713	LOC_Os07g38850.1	GRMZM2G113476_T02	\\	361	136	315	195
AP13CTG01813_at	AP13CTG01813	AT5G04430.2|PACid:19667056	LOC_Os02g57640.1	GRMZM2G008410_T01	Traes_6DL_25CD15317.1	184	77	154	141
AP13CTG01818_at	AP13CTG01818	AT4G28780.1|PACid:19646381	\\	\\	\\	315	140	181	98
AP13CTG01821_at	AP13CTG01821	AT1G19140.1|PACid:19656233	LOC_Os03g29180.1	GRMZM2G117222_T04	Traes_7AS_921883BE6.2	118	14	38	26
AP13CTG01829_at	AP13CTG01829	AT5G16650.1|PACid:19672578	LOC_Os02g46640.1	GRMZM2G112626_T03	Traes_6AL_AC7C1B592.1	160	287	64	99
AP13CTG01835_s_at	AP13CTG01835	AT1G71010.1|PACid:19651560	LOC_Os08g33200.1	GRMZM2G092595_T01	Traes_2BS_F41EA1AD5.1	248	485	344	746
AP13CTG01836_at	AP13CTG01836	AT4G30780.1|PACid:19646758	LOC_Os06g08740.1	GRMZM2G128160_T01	Traes_7DS_8210E1D16.3	367	418	561	804
AP13CTG01837_at	AP13CTG01837	AT4G25370.1|PACid:19646340	LOC_Os03g14280.1	GRMZM2G110023_T01	Traes_4AS_9270310E4.2	188	358	246	426
AP13CTG01838_s_at	AP13CTG01838	AT5G55280.1|PACid:19671906	LOC_Os04g56970.2	GRMZM2G119773_T01	Traes_2BL_6097FE67E.1	104	93	50	109
AP13CTG01846_at	AP13CTG01846	\\	\\	\\	\\	1394	3163	2046	1944
AP13CTG01861_s_at	AP13CTG01861	AT3G20770.1|PACid:19660970	LOC_Os03g20790.1	GRMZM2G033570_T01	Traes_4DL_C083C804E.1	2968	4064	4955	6254
AP13CTG01867_at	AP13CTG01867	AT1G63120.1|PACid:19652279	LOC_Os08g43320.1	GRMZM2G157384_T01	Traes_1BL_F2456E169.1	278	107	136	185
AP13CTG01868_at	AP13CTG01868	AT2G25110.1|PACid:19642246	LOC_Os08g17680.1	\\	Traes_7DL_4DDDFE9DE.1	931	248	612	386
AP13CTG01883_x_at	AP13CTG01883	AT3G55605.1|PACid:19659447	LOC_Os01g05060.1	GRMZM2G011213_T01	TRAES3BF037800060CFD_t1	143	545	255	1885
AP13CTG01893_at	AP13CTG01893	AT4G02715.1|PACid:19645760	\\	\\	\\	399	245	260	168
AP13CTG01912_s_at	AP13CTG01912	AT1G22150.1|PACid:19649500	LOC_Os03g09970.1	GRMZM2G159632_T01	Traes_4BL_B11961C94.1	156	417	414	107
AP13CTG01918_at	AP13CTG01918	AT2G20890.1|PACid:19641240	LOC_Os07g37250.1	GRMZM2G033493_T01	Traes_2DS_D106620BE.1	306	110	244	123
AP13CTG01919_at	AP13CTG01919	AT3G07360.1|PACid:19661679	LOC_Os02g28720.1	GRMZM2G062499_T01	\\	863	608	662	323
AP13CTG01926_at	AP13CTG01926	AT5G64500.1|PACid:19668049	LOC_Os04g44430.1	GRMZM2G062024_T01	Traes_2BL_6BB6FA139.1	649	2546	888	2165
AP13CTG01932_at	AP13CTG01932	AT4G30480.2|PACid:19644026	LOC_Os10g34540.1	GRMZM2G104179_T01	Traes_5BL_DB7BFC529.1	274	169	170	115
AP13CTG01940_at	AP13CTG01940	AT5G04980.2|PACid:19672231	LOC_Os05g41000.1	GRMZM2G157267_T01	Traes_1BL_EC9A57F9E.1	77	154	106	170
AP13CTG01941_at	AP13CTG01941	AT4G21410.1|PACid:19647486	\\	\\	Traes_4AL_87DA40FD5.2	283	221	126	375
AP13CTG01954_at	AP13CTG01954	AT3G52140.1|PACid:19659085	LOC_Os02g48620.2	GRMZM2G096370_T01	Traes_6AL_97788AE61.1	193	372	330	449
AP13CTG01955_at	AP13CTG01955	AT5G03760.1|PACid:19669977	LOC_Os10g26630.1	GRMZM2G115772_T01	Traes_6DS_0FD5AF6CD.1	210	47	79	119
AP13CTG01978_s_at	AP13CTG01978	\\	\\	GRMZM2G017249_T01	\\	2410	1727	3484	1149
AP13CTG01990_at	AP13CTG01990	AT3G04600.3|PACid:19661301	LOC_Os12g35570.1	GRMZM2G002687_T01	Traes_4AL_42FD13EC2.1	223	652	261	522
AP13CTG01991_at	AP13CTG01991	AT5G16710.1|PACid:19668163	LOC_Os06g12630.1	GRMZM5G826194_T02	\\	714	300	466	566
AP13CTG01992_at	AP13CTG01992	AT3G44200.1|PACid:19661805	LOC_Os01g64490.1	GRMZM2G074262_T01	Traes_1DL_CBDC7F858.2	311	92	153	47
AP13CTG02003_at	AP13CTG02003	AT5G50850.1|PACid:19671338	LOC_Os09g33500.1	GRMZM2G097226_T01	Traes_5BL_904E192A8.1	139	283	140	266
AP13CTG02004_s_at	AP13CTG02004	AT4G02920.2|PACid:19645101	\\	GRMZM2G337143_T02	\\	3275	1306	2874	1535
AP13CTG02030_x_at	AP13CTG02030	AT3G25410.1|PACid:19662905	\\	\\	Traes_6BS_94835C92A.1	111	213	175	553
AP13CTG02061_s_at	AP13CTG02061	AT4G36690.4|PACid:19645985	LOC_Os11g45590.2	GRMZM2G057450_T01	Traes_4DS_FABA6C874.2	94	262	310	161
AP13CTG02067_at	AP13CTG02067	AT1G53730.1|PACid:19652123	LOC_Os10g25090.1	GRMZM2G004572_T01	Traes_4DL_EF6739023.1	520	108	131	92
AP13CTG02068_at	AP13CTG02068	AT1G03670.1|PACid:19649331	LOC_Os07g34390.1	GRMZM2G056608_T01	Traes_2AS_A3818132A.2	342	193	414	123
AP13CTG02087_at	AP13CTG02087	AT4G26270.1|PACid:19645595	LOC_Os06g05860.1	GRMZM5G816636_T02	Traes_7DS_9A2080268.2	365	765	405	497
AP13CTG02095_at	AP13CTG02095	AT1G19250.1|PACid:19653259	LOC_Os09g37620.1	\\	Traes_5BL_F48317F91.1	146	1603	199	2710
AP13CTG02100_at	AP13CTG02100	AT4G10960.1|PACid:19644290	LOC_Os08g28730.1	GRMZM2G138410_T01	Traes_5DL_FF28DAF89.1	317	96	107	63
AP13CTG02122_at	AP13CTG02122	AT4G36400.2|PACid:19646250	LOC_Os07g08950.1	GRMZM2G117369_T01	Traes_2AL_3668C746C.1	224	470	237	383
AP13CTG02129_s_at	AP13CTG02129	AT1G79500.4|PACid:19652903	LOC_Os12g10784.1	GRMZM2G168510_T02	Traes_2DS_DD4078AC6.1	459	359	179	225
AP13CTG02142_at	AP13CTG02142	AT1G54130.1|PACid:19653206	LOC_Os07g42160.1	GRMZM2G417072_T01	Traes_2AS_128CFF290.2	99	215	168	161
AP13CTG02147_s_at	AP13CTG02147	AT1G78570.1|PACid:19652089	LOC_Os03g17000.3	GRMZM2G031311_T02	Traes_5BS_588EC0AC7.1	122	9	7	6
AP13CTG02148_s_at	AP13CTG02148	AT5G63190.2|PACid:19666134	LOC_Os08g02690.1	GRMZM2G412470_T02	Traes_7DL_E83413755.1	180	399	262	399
AP13CTG02155_at	AP13CTG02155	AT3G01750.1|PACid:19660194	LOC_Os05g23320.2	GRMZM2G474531_T01	TRAES3BF064300020CFD_t1	356	185	347	155
AP13CTG02158_at	AP13CTG02158	AT3G61960.1|PACid:19665144	\\	GRMZM2G105415_T01	Traes_5AL_EA9F6C15D.3	47	126	89	95
AP13CTG02160_at	AP13CTG02160	AT2G17890.1|PACid:19642660	LOC_Os07g22710.1	GRMZM2G365035_T01	Traes_6AS_CE8BAAE7A.2	273	218	191	131
AP13CTG02163_x_at	AP13CTG02163	AT3G14172.2|PACid:19660518	LOC_Os07g42410.1	GRMZM2G414043_T01	Traes_2AS_802D5A53E.1	212	30	78	29
AP13CTG02178_s_at	AP13CTG02178	AT1G23440.1|PACid:19652069	LOC_Os07g44610.1	\\	Traes_2DS_7CAA07C39.1	114	242	129	184
AP13CTG02191_s_at	AP13CTG02191	AT5G22400.1|PACid:19669105	LOC_Os12g05900.1	GRMZM2G113073_T01	Traes_5DL_27D433166.1	301	116	267	172
AP13CTG02196_s_at	AP13CTG02196	AT2G35880.1|PACid:19642890	LOC_Os11g36340.1	GRMZM2G023652_T01	\\	717	552	347	479
AP13CTG02203_s_at	AP13CTG02203	AT3G50150.1|PACid:19660711	\\	\\	\\	481	83	205	125
AP13CTG02208_at	AP13CTG02208	AT1G79620.1|PACid:19658127	LOC_Os05g40770.1	GRMZM2G080851_T01	Traes_2BL_29F5B2711.1	32	226	73	96
AP13CTG02240_at	AP13CTG02240	AT5G17660.1|PACid:19667362	LOC_Os01g35170.1	GRMZM2G154087_T01	Traes_2AL_0F528743E.1	165	201	236	510
AP13CTG02266_s_at	AP13CTG02266	AT2G35800.1|PACid:19642821	LOC_Os12g01240.1	GRMZM2G146378_T01	Traes_5DL_206E807A4.1	3360	1718	3255	1486
AP13CTG02284_at	AP13CTG02284	AT1G20540.1|PACid:19653133	LOC_Os08g44010.4	GRMZM2G081538_T07	Traes_7BS_DD063CAE7.2	247	192	70	221
AP13CTG02309_at	AP13CTG02309	AT1G69200.1|PACid:19650115	LOC_Os03g40550.1	GRMZM2G103843_T01	Traes_2BS_959A4E58A.1	34	24	28	313
AP13CTG02316_at	AP13CTG02316	AT3G10410.1|PACid:19659212	LOC_Os02g02320.1	GRMZM2G020146_T01	Traes_6AS_E1707A5FA.1	296	85	113	111
AP13CTG02330_s_at	AP13CTG02330	AT4G23180.1|PACid:19648696	LOC_Os07g35690.2	GRMZM5G856011_T01	Traes_2BS_4138269E5.1	266	633	480	992
AP13CTG02376_x_at	AP13CTG02376	AT2G40830.3|PACid:19640492	\\	AC213654.3_FGT001	\\	906	424	528	501
AP13CTG02377_at	AP13CTG02377	AT3G24840.1|PACid:19659987	\\	\\	\\	235	227	164	92
AP13CTG02399RC_s_at	AP13CTG02399-RC	AT5G08720.1|PACid:19669880	LOC_Os03g62170.1	GRMZM2G167428_T02	Traes_5DL_9DC4F750A.2	1020	269	844	287
AP13CTG02410_at	AP13CTG02410	AT5G05450.1|PACid:19668175	LOC_Os01g07080.1	GRMZM2G303752_T03	TRAES3BF091200130CFD_t1	154	71	125	204
AP13CTG02415_s_at	AP13CTG02415	AT3G07340.1|PACid:19663870	LOC_Os01g68700.2	GRMZM2G030762_T02	\\	418	195	231	254
AP13CTG02421_s_at	AP13CTG02421	AT2G37570.1|PACid:19639934	LOC_Os03g16910.2	GRMZM2G048482_T03	Traes_4AS_5F79508B8.1	1150	2796	1697	1576
AP13CTG02422_s_at	AP13CTG02422	AT2G44950.1|PACid:19642681	LOC_Os04g46450.1	GRMZM2G162184_T01	TRAES3BF080100170CFD_t1	537	966	871	1143
AP13CTG02447_at	AP13CTG02447	AT4G34660.1|PACid:19646293	LOC_Os03g16000.1	GRMZM2G046274_T01	Traes_4BL_32A43FBB2.1	1062	537	1263	470
AP13CTG02456_s_at	AP13CTG02456	AT4G38180.1|PACid:19648577	LOC_Os10g42160.1	\\	\\	335	1087	234	197
AP13CTG02477_at	AP13CTG02477	AT5G35700.1|PACid:19668286	LOC_Os02g48740.1	GRMZM2G010937_T01	Traes_6BL_D26547564.1	904	288	614	253
AP13CTG02485_at	AP13CTG02485	AT1G05190.1|PACid:19651708	LOC_Os03g24020.1	GRMZM2G170870_T01	Traes_4DL_878B83517.1	1239	1607	1339	2588
AP13CTG02488_at	AP13CTG02488	AT1G05170.2|PACid:19649416	LOC_Os02g06840.1	GRMZM2G132866_T01	Traes_6DS_64B25EAC4.1	564	318	322	230
AP13CTG02491_at	AP13CTG02491	AT4G13420.1|PACid:19647373	\\	\\	\\	854	1476	1781	999
AP13CTG02496_at	AP13CTG02496	AT4G16150.1|PACid:19645161	LOC_Os07g30774.1	GRMZM2G032336_T01	Traes_2AS_4C4190DEB.2	20	1074	382	480
AP13CTG02502_at	AP13CTG02502	AT2G05990.2|PACid:19641727	LOC_Os08g23810.1	GRMZM2G070422_T02	Traes_7AL_3A910D814.2	112	80	53	90
AP13CTG02504_at	AP13CTG02504	AT1G77130.1|PACid:19649270	LOC_Os01g65780.2	GRMZM2G135743_T01	TRAES3BF104300010CFD_t1	212	158	160	105
AP13CTG02515_s_at	AP13CTG02515	AT5G53120.5|PACid:19666380	LOC_Os06g33710.3	GRMZM2G047867_T01	Traes_7AL_82257D100.4	3300	1778	1800	746
AP13CTG02533_at	AP13CTG02533	AT5G27380.1|PACid:19667976	LOC_Os12g34380.1	GRMZM2G155974_T01	Traes_5BS_0124BE045.1	133	271	254	406
AP13CTG02545_at	AP13CTG02545	AT2G04940.1|PACid:19641196	LOC_Os04g51080.1	GRMZM2G109753_T01	Traes_2BL_7773443DD.1	446	198	414	342
AP13CTG02550_at	AP13CTG02550	AT3G52600.1|PACid:19664309	LOC_Os04g33740.1	GRMZM2G139300_T01	Traes_4DL_A0BAFF4CA.1	46	122	73	109
AP13CTG02563_at	AP13CTG02563	AT1G61250.1|PACid:19656584	LOC_Os07g37740.1	GRMZM2G041181_T01	Traes_2AS_6D62B60FF.1	106	8	6	6
AP13CTG02569_at	AP13CTG02569	AT4G26270.1|PACid:19645595	LOC_Os06g05860.1	GRMZM5G816636_T02	Traes_7DS_9A2080268.2	383	877	203	591
AP13CTG02576_s_at	AP13CTG02576	AT3G10640.1|PACid:19660568	LOC_Os05g01250.1	GRMZM2G092468_T01	Traes_1DS_69740CF6C.1	215	100	169	104
AP13CTG02608_s_at	AP13CTG02608	AT1G56720.3|PACid:19649997	LOC_Os01g21960.1	GRMZM2G034855_T01	Traes_3AS_DC9473244.1	168	37	43	35
AP13CTG02628_s_at	AP13CTG02628	AT4G37560.1|PACid:19645072	LOC_Os01g55950.1	GRMZM2G424857_T01	Traes_3DL_29DBB9141.2	198	1022	249	816
AP13CTG02630_at	AP13CTG02630	AT1G22150.1|PACid:19649500	LOC_Os03g09970.1	GRMZM2G342907_T01	Traes_4BL_B11961C94.1	42	103	65	149
AP13CTG02632_at	AP13CTG02632	AT5G28050.1|PACid:19672008	LOC_Os03g61810.1	GRMZM5G840909_T02	Traes_5DL_398292828.2	1032	420	555	457
AP13CTG02634_s_at	AP13CTG02634	AT3G50690.1|PACid:19662432	LOC_Os07g41694.1	GRMZM2G009538_T02	Traes_2BS_50BE66985.1	48	36	104	46
AP13CTG02652_at	AP13CTG02652	AT5G04810.1|PACid:19666248	LOC_Os04g58780.2	\\	Traes_2AL_B5CF63298.1	467	614	553	993
AP13CTG02656_at	AP13CTG02656	AT3G66658.2|PACid:19660656	LOC_Os07g48920.1	GRMZM2G135341_T01	Traes_2DS_AC885F2A7.1	212	58	112	77
AP13CTG02677_at	AP13CTG02677	AT3G02870.1|PACid:19664601	LOC_Os03g39000.2	GRMZM2G034417_T02	Traes_4AL_BC993B05D.2	931	316	426	325
AP13CTG02679_at	AP13CTG02679	AT1G09540.1|PACid:19656755	LOC_Os01g18240.1	GRMZM2G017520_T01	Traes_1DS_5BAD8947E.1	123	17	16	45
AP13CTG02680_at	AP13CTG02680	AT4G22660.1|PACid:19646629	\\	GRMZM2G144615_T03	\\	209	499	425	654
AP13CTG02696_at	AP13CTG02696	AT2G44200.1|PACid:19641675	\\	GRMZM2G080912_T01	Traes_7DS_54CDC2F4B.1	37	123	80	96
AP13CTG02705_s_at	AP13CTG02705	AT1G14350.2|PACid:19651427	LOC_Os07g43420.1	GRMZM2G064630_T01	Traes_2BS_F1B450FA4.2	163	593	268	234
AP13CTG02709_at	AP13CTG02709	AT5G50375.1|PACid:19668091	LOC_Os11g19700.1	GRMZM2G053397_T02	Traes_4AL_FAAE9FAB5.2	161	69	79	67
AP13CTG02715_at	AP13CTG02715	AT3G11320.1|PACid:19663583	LOC_Os03g17740.1	GRMZM2G447617_T02	Traes_4AS_6E6C9CC37.1	176	106	133	80
AP13CTG02719_s_at	AP13CTG02719	AT4G02610.1|PACid:19645263	LOC_Os07g08430.1	GRMZM5G841619_T01	Traes_1AL_EF31F706D.1	86	163	128	222
AP13CTG02730_at	AP13CTG02730	AT4G15920.1|PACid:19647875	\\	GRMZM2G111926_T02	Traes_5BS_33597360E.1	410	19	55	17
AP13CTG02739_at	AP13CTG02739	AT1G21780.2|PACid:19654101	\\	GRMZM2G163671_T01	Traes_7DL_AF11C4440.2	434	610	673	937
AP13CTG02762_at	AP13CTG02762	AT3G10660.1|PACid:19664626	LOC_Os07g06740.1	GRMZM2G027351_T01	Traes_2BL_4DA0C4B30.2	93	131	129	231
AP13CTG02777_s_at	AP13CTG02777	AT4G10520.1|PACid:19644562	LOC_Os04g03100.1	\\	Traes_5BS_46788BF6E.1	273	63	29	26
AP13CTG02804_at	AP13CTG02804	AT3G07210.1|PACid:19663509	LOC_Os01g68830.1	GRMZM2G149837_T01	Traes_3DL_60FC8B6F8.1	103	33	51	39
AP13CTG02814_s_at	AP13CTG02814	AT1G02560.1|PACid:19655915	LOC_Os03g19510.1	GRMZM2G121456_T03	Traes_4DL_85B4E4AB8.1	1562	1484	1799	3497
AP13CTG02821_s_at	AP13CTG02821	AT1G80300.1|PACid:19652752	LOC_Os01g45910.1	GRMZM2G050003_T01	Traes_3DL_451A40651.2	82	207	141	233
AP13CTG02824_s_at	AP13CTG02824	AT5G39830.1|PACid:19665582	\\	\\	\\	127	215	175	307
AP13CTG02838_at	AP13CTG02838	AT4G09630.1|PACid:19647517	LOC_Os11g09170.1	GRMZM2G011404_T01	Traes_4AL_3505A065D.1	74	27	82	121
AP13CTG02846_at	AP13CTG02846	AT1G07570.2|PACid:19652348	LOC_Os03g16740.1	GRMZM2G087459_T01	\\	361	1100	851	1662
AP13CTG02847_s_at	AP13CTG02847	AT2G24170.1|PACid:19638991	LOC_Os08g17370.1	GRMZM2G146951_T01	Traes_7AL_DB8C89873.2	256	128	108	121
AP13CTG02853_s_at	AP13CTG02853	AT4G17080.1|PACid:19648859	LOC_Os10g41534.3	GRMZM2G399484_T01	Traes_1DL_47D137A08.1	70	82	121	167
AP13CTG02861_s_at	AP13CTG02861	AT1G05940.1|PACid:19653388	LOC_Os02g43860.1	GRMZM2G139920_T01	Traes_6DL_6C27A6E59.1	361	151	253	219
AP13CTG02862_at	AP13CTG02862	AT1G09430.1|PACid:19657673	LOC_Os11g47330.1	GRMZM2G107082_T01	Traes_4AL_830C5DA64.2	163	55	62	51
AP13CTG02864_s_at	AP13CTG02864	AT3G46530.1|PACid:19663678	\\	\\	\\	15	144	15	17
AP13CTG02893_at	AP13CTG02893	AT1G04120.2|PACid:19649714	LOC_Os03g04920.1	GRMZM5G820122_T01	Traes_4DL_B138DF6FC.1	206	115	131	74
AP13CTG02907_s_at	AP13CTG02907	\\	\\	\\	\\	295	385	326	665
AP13CTG02909_at	AP13CTG02909	AT1G64110.3|PACid:19649601	LOC_Os05g50750.2	GRMZM2G013115_T01	Traes_1DL_30F34E129.1	254	138	250	53
AP13CTG02915_s_at	AP13CTG02915	AT5G42250.1|PACid:19665886	LOC_Os03g08999.1	GRMZM2G397055_T01	Traes_4DL_B85270B53.1	154	355	209	342
AP13CTG02921_s_at	AP13CTG02921	\\	\\	\\	\\	155	31	35	34
AP13CTG02935_s_at	AP13CTG02935	AT5G26742.1|PACid:19670779	LOC_Os03g61220.1	AC198418.3_FGT005	Traes_5DL_BFB4552D3.1	1351	1892	1813	3198
AP13CTG02957_s_at	AP13CTG02957	AT1G33170.1|PACid:19657869	LOC_Os10g36690.3	GRMZM2G114570_T04	Traes_6AS_5FEA0F623.2	182	86	140	61
AP13CTG02960_at	AP13CTG02960	AT1G07410.1|PACid:19652158	LOC_Os05g20050.1	GRMZM2G061912_T01	Traes_1BS_46A346E8F.2	275	149	214	89
AP13CTG02967_at	AP13CTG02967	AT1G80930.1|PACid:19654168	LOC_Os05g05450.1	GRMZM2G111138_T02	Traes_1BS_C340BD2D3.1	155	368	241	368
AP13CTG02976_at	AP13CTG02976	AT2G46890.1|PACid:19638706	LOC_Os04g01510.1	GRMZM2G171716_T01	Traes_2BS_3BE74AB33.1	276	78	141	115
AP13CTG02995_x_at	AP13CTG02995	AT5G54680.1|PACid:19665574	LOC_Os08g04390.2	GRMZM2G093744_T01	Traes_7DL_88B60203A.1	630	1524	730	757
AP13CTG03002_at	AP13CTG03002	\\	\\	\\	\\	8	37	116	25
AP13CTG03013_s_at	AP13CTG03013	AT3G56680.1|PACid:19658655	LOC_Os05g34070.1	GRMZM2G055970_T02	\\	716	790	966	1482
AP13CTG03047_at	AP13CTG03047	AT5G15770.1|PACid:19671682	LOC_Os02g48650.1	GRMZM2G011624_T01	Traes_6AL_076F8F21C.1	142	189	448	567
AP13CTG03065_at	AP13CTG03065	AT4G02370.1|PACid:19646052	LOC_Os05g29900.1	GRMZM2G117439_T01	Traes_1AL_CF4148F55.1	557	285	238	222
AP13CTG03074_at	AP13CTG03074	AT3G61750.1|PACid:19658724	LOC_Os05g48270.1	GRMZM2G108851_T07	Traes_1AL_C84EAD5EB.1	1337	78	69	59
AP13CTG03083_at	AP13CTG03083	AT1G43130.1|PACid:19652787	LOC_Os05g36110.1	GRMZM2G052855_T01	Traes_1AL_F095B3F89.2	347	152	131	117
AP13CTG03100_at	AP13CTG03100	AT4G18710.1|PACid:19647788	LOC_Os06g35530.1	GRMZM2G043350_T01	Traes_3AS_6BC049834.1	126	110	14	85
AP13CTG03109_at	AP13CTG03109	AT1G01540.2|PACid:19656708	LOC_Os04g35080.1	GRMZM2G040964_T01	Traes_2BS_C776CD323.1	122	33	25	17
AP13CTG03121_at	AP13CTG03121	AT5G66410.1|PACid:19670015	LOC_Os11g39140.1	GRMZM2G144635_T01	Traes_7BS_F845A90EC.1	132	270	102	219
AP13CTG03136_s_at	AP13CTG03136	AT1G63610.2|PACid:19656929	LOC_Os02g58650.1	GRMZM2G140809_T01	Traes_6BL_5E211AB35.1	224	108	165	472
AP13CTG03137_s_at	AP13CTG03137	AT5G67390.2|PACid:19668808	\\	GRMZM2G166572_T01	\\	956	1495	1188	1933
AP13CTG03139_at	AP13CTG03139	AT2G44160.1|PACid:19643318	LOC_Os03g60090.1	GRMZM2G347056_T01	Traes_5BL_8C56FDC64.1	433	227	187	135
AP13CTG03142_at	AP13CTG03142	AT4G09810.1|PACid:19644642	LOC_Os05g12490.1	GRMZM5G823629_T02	Traes_6DL_0C9A044AA.2	217	559	261	702
AP13CTG03143_at	AP13CTG03143	AT5G62550.1|PACid:19669048	LOC_Os06g38960.2	GRMZM2G123440_T01	\\	226	18	18	18
AP13CTG03149_x_at	AP13CTG03149	AT5G45910.1|PACid:19672770	LOC_Os06g34120.1	GRMZM2G469898_T01	Traes_7DL_446C318E9.1	139	21	14	15
AP13CTG03158_at	AP13CTG03158	AT1G36310.2|PACid:19650319	LOC_Os02g51490.1	GRMZM2G012399_T01	\\	65	140	80	133
AP13CTG03163_s_at	AP13CTG03163	AT1G78240.2|PACid:19652545	LOC_Os02g51860.1	GRMZM2G140893_T01	Traes_6DL_D0622E217.1	145	99	91	65
AP13CTG03180_at	AP13CTG03180	AT1G26940.1|PACid:19649559	LOC_Os11g38990.2	GRMZM2G078638_T03	\\	195	72	72	107
AP13CTG03189_s_at	AP13CTG03189	AT1G21450.1|PACid:19657340	LOC_Os01g65900.1	\\	Traes_3AL_6E16C8167.1	411	915	699	1087
AP13CTG03198_s_at	AP13CTG03198	AT1G27440.1|PACid:19657644	LOC_Os10g10080.2	GRMZM2G056702_T02	TRAES3BF169000110CFD_t1	582	161	255	280
AP13CTG03219_s_at	AP13CTG03219	AT2G35840.3|PACid:19642200	LOC_Os02g05030.1	GRMZM2G055489_T01	Traes_5BS_F7853DBB6.2	636	300	171	228
AP13CTG03266_s_at	AP13CTG03266	AT4G26090.1|PACid:19643778	LOC_Os01g57870.1	GRMZM2G173647_T01	TRAES3BF075200040CFD_t1	109	224	102	133
AP13CTG03270_s_at	AP13CTG03270	AT1G12740.1|PACid:19655773	\\	\\	\\	916	5	10	4
AP13CTG03276_s_at	AP13CTG03276	AT2G22540.1|PACid:19641563	LOC_Os02g52340.1	GRMZM5G814279_T02	Traes_7AS_CA6E66D75.2	1219	2035	1837	2926
AP13CTG03278_at	AP13CTG03278	AT4G14605.1|PACid:19648239	LOC_Os02g39040.1	GRMZM2G024550_T01	Traes_6BL_7A1489BF0.2	74	240	192	261
AP13CTG03280_s_at	AP13CTG03280	AT1G44900.2|PACid:19649325	LOC_Os11g29380.1	GRMZM2G139894_T01	Traes_1AL_D1D0C2774.1	59	110	85	125
AP13CTG03285_s_at	AP13CTG03285	AT5G47520.1|PACid:19666628	LOC_Os07g44040.1	GRMZM2G335738_T02	Traes_2BS_20CB33745.4	289	119	222	128
AP13CTG03291_s_at	AP13CTG03291	AT4G16110.1|PACid:19646673	LOC_Os03g12350.4	GRMZM2G126834_T02	Traes_4AS_6486B493A.1	225	344	421	515
AP13CTG03292_at	AP13CTG03292	\\	\\	\\	\\	225	78	102	188
AP13CTG03314_at	AP13CTG03314	AT2G35020.1|PACid:19639057	LOC_Os04g52370.1	GRMZM2G044629_T01	Traes_2AL_81025812B.1	124	41	48	30
AP13CTG03349_at	AP13CTG03349	AT1G11680.1|PACid:19657595	LOC_Os11g32240.1	GRMZM2G068465_T02	Traes_4DS_1554E90CB.2	2258	825	1034	513
AP13CTG03353_at	AP13CTG03353	AT5G50375.1|PACid:19668091	LOC_Os11g19700.1	GRMZM2G053397_T01	Traes_4AL_FAAE9FAB5.2	314	94	175	107
AP13CTG03363_s_at	AP13CTG03363	AT1G76270.1|PACid:19656261	LOC_Os04g47520.2	GRMZM2G142664_T01	Traes_2AL_FF594BD77.1	149	34	34	99
AP13CTG03381_at	AP13CTG03381	AT1G21240.1|PACid:19652766	\\	GRMZM2G145075_T01	Traes_2AL_7D7A58077.1	98	251	217	347
AP13CTG03390_s_at	AP13CTG03390	AT2G03340.1|PACid:19638813	LOC_Os12g32250.1	GRMZM2G143765_T01	Traes_5DS_5DEA5C9E3.1	163	326	319	538
AP13CTG03392_at	AP13CTG03392	AT3G55440.1|PACid:19661365	\\	GRMZM2G030784_T02	Traes_3AS_AE3D5013D.1	1720	919	1118	735
AP13CTG03404_s_at	AP13CTG03404	AT5G09590.1|PACid:19667908	LOC_Os09g31486.1	GRMZM2G365374_T01	Traes_5BL_D8D745F37.1	569	232	302	206
AP13CTG03407_at	AP13CTG03407	AT1G24340.1|PACid:19650104	LOC_Os01g67550.1	GRMZM2G394212_T02	TRAES3BF091800060CFD_t1	37	60	101	66
AP13CTG03416_s_at	AP13CTG03416	AT1G49760.2|PACid:19654866	LOC_Os09g02700.1	GRMZM2G102829_T01	Traes_5BL_630B8A0B9.1	96	78	125	210
AP13CTG03443_at	AP13CTG03443	AT2G37990.1|PACid:19643108	LOC_Os04g58830.1	GRMZM2G132519_T01	Traes_1DS_04B787525.1	70	129	72	172
AP13CTG03458_at	AP13CTG03458	\\	LOC_Os03g59210.1	GRMZM2G078595_T02	\\	311	14	16	13
AP13CTG03464_s_at	AP13CTG03464	AT4G39660.1|PACid:19648805	LOC_Os03g07570.4	GRMZM2G124353_T01	Traes_4DL_674511840.1	748	1950	1031	2145
AP13CTG03467_s_at	AP13CTG03467	AT1G65010.1|PACid:19654017	LOC_Os05g02820.1	GRMZM2G128737_T01	Traes_1DS_B9B08EA97.2	318	17	19	14
AP13CTG03472_s_at	AP13CTG03472	AT5G22920.1|PACid:19671684	LOC_Os03g05270.2	GRMZM2G062724_T05	Traes_1DL_7066DD73B.1	150	17	17	15
AP13CTG03474_s_at	AP13CTG03474	AT4G24690.1|PACid:19647824	LOC_Os02g38050.1	GRMZM2G092447_T01	Traes_6BL_E9173BD9B.1	1214	507	359	2028
AP13CTG03477_s_at	AP13CTG03477	AT1G70080.1|PACid:19649827	\\	AC217050.4_FGT007	\\	1457	208	1487	182
AP13CTG03478_at	AP13CTG03478	AT5G18570.1|PACid:19668674	LOC_Os07g47300.1	GRMZM2G077632_T02	Traes_2BS_A4743A152.1	41	186	58	440
AP13CTG03479_at	AP13CTG03479	AT5G33406.1|PACid:19669928	\\	\\	\\	190	629	375	522
AP13CTG03483_s_at	AP13CTG03483	AT3G17330.2|PACid:19662790	\\	\\	\\	151	58	76	45
AP13CTG03502_at	AP13CTG03502	AT5G50280.1|PACid:19666555	LOC_Os05g22870.1	GRMZM2G012174_T01	Traes_2BL_18A640F3B.1	215	70	203	273
AP13CTG03509_s_at	AP13CTG03509	\\	LOC_Os11g18580.1	\\	\\	42	163	57	49
AP13CTG03523_s_at	AP13CTG03523	AT4G33950.2|PACid:19644297	LOC_Os03g41460.1	GRMZM2G066867_T01	Traes_4DS_A5BFD8743.1	163	369	211	437
AP13CTG03525_s_at	AP13CTG03525	AT5G57580.1|PACid:19668371	LOC_Os02g35470.1	GRMZM2G054109_T01	Traes_6DL_9F6A87AE0.2	165	363	226	297
AP13CTG03531_s_at	AP13CTG03531	AT3G22830.1|PACid:19662548	LOC_Os10g28340.1	GRMZM2G010871_T03	Traes_1DL_B5A84E4C8.2	75	17	137	46
AP13CTG03534_s_at	AP13CTG03534	AT5G22000.3|PACid:19665849	LOC_Os03g57500.1	GRMZM2G027495_T07	Traes_2BL_9AD1852E1.1	171	363	191	416
AP13CTG03569_x_at	AP13CTG03569	AT3G12020.1|PACid:19664715	LOC_Os02g53520.1	GRMZM2G385925_T02	Traes_6AL_C711B0791.2	128	55	24	22
AP13CTG03579_s_at	AP13CTG03579	AT3G27000.1|PACid:19659921	LOC_Os08g28190.1	GRMZM2G342386_T02	TRAES3BF080100160CFD_t1	197	82	188	232
AP13CTG03588RC_s_at	AP13CTG03588-RC	AT1G43620.3|PACid:19657365	LOC_Os01g64750.1	GRMZM2G149617_T01	Traes_3B_7DB905F3C.1	223	369	187	512
AP13CTG03595_at	AP13CTG03595	AT1G07210.1|PACid:19657694	\\	GRMZM2G096424_T01	\\	112	55	84	83
AP13CTG03615_s_at	AP13CTG03615	AT2G38740.1|PACid:19640262	LOC_Os09g24230.1	\\	\\	1158	876	959	490
AP13CTG03621_at	AP13CTG03621	AT3G03190.1|PACid:19661182	LOC_Os03g04260.1	GRMZM2G096153_T01	Traes_4DL_E6C3B58E4.1	193	132	70	127
AP13CTG03623_at	AP13CTG03623	AT4G31350.2|PACid:19645620	LOC_Os06g45110.1	GRMZM2G103805_T04	Traes_7DL_9DCE675DE.2	65	152	90	191
AP13CTG03625_at	AP13CTG03625	AT5G04040.1|PACid:19671050	LOC_Os01g55650.1	GRMZM2G035421_T01	TRAES3BF003200080CFD_t1	59	95	127	117
AP13CTG03648_at	AP13CTG03648	AT2G34640.1|PACid:19641922	LOC_Os01g56350.3	GRMZM5G897926_T02	TRAES3BF082100040CFD_t1	168	213	225	679
AP13CTG03650_s_at	AP13CTG03650	AT2G31530.1|PACid:19640228	LOC_Os05g33020.1	GRMZM5G866861_T02	Traes_1DL_C7027DD36.2	63	139	80	131
AP13CTG03655_s_at	AP13CTG03655	\\	\\	\\	\\	104	43	58	72
AP13CTG03657ST_at	AP13CTG03657ST	AT2G35060.1|PACid:19638997	LOC_Os09g38960.2	GRMZM2G086389_T02	Traes_5BL_F112FA40E.2	276	361	570	312
AP13CTG03664_s_at	AP13CTG03664	AT5G36880.2|PACid:19672870	LOC_Os02g32490.1	GRMZM2G162663_T02	Traes_6DL_79D318089.1	405	1099	315	658
AP13CTG03673_s_at	AP13CTG03673	AT2G21770.1|PACid:19641958	LOC_Os03g62090.1	GRMZM2G025231_T02	Traes_5DL_3B0E69498.2	751	81	76	81
AP13CTG03682_s_at	AP13CTG03682	AT4G31000.1|PACid:19648574	\\	\\	\\	104	146	241	401
AP13CTG03711_at	AP13CTG03711	AT5G08500.1|PACid:19667788	LOC_Os04g36050.1	GRMZM2G437119_T02	Traes_2AL_F6907054B.1	395	1061	557	969
AP13CTG03722_at	AP13CTG03722	AT5G43850.1|PACid:19667730	LOC_Os10g28360.1	GRMZM2G434572_T01	Traes_1DL_C56A58B40.1	5425	1605	3546	2955
AP13CTG03752_at	AP13CTG03752	AT5G57700.3|PACid:19669372	LOC_Os07g33220.1	GRMZM2G001820_T01	Traes_2DS_DA96FB1F9.1	220	73	53	65
AP13CTG03761_at	AP13CTG03761	AT3G04260.1|PACid:19661380	LOC_Os10g32540.1	GRMZM5G846399_T01	Traes_1AL_31EE3550E.2	57	64	62	221
AP13CTG03769_s_at	AP13CTG03769	AT2G18790.1|PACid:19641421	LOC_Os03g19590.1	GRMZM2G124532_T03	Traes_4AS_1F3163292.1	264	498	457	682
AP13CTG03770RC_s_at	AP13CTG03770-RC	AT2G38320.1|PACid:19640719	LOC_Os12g01560.1	GRMZM2G090728_T01	\\	327	7	7	6
AP13CTG03772_s_at	AP13CTG03772	AT5G49970.1|PACid:19671695	LOC_Os10g23120.1	GRMZM2G061988_T01	Traes_6DL_34109BEE8.2	1634	1410	1258	685
AP13CTG03773_s_at	AP13CTG03773	AT5G03650.1|PACid:19667520	LOC_Os02g32660.1	GRMZM2G073054_T02	Traes_2DL_647B61E84.1	1412	1175	1209	648
AP13CTG03786_at	AP13CTG03786	AT2G42240.1|PACid:19638535	LOC_Os06g47300.1	GRMZM2G064330_T02	Traes_7DL_874C12BD3.1	66	53	128	239
AP13CTG03791_s_at	AP13CTG03791	AT3G48170.1|PACid:19660982	LOC_Os04g39020.1	GRMZM2G135470_T01	Traes_2BL_22224159C.1	226	486	342	463
AP13CTG03792_at	AP13CTG03792	\\	\\	\\	\\	134	22	60	61
AP13CTG03794_s_at	AP13CTG03794	AT3G25110.1|PACid:19660880	LOC_Os09g32760.1	GRMZM2G102878_T03	Traes_5DL_C0FDCC7F9.1	427	359	182	427
AP13CTG03796_at	AP13CTG03796	AT5G45275.1|PACid:19671186	LOC_Os11g01590.1	AC233966.1_FGT001	Traes_5DL_3342BA048.1	187	109	119	39
AP13CTG03801_s_at	AP13CTG03801	AT5G43100.1|PACid:19672424	LOC_Os07g40260.1	GRMZM2G090715_T01	Traes_2AS_925859C0B.1	326	728	428	582
AP13CTG03804_at	AP13CTG03804	AT2G02148.1|PACid:19638362	\\	GRMZM2G361391_T01	Traes_7AL_510A422EF.1	82	221	131	155
AP13CTG03808_s_at	AP13CTG03808	AT5G60410.1|PACid:19670049	LOC_Os05g03430.2	GRMZM2G155123_T03	Traes_1BS_5CA2068F7.1	512	1303	823	1102
AP13CTG03815_at	AP13CTG03815	AT5G49930.1|PACid:19669160	LOC_Os12g37720.1	GRMZM2G063544_T01	Traes_5DS_82EE2BEBC.2	84	104	143	171
AP13CTG03817_at	AP13CTG03817	AT5G52660.2|PACid:19670017	LOC_Os06g45840.2	GRMZM2G057408_T01	\\	735	396	349	384
AP13CTG03819_at	AP13CTG03819	\\	\\	\\	\\	128	97	68	26
AP13CTG03821_at	AP13CTG03821	\\	\\	\\	\\	705	370	343	421
AP13CTG03827_s_at	AP13CTG03827	\\	\\	\\	\\	193	75	93	68
AP13CTG03855_at	AP13CTG03855	AT4G29010.1|PACid:19644995	LOC_Os02g17390.1	GRMZM5G854613_T01	Traes_6AS_982D1FE34.2	81	255	120	135
AP13CTG03886_s_at	AP13CTG03886	AT1G07120.1|PACid:19654970	LOC_Os03g18300.1	GRMZM5G850640_T01	Traes_4BL_48FA0485E.1	516	95	65	25
AP13CTG03888_at	AP13CTG03888	AT2G04530.1|PACid:19642392	LOC_Os09g30466.1	GRMZM5G802566_T05	Traes_5DL_04016F876.1	261	174	234	667
AP13CTG03889_at	AP13CTG03889	AT3G12760.1|PACid:19662962	LOC_Os06g12690.1	GRMZM2G175272_T01	Traes_5DS_5C5E450C1.1	432	1122	1628	1382
AP13CTG03902_at	AP13CTG03902	AT3G10330.1|PACid:19659682	LOC_Os09g36440.1	GRMZM2G002828_T01	Traes_5DL_44B6B8DCB.1	97	206	119	186
AP13CTG03940_s_at	AP13CTG03940	\\	LOC_Os01g03660.3	GRMZM2G362949_T04	Traes_3AS_33AE9BC77.2	204	258	305	470
AP13CTG03968_s_at	AP13CTG03968	AT1G29900.1|PACid:19655950	LOC_Os01g38970.1	GRMZM2G700683_T01	TRAES3BF042100190CFD_t1	151	392	200	562
AP13CTG03980_s_at	AP13CTG03980	AT4G38470.1|PACid:19648227	LOC_Os08g01270.1	\\	\\	123	258	236	311
AP13CTG03995_at	AP13CTG03995	AT3G62040.1|PACid:19664921	LOC_Os07g44060.1	GRMZM2G066636_T01	Traes_2AS_341ED2581.1	104	40	125	24
AP13CTG04004_at	AP13CTG04004	AT2G39470.1|PACid:19640515	\\	GRMZM2G471904_T01	\\	1082	2620	1012	2603
AP13CTG04022_at	AP13CTG04022	AT3G19970.1|PACid:19659942	LOC_Os02g04110.1	GRMZM5G871910_T02	Traes_6DS_AB7B103E6.1	426	991	666	806
AP13CTG04027_s_at	AP13CTG04027	AT1G44446.1|PACid:19657384	LOC_Os10g41780.2	GRMZM2G038487_T03	Traes_3AL_FF45EE896.1	1176	2558	1980	1682
AP13CTG04032RC_s_at	AP13CTG04032-RC	AT2G38660.3|PACid:19638609	LOC_Os09g15810.1	GRMZM2G130790_T01	Traes_5BL_8747D4E40.2	392	718	421	808
AP13CTG04034_at	AP13CTG04034	AT1G71990.1|PACid:19656637	LOC_Os12g07290.1	GRMZM2G068710_T03	Traes_5BS_7B45B85A1.2	135	147	60	129
AP13CTG04038_at	AP13CTG04038	AT2G27340.4|PACid:19641464	\\	GRMZM2G084938_T02	Traes_2AL_8B7C50103.1	404	433	152	328
AP13CTG04045_at	AP13CTG04045	AT1G13110.1|PACid:19650015	LOC_Os02g17760.1	\\	Traes_2AL_E0AB32412.1	565	1064	1148	1495
AP13CTG04047_s_at	AP13CTG04047	AT1G20080.1|PACid:19652904	LOC_Os02g25060.1	\\	\\	444	1013	270	592
[truncated: 4,726 more rows]

## Sheet: Stem
Average expression of differentially-expressed genes (with two-fold transcript change, n = 3) in stems
[truncated: 3,770 more rows]

[truncated: 2 more sheets: Crown, Root]
