# Supplementary material for: Nitrogen remobilization and conservation, and underlying senescence‐associated gene expression in the perennial switchgrass Panicum virgatum
Source: New Phytol. 2016 Mar 3;211(1):75–89. doi: 10.1111/nph.13898 (PMC6680227; doi:10.1111/nph.13898)
Supplement: Supplementary file 3 — Table S2 List of senescence‐associated genes in switchgrass leaves and stems and their homologs, if available, in Arabidopsis, rice, maize and wheat [file NPH-211-75-s003.xlsx]

## Sheet: Leaf-SAGs
Supporting Information Table S2 List of senescence-associated genes in switchgrass leaves and stems and their homologs
Switchgrass senescence-associated genes in leaves and their homologs in Arabidopsis, rice, maize and wheat, if available.
Probe Set ID	PviUT sequence ID	Number of homologs	Homologs
AP13ITG42000_at	AP13ISTG42000	1	AT4G11650
AlamoCTG08523_s_at	AlamCTG08523	1	AT5G42900
AP13CTG04530_s_at	AP13CTG04530	1	AT5G42900
AP13CTG10590_s_at	AP13CTG10590	1	AT1G18170
AP13CTG16067_s_at	AP13CTG16067	1	AT3G19290
AP13CTG09811_at	AP13CTG09811	1	AT2G15890
AP13CTG27305_s_at	AP13CTG27305	1	AT4G26120
AP13ITG34169_s_at	AP13ISTG34169	1	AT3G55470
AP13CTG17108_s_at	AP13CTG17108	1	AT5G39660
AP13ITG41651_at	AP13ISTG41651	1	AT3G48180
AP13ITG44267_s_at	AP13ISTG44267	1	AT3G43440
AP13CTG10359_at	AP13CTG10359	1	AT5G37780
AP13CTG16147_at	AP13CTG16147	1	AT5G02560
AP13CTG26195_s_at	AP13CTG26195	1	AT4G30490
AP13ITG73632_at	AP13ISTG73632	1	AT4G17500
AP13CTG49952_x_at	AP13CTG49952	1	AT4G30490
AP13ITG57354_at	AP13ISTG57354	1	AT1G65730
AP13ITG73217_at	AP13ISTG73217	1	AT2G25470
AP13ITG52930_at	AP13ISTG52930	1	AT4G27130
AP13CTG01797_at	AP13CTG01797	1	AT5G10650
AlamoCTG14014_s_at	AlamCTG14014	1	AT2G26230
AP13CTG31850_s_at	AP13CTG31850	1	AT3G62550
AP13CTG05963_at	AP13CTG05963	1	AT2G39050
AP13CTG01008_at	AP13CTG01008	1	AT1G17020
AP13ITG73845_s_at	AP13ISTG73845	1	AT1G80440
AP13ITG35897_s_at	AP13ISTG35897	1	AT5G18130
AP13ITG39340_s_at	AP13ISTG39340	1	AT2G41380
AP13CTG01563_x_at	AP13CTG01563	1	AT5G61380
AP13CTG32077_x_at	AP13CTG32077	1	AT5G61380
AP13ITG63167_at	AP13ISTG63167	1	AT5G25900
AP13CTG55043_s_at	AP13CTG55043	1	AT5G25930
AP13ITG44443_s_at	AP13ISTG44443	1	AT1G02850
AP13ITG45279_s_at	AP13ISTG45279	1	AT1G05010
AP13ITG63191_at	AP13ISTG63191	1	AT2G45910
AP13CTG59061_at	AP13CTG59061	1	AT4G34410
AP13CTG27080_s_at	AP13CTG27080	1	AT1G32640
AP13ITG74072_s_at	AP13ISTG74072	1	AT3G54000
AP13CTG54129_at	AP13CTG54129	2	AT5G04040,LOC_Os01g55650
AP13CTG21884_s_at	AP13CTG21884	1	AT1G75540
AP13CTG01458_at	AP13CTG01458	1	AT1G02850
AP13ITG61347_at	AP13ISTG61347	1	AT5G06570
AP13CTG37796_s_at	AP13CTG37796	1	AT3G10300
AlamoCTG13583_s_at	AlamCTG13583	1	AT3G59580
AP13CTG11724_at	AP13CTG11724	1	AT5G62620
AP13CTG24721_at	AP13CTG24721	2	AT3G50740,LOC_Os04g46980
AP13ITG54360RC_at	AP13ISTG54360-RC	1	AT1G68840
AP13CTG30912_at	AP13CTG30912	1	AT2G36790
AP13ITG52316_at	AP13ISTG52316	1	AT3G25610
AP13CTG13678_s_at	AP13CTG13678	1	AT4G18880
AP13CTG09175_s_at	AP13CTG09175	1	AT5G41350
AP13CTG16850_s_at	AP13CTG16850	1	AT4G30110
AP13ITG40893_s_at	AP13ISTG40893	1	AT2G38640
AP13ITG59616_s_at	AP13ISTG59616	1	AT5G16360
AP13ITG73401_at	AP13ISTG73401	1	AT1G23030
AP13CTG10281_at	AP13CTG10281	1	AT5G65380
AP13CTG08775_x_at	AP13CTG08775	1	AT3G50740
AP13CTG17870_at	AP13CTG17870	1	AT1G09530
AP13CTG04320_at	AP13CTG04320	1	AT1G19250
AP13ITG60456RC_at	AP13ISTG60456-RC	1	AT1G72360
AP13CTG14471RC_at	AP13CTG14471-RC	1	AT1G68840
AP13ITG40902_s_at	AP13ISTG40902	1	AT3G43440
AP13CTG44559_s_at	AP13CTG44559	1	AT4G23810
AP13ITG71440_at	AP13ISTG71440	1	AT3G26280
AP13CTG20988_s_at	AP13CTG20988	2	AT5G62000,LOC_Os12g29520
AP13ITG73973_s_at	AP13ISTG73973	1	AT4G35750
AP13ITG40343_s_at	AP13ISTG40343	2	AT5G20250,GRMZM2G127147
AP13ITG42605_s_at	AP13ISTG42605	1	AT2G03530
AP13ITG41092_s_at	AP13ISTG41092	1	AT1G17147
AP13ITG75051_at	AP13ISTG75051	1	AT5G52450
AlamoCTG07821_s_at	AlamCTG07821	1	AT2G45910
AP13CTG21487_at	AP13CTG21487	1	AT5G49690
AP13CTG22392_at	AP13CTG22392	1	AT1G12940
AP13CTG17975_at	AP13CTG17975	1	AT5G47060
AP13CTG13363_s_at	AP13CTG13363	1	AT3G15580
AP13ITG34389_s_at	AP13ISTG34389	1	AT1G30970
AP13ITG36718_s_at	AP13ISTG36718	1	AT4G18530
AP13CTG02095_at	AP13CTG02095	1	AT1G19250
AP13CTG59085RC_at	AP13CTG59085-RC	1	AT2G19810
AP13ITG54405_at	AP13ISTG54405	1	AT5G64810
AP13CTG27575_at	AP13CTG27575	1	AT4G21120
AP13ITG38889_s_at	AP13ISTG38889	1	AT2G39420
AP13CTG11780_at	AP13CTG11780	1	AT5G11950
AP13ITG71183_at	AP13ISTG71183	1	AT1G44750
AP13ITG70093_at	AP13ISTG70093	1	AT3G51430
AP13ITG42019_at	AP13ISTG42019	1	AT5G35200
AP13ITG39885_s_at	AP13ISTG39885	1	AT1G22770
AP13ITG47294_s_at	AP13ISTG47294	1	AT3G04030
AP13CTG09763_s_at	AP13CTG09763	1	AT3G48530
AP13CTG23870RC_at	AP13CTG23870-RC	1	AT4G12070
AP13ITG76471_s_at	AP13ISTG76471	1	AT3G18830
AP13CTG27576_at	AP13CTG27576	1	AT4G21120
AP13ITG66548_s_at	AP13ISTG66548	1	AT4G13180
AP13ITG47239_s_at	AP13ISTG47239	1	AT2G45910
AP13CTG14747_s_at	AP13CTG14747	1	AT2G46950
AP13CTG28471_at	AP13CTG28471	1	AT5G35560
AP13CTG10067_s_at	AP13CTG10067	1	AT1G61250
AlamoCTG13280_s_at	AlamCTG13280	1	AT2G43500
AP13CTG35280_s_at	AP13CTG35280	1	AT3G48530
AP13CTG14359_s_at	AP13CTG14359	1	AT1G29950
AlamoCTG05486_s_at	AlamCTG05486	1	AT3G48530
AP13CTG12490_at	AP13CTG12490	1	AT4G18880
AP13CTG29766_s_at	AP13CTG29766	1	AT1G56010
AP13CTG26258_s_at	AP13CTG26258	1	AT3G51730
AP13CTG10620_at	AP13CTG10620	1	AT2G20320
AP13CTG09265_s_at	AP13CTG09265	1	AT5G57035
AP13CTG05682_s_at	AP13CTG05682	1	AT5G62740
AP13CTG32203_s_at	AP13CTG32203	1	AT1G51950
AlamoSLT15829_at	AlamSGLT15829	1	AT2G25470
AP13ITG62652_at	AP13ISTG62652	1	AT4G29100
AP13CTG06469_at	AP13CTG06469	1	AT2G15900
AP13CTG12606_s_at	AP13CTG12606	1	AT4G39090
AP13CTG00306_at	AP13CTG00306	1	AT5G56180
AP13ITG66757_at	AP13ISTG66757	1	AT1G69490
AP13CTG16678_s_at	AP13CTG16678	1	AT5G48380
AP13CTG08831_s_at	AP13CTG08831	1	AT5G18130
AP13CTG01433_at	AP13CTG01433	1	AT5G54730
AP13ITG66485_at	AP13ISTG66485	1	AT1G08230
AP13CTG19438_s_at	AP13CTG19438	1	AT1G02890
AP13ITG43971_s_at	AP13ISTG43971	1	AT3G56400
AP13CTG09938_s_at	AP13CTG09938	1	AT5G13800
AP13ITG73480_at	AP13ISTG73480	1	AT1G65480
AP13CTG45884_s_at	AP13CTG45884	1	AT1G65480
AP13ITG47849_at	AP13ISTG47849	1	AT2G19450
AP13ITG52331RC_at	AP13ISTG52331-RC	1	AT4G16260
AP13CTG04691_at	AP13CTG04691	1	AT2G39050
AP13CTG23566_at	AP13CTG23566	1	AT1G49470
AP13CTG37442_at	AP13CTG37442	1	AT1G69490
AP13CTG30810_s_at	AP13CTG30810	1	AT5G66040
AP13CTG16511RC_at	AP13CTG16511-RC	1	AT1G72360
AP13CTG10025_s_at	AP13CTG10025	1	AT1G75390
AP13ITG62309_at	AP13ISTG62309	1	AT1G60730
AP13ITG63290_at	AP13ISTG63290	1	AT2G35940
AP13.12336.m00003_s_at	AP13_model_12336.m00003	1	AT1G69490
AP13ITG60726_at	AP13ISTG60726	1	AT4G11650
AP13ITG37421_at	AP13ISTG37421	1	AT1G75380
AP13ITG77182_at	AP13ISTG77182	1	AT1G17020
AP13ITG38459_s_at	AP13ISTG38459	1	AT4G35770
AP13CTG17300_s_at	AP13CTG17300	1	AT1G65840
AP13ITG73773_at	AP13ISTG73773	1	AT5G15130
AP13ITG35915_s_at	AP13ISTG35915	1	AT5G59780
AP13ITG36778_s_at	AP13ISTG36778	1	AT3G18430
AP13CTG26736_s_at	AP13CTG26736	1	AT1G17145
AP13CTG27519_at	AP13CTG27519	1	AT4G38250
AP13.11922.m00018_s_at	AP13_model_11922.m00018	1	AT1G67500
AP13CTG01711_at	AP13CTG01711	1	AT1G22770
AP13ITG43773_s_at	AP13ISTG43773	1	AT5G47560
AP13ITG40812_at	AP13ISTG40812	1	AT3G14200
AP13CTG08014_at	AP13CTG08014	1	AT1G60730
AP13CTG23869RC_s_at	AP13CTG23869-RC	1	AT4G12070
AP13CTG05792_at	AP13CTG05792	1	AT3G07525
AP13CTG02630_at	AP13CTG02630	1	,GRMZM2G342907
AP13CTG03381_at	AP13CTG03381	1	AT1G21240
AP13CTG04279_s_at	AP13CTG04279	1	AT5G63120
AP13ITG55623_s_at	AP13ISTG55623	1	AT2G19810
AP13CTG06682_at	AP13CTG06682	1	AT1G15520
AP13.12064.m00004_s_at	AP13_model_12064.m00004	1	AT1G25440
AP13CTG03657ST_at	AP13CTG03657ST	1	AT2G35060
AP13CTG17360_s_at	AP13CTG17360	1	AT3G61060
AP13CTG11062_at	AP13CTG11062	1	,LOC_Os03g53230
AlamoCTG05248_s_at	AlamCTG05248	1	AT5G62740
AP13CTG11126_at	AP13CTG11126	1	AT1G62290
AP13CTG32158_x_at	AP13CTG32158	1	AT3G24740
AP13ITG44580_s_at	AP13ISTG44580	1	AT1G01720
AP13ITG65978_at	AP13ISTG65978	1	AT1G08050
AP13CTG13852_at	AP13CTG13852	1	AT1G21240
AP13CTG55709_at	AP13CTG55709	1	AT3G04070
AP13ITG73987_at	AP13ISTG73987	1	AT1G29280
AP13ITG41912_s_at	AP13ISTG41912	1	AT3G57040
AP13CTG58954_at	AP13CTG58954	1	AT4G18170
AP13ITG41562_s_at	AP13ISTG41562	1	AT5G47180
AP13ITG40064_s_at	AP13ISTG40064	1	AT4G17900
AP13ITG69340_at	AP13ISTG69340	1	AT2G15490
AP13CTG06465_at	AP13CTG06465	1	AT4G35850
AP13CTG15042_s_at	AP13CTG15042	1	AT2G02040
AP13ITG37054_s_at	AP13ISTG37054	1	AT4G20930
AP13CTG17271_s_at	AP13CTG17271	1	AT3G51730
AP13CTG03368_at	AP13CTG03368	1	AT1G07530
AP13CTG58842_at	AP13CTG58842	1	AT2G18196
AP13CTG12884_at	AP13CTG12884	1	AT2G43500
AP13ITG70427_at	AP13ISTG70427	1	AT1G02820
AP13ITG70490_at	AP13ISTG70490	1	AT5G07990
AP13CTG04573_at	AP13CTG04573	1	AT1G11910
AP13ITG47602_s_at	AP13ISTG47602	1	AT5G62740
AP13ITG55268_s_at	AP13ISTG55268	1	AT5G63470
AP13CTG00175_at	AP13CTG00175	1	AT1G58030
AlamoCTG13718_s_at	AlamCTG13718	1	AT4G24220
AP13CTG62088_at	AP13CTG62088	1	AT4G32690
AP13CTG12961_at	AP13CTG12961	1	AT4G38250
AlamoCTG13082_s_at	AlamCTG13082	1	AT4G33090
AP13CTG10173_at	AP13CTG10173	1	AT2G31390
AP13CTG27267_s_at	AP13CTG27267	1	AT4G13010
AP13CTG18639_at	AP13CTG18639	1	AT5G20960
AP13CTG16929_at	AP13CTG16929	1	AT2G37650
AP13CTG64209_s_at	AP13CTG64209	1	AT5G02020
AP13ITG49302_at	AP13ISTG49302	1	AT1G71190
AP13ITG69803_at	AP13ISTG69803	1	AT1G78780
AlamoCTG13944_s_at	AlamCTG13944	1	AT3G05970
AP13CTG27701_at	AP13CTG27701	1	AT3G48520
AlamoCTG09247_s_at	AlamCTG09247	1	AT1G72730
AP13CTG27749_s_at	AP13CTG27749	1	AT5G06370
AP13ITG54654_at	AP13ISTG54654	1	AT3G12977
AP13ITG73847_at	AP13ISTG73847	1	AT1G80440
AP13CTG13720_at	AP13CTG13720	1	AT3G04030
AP13CTG02821_s_at	AP13CTG02821	1	AT1G80300
AP13CTG29478_s_at	AP13CTG29478	1	AT1G14130
AP13ITG64531_at	AP13ISTG64531	1	AT5G11090
AP13CTG21304_s_at	AP13CTG21304	1	AT1G02610
AP13CTG10761_at	AP13CTG10761	1	AT2G34730
AP13CTG12432_at	AP13CTG12432	1	,GRMZM2G342907
AP13ITG55622_at	AP13ISTG55622	1	AT5G03240
AP13CTG67733_at	AP13CTG67733	1	AT5G18130
AP13ITG61578_at	AP13ISTG61578	1	AT2G32030
AP13ITG36604_s_at	AP13ISTG36604	1	,LOC_Os01g42810
AP13CTG15342_at	AP13CTG15342	1	AT1G20925
AP13CTG44815_s_at	AP13CTG44815	1	AT1G69930
AP13CTG18088RC_at	AP13CTG18088-RC	1	AT2G18196
AP13CTG11006_at	AP13CTG11006	1	AT3G14680
AP13ITG66687_s_at	AP13ISTG66687	1	AT1G68050
AP13ITG72279_s_at	AP13ISTG72279	1	AT1G56010
AP13ITG76219_s_at	AP13ISTG76219	1	AT4G35770
AP13CTG04166_at	AP13CTG04166	1	AT1G11530
AP13CTG11783_s_at	AP13CTG11783	1	AT3G03710
AP13ITG36348_s_at	AP13ISTG36348	1	AT3G47160
AP13CTG03137_s_at	AP13CTG03137	1	AT5G67390
AP13ITG75366RC_at	AP13ISTG75366-RC	1	AT3G29000
AP13ITG68544_at	AP13ISTG68544	1	AT3G16360
AP13ITG61387_at	AP13ISTG61387	1	AT1G56010
AP13ITG77674_at	AP13ISTG77674	1	AT1G22400
AP13ITG60641_at	AP13ISTG60641	1	AT1G56010
AP13CTG65813_at	AP13CTG65813	1	AT4G13030
AP13CTG23396_at	AP13CTG23396	1	AT4G13830
AP13CTG05252_at	AP13CTG05252	1	AT4G39090
AP13CTG39033_s_at	AP13CTG39033	1	AT1G25440
AP13CTG28891_s_at	AP13CTG28891	1	AT1G02850
AP13ITG50887_at	AP13ISTG50887	1	AT1G67840
AP13CTG29840_x_at	AP13CTG29840	1	AT4G26060
AP13CTG09787_at	AP13CTG09787	1	AT2G20210
AP13ITG33944_s_at	AP13ISTG33944	1	AT2G38470
AP13CTG16329_at	AP13CTG16329	1	AT3G02875
AP13ITG46213_s_at	AP13ISTG46213	1	AT1G30270
AP13CTG27071_at	AP13CTG27071	1	AT5G56180
AP13CTG02550_at	AP13CTG02550	1	AT3G52600
AP13CTG30814_s_at	AP13CTG30814	1	AT1G44800
AP13ITG56208_at	AP13ISTG56208	1	AT4G30360
AP13ITG66414_at	AP13ISTG66414	1	AT2G19130
AP13CTG01274_at	AP13CTG01274	1	,LOC_Os01g08270
AP13CTG13808_at	AP13CTG13808	1	AT5G63010
AP13ITG38755_s_at	AP13ISTG38755	2	AT1G80160,GRMZM2G312877
AP13ITG60386_at	AP13ISTG60386	1	AT5G67390
AP13CTG35421_s_at	AP13CTG35421	1	AT4G20930
AlamoCTG05485_s_at	AlamCTG05485	1	AT4G17530
AP13ITG34001_s_at	AP13ISTG34001	1	AT4G21160
AlamoCTG14939_s_at	AlamCTG14939	1	AT4G39910
AP13CTG03711_at	AP13CTG03711	1	AT5G08500
AP13ITG39522_s_at	AP13ISTG39522	1	AT5G01750
AP13ITG38754_at	AP13ISTG38754	2	AT1G80160,GRMZM2G312877
AlamoCTG13685_s_at	AlamCTG13685	1	AT1G15740
AP13CTG42876_at	AP13CTG42876	2	AT1G15740,LOC_Os02g39970
AP13CTG13372_s_at	AP13CTG13372	1	AT1G05620
AP13ITG68815_at	AP13ISTG68815	1	AT1G62300
AlamoCTG03585_s_at	AlamCTG03585	1	AT2G26230
AP13CTG19831_at	AP13CTG19831	1	AT5G03380
AP13ITG43308_at	AP13ISTG43308	1	AT4G36640
AP13CTG03390_s_at	AP13CTG03390	1	AT2G03340
AP13CTG12944_s_at	AP13CTG12944	1	AT2G44280
AP13CTG15212_at	AP13CTG15212	1	AT1G25500
AP13CTG08149_at	AP13CTG08149	1	AT5G65380
AP13CTG03855_at	AP13CTG03855	1	AT4G29010
AP13CTG01861_s_at	AP13CTG01861	1	AT3G20770
AP13ITG60631_at	AP13ISTG60631	1	AT1G79850
AP13CTG28842_s_at	AP13CTG28842	1	AT3G48280
AP13ITG66986_at	AP13ISTG66986	1	AT3G12580
AP13ITG65421_at	AP13ISTG65421	1	AT4G26240
AP13CTG05489_s_at	AP13CTG05489	1	AT5G27600
AP13ITG73602_s_at	AP13ISTG73602	1	AT1G65480
AP13ITG69733_at	AP13ISTG69733	1	AT1G65480
AP13ITG72790_at	AP13ISTG72790	1	AT1G17720
AP13CTG27247_at	AP13CTG27247	1	AT4G38360
AP13CTG15382_at	AP13CTG15382	1	AT3G13950
AP13CTG11439_s_at	AP13CTG11439	1	AT4G25700
AP13CTG27437_s_at	AP13CTG27437	1	AT1G25440
AP13ITG76570_at	AP13ISTG76570	1	AT5G43860
AP13ITG55728_at	AP13ISTG55728	1	AT1G10010
AP13ITG63156_at	AP13ISTG63156	1	AT2G22880
AP13CTG14538_at	AP13CTG14538	1	AT1G77450
AP13CTG27390RC_at	AP13CTG27390-RC	1	AT1G68840
AP13CTG07184_at	AP13CTG07184	1	AT1G23870
AP13ITG40243_at	AP13ISTG40243	1	AT4G29050
AP13CTG13241_s_at	AP13CTG13241	1	AT4G35830
AP13ITG41933RC_at	AP13ISTG41933-RC	1	AT3G09085
AP13CTG07426_s_at	AP13CTG07426	1	AT2G37770
AP13CTG30924_x_at	AP13CTG30924	1	AT1G15520
AP13CTG09668_s_at	AP13CTG09668	1	AT4G16770
AP13CTG01565_at	AP13CTG01565	1	AT1G53910
AP13ITG41137_at	AP13ISTG41137	1	AT2G45910
AP13CTG13969_s_at	AP13CTG13969	1	AT1G19250
AP13ITG36667_s_at	AP13ISTG36667	1	AT3G48280
AP13CTG56716_at	AP13CTG56716	1	AT3G51000
AlamoCTG14050_s_at	AlamCTG14050	2	AT1G78000,GRMZM2G342907
AP13ITG71271_at	AP13ISTG71271	1	AT4G34890
AP13CTG11473_at	AP13CTG11473	1	AT5G09220
AP13ITG39202_s_at	AP13ISTG39202	1	AT1G08570
AP13CTG11993_s_at	AP13CTG11993	1	AT5G51410
AP13CTG22054_at	AP13CTG22054	1	AT5G58280
AP13ITG37604_x_at	AP13ISTG37604	1	AT5G66760
AP13ITG71520RC_at	AP13ISTG71520-RC	1	AT2G27830
AP13ITG75330_at	AP13ISTG75330	1	AT4G40042
AP13CTG10144_s_at	AP13CTG10144	1	AT3G56310
AP13ITG40778_s_at	AP13ISTG40778	1	AT5G55560
AP13CTG42027_s_at	AP13CTG42027	1	AT3G23150
AP13CTG04630_at	AP13CTG04630	1	AT4G12290
AP13ITG63632_s_at	AP13ISTG63632	1	AT1G65730
AP13CTG02142_at	AP13CTG02142	1	AT1G54130
AP13CTG02967_at	AP13CTG02967	1	AT1G80930
AP13CTG14859_at	AP13CTG14859	1	AT5G06570
AP13CTG23452_s_at	AP13CTG23452	1	AT3G02730
AP13ITG39423_at	AP13ISTG39423	1	AT3G18430
AP13ITG60228_at	AP13ISTG60228	1	AT2G33480
AP13ITG36145_s_at	AP13ISTG36145	1	AT5G52970
AP13CTG24974_s_at	AP13CTG24974	1	AT1G80980
AP13ITG70473RC_s_at	AP13ISTG70473-RC	1	AT3G12500
AP13CTG04713_at	AP13CTG04713	1	AT5G39660
AlamoCTG05901_at	AlamCTG05901	1	AT5G47080
AP13ITG68735_at	AP13ISTG68735	1	,LOC_Os04g46990
AP13CTG45278_s_at	AP13CTG45278	1	AT1G05010
AP13CTG10608_s_at	AP13CTG10608	1	AT4G33090
AP13CTG18148_x_at	AP13CTG18148	1	AT5G63120
AP13CTG66643_at	AP13CTG66643	1	AT4G08330
AP13CTG23697_s_at	AP13CTG23697	1	AT5G10190
AP13ITG55514_at	AP13ISTG55514	1	AT4G12290
AP13CTG31758_s_at	AP13CTG31758	1	AT3G50360
AP13ITG45141_s_at	AP13ISTG45141	1	AT4G35770
AP13CTG28304_s_at	AP13CTG28304	2	AT3G16640,LOC_Os11g43900
AP13ITG39826_s_at	AP13ISTG39826	1	AT2G39420
AP13CTG14218_s_at	AP13CTG14218	1	AT3G17770
AP13CTG16908_s_at	AP13CTG16908	1	AT2G36960
AP13CTG02158_at	AP13CTG02158	1	AT3G61960
AP13ITG77135_at	AP13ISTG77135	1	AT5G64530
AP13CTG38163_s_at	AP13CTG38163	1	AT5G17370
AP13ITG41093_at	AP13ISTG41093	1	AT1G17147
AP13CTG11123_at	AP13CTG11123	1	AT1G34190
AP13ITG71376_s_at	AP13ISTG71376	1	AT3G51000
AP13CTG06681_s_at	AP13CTG06681	1	AT2G03340
AP13ITG34109_s_at	AP13ISTG34109	1	AT1G15860
AP13ITG66037_at	AP13ISTG66037	1	AT4G17900
AP13CTG01940_at	AP13CTG01940	1	AT5G04980
AP13CTG10499_s_at	AP13CTG10499	1	AT2G42280
AP13ITG51922_s_at	AP13ISTG51922	1	AT1G75280
AP13CTG06233_s_at	AP13CTG06233	1	AT2G37520
AP13CTG11493_s_at	AP13CTG11493	1	AT1G18270
AP13ITG52648_at	AP13ISTG52648	1	AT1G62040
AP13CTG00333_at	AP13CTG00333	1	AT5G24470
AP13CTG25528_at	AP13CTG25528	1	AT5G53350
AP13ITG41775_s_at	AP13ISTG41775	1	AT1G29280
AP13CTG13172_at	AP13CTG13172	1	AT1G44820
AP13CTG15067_s_at	AP13CTG15067	1	AT1G58030
AlamoCTG00232_x_at	AlamCTG00232	2	AT1G20696,LOC_Os06g51220
AP13CTG16185_x_at	AP13CTG16185	1	,GRMZM2G108849
AP13ITG37414_s_at	AP13ISTG37414	2	AT2G45660,LOC_Os10g39130
AP13CTG00180_s_at	AP13CTG00180	1	AT4G17530
AP13CTG09468_at	AP13CTG09468	1	AT1G21240
AP13CTG29438_s_at	AP13CTG29438	1	AT1G29280
AP13CTG06781_s_at	AP13CTG06781	1	AT3G15770
AP13ITG47413_s_at	AP13ISTG47413	1	,LOC_Os07g37250
AP13CTG22231_at	AP13CTG22231	1	AT1G11310
AP13CTG28857_x_at	AP13CTG28857	1	AT3G48280
AP13.12209.m00004_s_at	AP13_model_12209.m00004	1	AT5G42440
AP13CTG13244_s_at	AP13CTG13244	1	AT4G36400
AP13CTG11100_at	AP13CTG11100	1	AT1G08720
AP13CTG01664_at	AP13CTG01664	1	AT5G26940
AP13CTG09614_s_at	AP13CTG09614	1	AT3G51840
AP13CTG29083_at	AP13CTG29083	1	AT4G25470
AP13ITG41592_at	AP13ISTG41592	1	AT2G33830
AP13CTG02995_x_at	AP13CTG02995	1	AT5G54680
AP13CTG00829_at	AP13CTG00829	1	AT3G01420
AP13ITG73582_at	AP13ISTG73582	1	AT5G45890
AP13CTG18505_s_at	AP13CTG18505	1	AT5G24870
AP13CTG17530_at	AP13CTG17530	1	AT3G09350
AP13ITG33265_s_at	AP13ISTG33265	1	AT4G17730
AlamoCTG07358_at	AlamCTG07358	1	AT5G03650
AP13CTG71860_at	AP13CTG71860	1	AT1G13950
AP13CTG15798_at	AP13CTG15798	1	AT1G72360
AP13ITG46430_s_at	AP13ISTG46430	1	AT2G30580
AP13CTG18599_at	AP13CTG18599	1	AT5G53970
AP13ITG66188_at	AP13ISTG66188	1	AT1G59700
AP13CTG23930_s_at	AP13CTG23930	1	AT2G16430
AP13.12705.m00018_s_at	AP13_model_12705.m00018	1	AT2G40840
AP13CTG21640_at	AP13CTG21640	1	AT5G11950
AP13CTG13161_at	AP13CTG13161	1	AT5G53920
AP13ITG49010_x_at	AP13ISTG49010	1	AT4G17730
AP13ITG62851_at	AP13ISTG62851	1	AT2G17705
AP13ITG41593_at	AP13ISTG41593	1	AT2G33830
AP13CTG23914_at	AP13CTG23914	1	AT4G17500
AP13ITG73425_at	AP13ISTG73425	1	AT2G27830
AP13.12703.m00005_s_at	AP13_model_12703.m00005	2	AT1G20696,LOC_Os06g51220
AP13ITG59977_at	AP13ISTG59977	1	,GRMZM2G025190
AP13ITG67215_at	AP13ISTG67215	1	AT3G27200
AP13ITG71050_at	AP13ISTG71050	1	AT2G27150
AP13CTG04027_s_at	AP13CTG04027	1	AT1G44446
AP13CTG21690_at	AP13CTG21690	1	AT5G01990
AP13CTG08908_at	AP13CTG08908	1	AT1G15520
AP13ITG67516_at	AP13ISTG67516	1	AT2G02060
AP13ITG37277_s_at	AP13ISTG37277	1	AT5G65380
AP13.11919.m00013_s_at	AP13_model_11919.m00013	1	AT4G31860
AlamoCTG14370_x_at	AlamCTG14370	1	AT5G08500
AP13ITG39870_s_at	AP13ISTG39870	1	AT1G43700
AP13ITG40200_s_at	AP13ISTG40200	1	AT3G45140
AP13ITG48118_s_at	AP13ISTG48118	1	AT1G11960
AP13CTG11344_s_at	AP13CTG11344	1	AT1G65660
AP13ITG65401_at	AP13ISTG65401	2	AT1G79900,GRMZM2G072029
AP13CTG26743_s_at	AP13CTG26743	1	AT3G51860
AP13ITG77775_at	AP13ISTG77775	1	AT1G68450
AP13CTG04820_s_at	AP13CTG04820	1	AT4G32320
AP13ITG67442_s_at	AP13ISTG67442	1	AT2G32800
AP13ITG73720RC_s_at	AP13ISTG73720-RC	1	AT5G64180
AP13CTG03625_at	AP13CTG03625	2	AT5G04040,LOC_Os01g55650
AP13ITG44766_s_at	AP13ISTG44766	1	AT1G65480
AlamoCTG03607_at	AlamCTG03607	1	AT5G17370
AP13ITG35612_at	AP13ISTG35612	1	AT3G08850
AlamoCTG04670_s_at	AlamCTG04670	1	AT2G31955
AP13CTG24748_at	AP13CTG24748	1	AT3G61060
AP13CTG12689_at	AP13CTG12689	1	AT4G33920
AP13CTG14023_at	AP13CTG14023	1	AT2G33150
AP13CTG27288_s_at	AP13CTG27288	1	AT1G42990
AP13CTG11715_s_at	AP13CTG11715	1	AT1G35620
AP13CTG01627_s_at	AP13CTG01627	1	AT1G58030
AP13CTG00018_s_at	AP13CTG00018	1	AT1G19660
AP13CTG11444_s_at	AP13CTG11444	1	AT1G32230
AP13CTG32439_s_at	AP13CTG32439	1	AT5G58280
AP13ITG48871_s_at	AP13ISTG48871	1	AT1G08720
AP13CTG23987_s_at	AP13CTG23987	1	AT4G27745
AP13ITG58589_s_at	AP13ISTG58589	1	AT5G06570
AP13ITG46964_s_at	AP13ISTG46964	1	AT2G31955
AP13ITG42670_s_at	AP13ISTG42670	1	AT3G23240
AP13CTG14825_at	AP13CTG14825	1	AT3G57320
AP13CTG23730_at	AP13CTG23730	1	AT1G34190
AP13CTG18648_at	AP13CTG18648	1	AT2G02710
AP13CTG27352_s_at	AP13CTG27352	2	AT4G17900,LOC_Os02g46610
AP13CTG17717_s_at	AP13CTG17717	1	AT1G32700
AP13CTG12060_s_at	AP13CTG12060	1	AT1G75280
AP13CTG02178_s_at	AP13CTG02178	1	AT1G23440
AP13CTG32069_s_at	AP13CTG32069	1	AT3G07370
AP13CTG04022_at	AP13CTG04022	1	AT3G19970
AP13ITG40143_s_at	AP13ISTG40143	1	AT4G25500
AP13ITG63273_at	AP13ISTG63273	1	AT1G27290
AP13CTG17098_at	AP13CTG17098	1	AT2G40740
AP13CTG11904_s_at	AP13CTG11904	1	AT4G26060
AP13ITG62486_at	AP13ISTG62486	1	AT1G17080
AP13CTG06805_s_at	AP13CTG06805	1	AT5G33280
AP13CTG08682_at	AP13CTG08682	1	AT3G55770
AP13CTG04865_at	AP13CTG04865	1	AT2G39970
AlamoCTG14313_s_at	AlamCTG14313	1	AT4G02510
AP13CTG17627_s_at	AP13CTG17627	1	AT5G67390
AP13CTG11304_at	AP13CTG11304	1	AT3G21175
AP13CTG28457_s_at	AP13CTG28457	1	AT1G04700
AP13CTG03291_s_at	AP13CTG03291	1	AT4G16110
AP13CTG24971_at	AP13CTG24971	1	AT2G16050
AP13ITG69352_at	AP13ISTG69352	1	AT3G27020
AP13ITG40150_s_at	AP13ISTG40150	1	AT1G28250
AP13CTG04156_at	AP13CTG04156	1	AT4G16210
AP13CTG16102_at	AP13CTG16102	1	AT3G62580
AP13CTG16149_at	AP13CTG16149	1	AT5G25220
AP13CTG07266_s_at	AP13CTG07266	1	AT5G63190
AP13ITG75074RC_at	AP13ISTG75074-RC	1	AT5G42800
AP13CTG29791_s_at	AP13CTG29791	1	AT4G12570
AP13CTG09172_s_at	AP13CTG09172	1	AT3G47450
AlamoCTG00468_s_at	AlamCTG00468	1	,GRMZM2G108849
AP13ITG71006_at	AP13ISTG71006	1	AT3G04070
AP13ITG56504_at	AP13ISTG56504	1	AT1G65480
AP13CTG29413_s_at	AP13CTG29413	1	AT1G29280
AlamoCTG03865_s_at	AlamCTG03865	1	AT4G27830
AP13CTG01011_s_at	AP13CTG01011	1	AT4G30310
AlamoCTG10405_at	AlamCTG10405	1	AT5G25220
AP13CTG42013_s_at	AP13CTG42013	1	AT4G33090
AP13CTG26307_s_at	AP13CTG26307	1	AT1G28960
AP13CTG56089_at	AP13CTG56089	1	AT1G31940
AP13ITG54385_at	AP13ISTG54385	1	AT5G19140
AP13ITG39262_s_at	AP13ISTG39262	1	AT2G39050
AP13CTG10884_at	AP13CTG10884	1	AT3G12080
AP13CTG17608_at	AP13CTG17608	1	AT5G01750
AP13CTG19888_at	AP13CTG19888	1	AT1G11310
AP13CTG23243_at	AP13CTG23243	1	AT2G18600
AlamoCTG04201_s_at	AlamCTG04201	1	AT1G19660
AP13ITG62630_at	AP13ISTG62630	1	AT4G22220
AP13CTG00783_s_at	AP13CTG00783	1	AT2G40840
AP13CTG21617_at	AP13CTG21617	1	AT1G29050
AP13ITG55288_s_at	AP13ISTG55288	1	AT3G14200
AlamoCTG13830_at	AlamCTG13830	1	AT5G23430
AP13ITG63674_s_at	AP13ISTG63674	1	AT1G21680
AP13ITG55170_at	AP13ISTG55170	1	AT2G39970
AP13ITG38065_at	AP13ISTG38065	1	AT5G59140
AP13ITG49795_s_at	AP13ISTG49795	1	AT4G20330
AP13CTG05716_at	AP13CTG05716	1	AT3G05510
AP13CTG60176_x_at	AP13CTG60176	1	AT2G39000
AP13CTG09784_s_at	AP13CTG09784	1	AT3G12080
AP13CTG11803_s_at	AP13CTG11803	1	AT1G11530
AlamoCTG03359_s_at	AlamCTG03359	1	AT2G20210
AP13ITG61914_s_at	AP13ISTG61914	1	AT4G24220
AP13ITG66341RC_at	AP13ISTG66341-RC	1	AT5G11950
AlamoCTG01169_s_at	AlamCTG01169	1	AT5G65110
AP13CTG04686_at	AP13CTG04686	1	AT4G38800
AP13CTG05078_at	AP13CTG05078	1	,GRMZM2G108849
AP13CTG14068_at	AP13CTG14068	1	AT3G56310
AP13ITG39620RC_s_at	AP13ISTG39620-RC	1	AT5G11950
AP13ITG70537RC_at	AP13ISTG70537-RC	1	AT5G10770
AP13CTG00400_at	AP13CTG00400	1	AT2G33150
AP13ITG37307_s_at	AP13ISTG37307	1	AT3G10985
AP13CTG25149_s_at	AP13CTG25149	1	AT4G33920
AP13ITG73564_at	AP13ISTG73564	1	AT1G46768
AP13CTG15100_s_at	AP13CTG15100	1	AT3G61060
AP13CTG23951_at	AP13CTG23951	1	AT2G31945
AlamoCTG14803_s_at	AlamCTG14803	1	AT3G12730
AP13ITG76730_at	AP13ISTG76730	1	AT4G15540
AlamoCTG03112_s_at	AlamCTG03112	1	AT4G36400
AP13ITG69933_at	AP13ISTG69933	1	AT1G25440
AP13CTG06200_at	AP13CTG06200	1	AT1G01170
AP13CTG07263_at	AP13CTG07263	1	AT1G01360
AP13ITG38282_s_at	AP13ISTG38282	1	AT5G62740
AP13CTG09380_at	AP13CTG09380	1	AT4G20330
AP13CTG01675_at	AP13CTG01675	1	AT2G14110
AP13CTG02853_s_at	AP13CTG02853	1	,LOC_Os10g41534
AP13ITG51219_s_at	AP13ISTG51219	1	AT5G62740
AP13CTG02148_s_at	AP13CTG02148	1	AT5G63190
AP13CTG05894_s_at	AP13CTG05894	1	AT2G02390
AP13CTG10780_s_at	AP13CTG10780	1	AT5G10650
AP13ITG53463_at	AP13ISTG53463	1	AT5G01220
AP13CTG24565_at	AP13CTG24565	1	AT3G54140
AlamoCTG13170_s_at	AlamCTG13170	1	AT5G49650
AP13ITG39747RC_s_at	AP13ISTG39747-RC	1	AT2G42280
AP13CTG21957_s_at	AP13CTG21957	1	AT3G16990
AP13CTG19106_at	AP13CTG19106	1	AT4G12570
AP13CTG01472_s_at	AP13CTG01472	1	AT3G10690
AP13ITG56380_at	AP13ISTG56380	1	AT2G39000
AP13CTG15154_at	AP13CTG15154	1	AT2G23810
AP13CTG14182_s_at	AP13CTG14182	1	AT1G15860
AP13CTG09799_s_at	AP13CTG09799	1	AT3G54140
AP13CTG04594_at	AP13CTG04594	1	AT2G34160
AlamoCTG02833_s_at	AlamCTG02833	1	AT1G09570
AP13CTG06181_at	AP13CTG06181	1	AT3G60590
AP13ITG40144_s_at	AP13ISTG40144	1	AT4G25500
AP13CTG21021_s_at	AP13CTG21021	1	AT1G73950
AlamoCTG04190_at	AlamCTG04190	1	AT2G19130
AlamoCTG09999_s_at	AlamCTG09999	1	AT1G19660
AP13ITG39762_s_at	AP13ISTG39762	1	AT4G25000
AlamoCTG03721_s_at	AlamCTG03721	1	AT5G64370
AP13CTG12773_at	AP13CTG12773	1	AT1G19660
AP13CTG64546_at	AP13CTG64546	1	AT1G33270
AP13CTG31154_at	AP13CTG31154	1	AT3G07370
AP13CTG18393_at	AP13CTG18393	1	AT4G15020
AP13CTG20098_s_at	AP13CTG20098	1	AT5G02810
AP13CTG02122_at	AP13CTG02122	1	AT4G36400
AP13ITG64680_at	AP13ISTG64680	1	AT3G52070
AP13ITG65541_at	AP13ISTG65541	1	AT1G25550
AlamoCTG14714_s_at	AlamCTG14714	1	AT1G51950
AP13CTG31717_at	AP13CTG31717	1	AT3G15730
AP13CTG26313_s_at	AP13CTG26313	1	AT1G15740
AP13CTG04418_at	AP13CTG04418	1	AT4G13030
AP13CTG00520_s_at	AP13CTG00520	1	AT4G30210
AP13CTG15943_at	AP13CTG15943	1	AT1G09390
AP13CTG02739_at	AP13CTG02739	1	AT1G21780
AP13CTG02407_s_at	AP13CTG02407	1	,LOC_Os03g11440
AP13ITG48082_s_at	AP13ISTG48082	1	AT4G26060
AlamoCTG08393_s_at	AlamCTG08393	1	AT3G06810
AP13CTG05065RC_at	AP13CTG05065-RC	1	AT1G27980
AP13CTG22377_s_at	AP13CTG22377	1	AT5G49710
AP13ITG63864_x_at	AP13ISTG63864	1	AT2G46600
AP13CTG08131_s_at	AP13CTG08131	1	AT1G17720
AP13ITG74066_s_at	AP13ISTG74066	1	AT3G02800
AP13ITG45479_s_at	AP13ISTG45479	1	AT1G17680
AP13ITG50643_s_at	AP13ISTG50643	1	AT1G18270
AP13ITG62464_at	AP13ISTG62464	1	AT2G26210
AP13CTG17640_s_at	AP13CTG17640	1	AT1G01770
AP13CTG14869_at	AP13CTG14869	1	AT5G61520
AP13CTG00562_at	AP13CTG00562	1	AT5G13110
AP13CTG04847_at	AP13CTG04847	1	AT1G63800
AP13ITG67392_at	AP13ISTG67392	1	AT5G11090
AP13CTG18003_at	AP13CTG18003	1	AT1G09390
AP13CTG20311_at	AP13CTG20311	1	AT1G48320
AP13ITG48607_s_at	AP13ISTG48607	1	AT3G24010
AP13ITG62456_s_at	AP13ISTG62456	1	AT5G58575
AP13CTG21620_at	AP13CTG21620	1	AT1G73880
AP13ITG38559_at	AP13ISTG38559	1	AT5G54980
AP13CTG27131_at	AP13CTG27131	1	AT3G61600
AP13ITG37308_x_at	AP13ISTG37308	1	AT3G10985
AP13CTG04076_at	AP13CTG04076	1	AT5G14530
AP13CTG24305_at	AP13CTG24305	1	AT4G11650
AP13ITG54652_at	AP13ISTG54652	1	AT3G12977
AP13CTG51583_at	AP13CTG51583	1	AT4G15020
AP13ITG59973_at	AP13ISTG59973	1	AT4G21760
AP13ITG73018_at	AP13ISTG73018	1	AT4G29660
AP13ITG39404_at	AP13ISTG39404	1	AT4G35790
AP13CTG17367_s_at	AP13CTG17367	1	,LOC_Os03g11440
AP13CTG22451_s_at	AP13CTG22451	1	AT4G20330
AP13CTG19236RC_x_at	AP13CTG19236-RC	1	AT2G18050
AP13CTG01327_at	AP13CTG01327	1	AT3G15890
AP13CTG58992_at	AP13CTG58992	1	AT3G27010
AP13CTG00836_s_at	AP13CTG00836	1	AT5G14530

## Sheet: Stem-SAGs
Switchgrass senescence-associated genes in stems and their homologs in Arabidopsis, rice, maize and wheat, if available.
Probe Set ID	PviUT sequence ID	Number of homologs	Homologs
AP13CTG29359_s_at	AP13CTG29359	1	AT1G62700
AlamoCTG08523_s_at	AlamCTG08523	1	AT5G42900
AP13ITG65191_s_at	AP13ISTG65191	1	AT5G42900
AP13CTG04530_s_at	AP13CTG04530	1	AT5G42900
AP13CTG04833_s_at	AP13CTG04833	1	AT4G30210
AP13CTG02250_at	AP13CTG02250	1	AT3G25230
AP13CTG10590_s_at	AP13CTG10590	1	AT1G18170
AP13ITG70516_at	AP13ISTG70516	1	AT3G56400
AP13ITG34169_s_at	AP13ISTG34169	1	AT3G55470
AP13CTG06189_s_at	AP13CTG06189	1	AT4G22990
AP13CTG32201_at	AP13CTG32201	1	AT1G01490
AP13CTG34678_s_at	AP13CTG34678	1	AT3G10300
AP13CTG04127_at	AP13CTG04127	1	AT5G47560
AP13ITG41651_at	AP13ISTG41651	1	AT3G48180
AP13CTG10359_at	AP13CTG10359	1	AT5G37780
AP13ITG39562_s_at	AP13ISTG39562	1	AT1G19180
AP13ITG74948_at	AP13ISTG74948	1	AT3G18830
AP13CTG25046_at	AP13CTG25046	1	AT5G49480
AP13ITG52053_s_at	AP13ISTG52053	1	AT1G02850
AP13ITG55667_at	AP13ISTG55667	1	AT4G17500
AP13ITG73632_at	AP13ISTG73632	1	AT4G17500
AP13ITG60055_at	AP13ISTG60055	1	AT4G33920
AP13ITG73699_at	AP13ISTG73699	1	AT4G34410
AP13CTG07837_at	AP13CTG07837	1	AT1G47510
AP13ITG34673_s_at	AP13ISTG34673	1	AT3G10300
AP13CTG06363_at	AP13CTG06363	1	AT1G11720
AP13ITG32938_s_at	AP13ISTG32938	1	AT5G63970
AP13CTG29008_at	AP13CTG29008	1	AT5G41800
AP13CTG04499_at	AP13CTG04499	1	AT4G11220
AP13ITG55544_at	AP13ISTG55544	1	AT3G54000
AP13ITG69169_at	AP13ISTG69169	1	AT3G22370
AP13CTG14464_s_at	AP13CTG14464	1	AT1G24620
AP13CTG19150_at	AP13CTG19150	1	AT3G22600
AP13ITG67309_s_at	AP13ISTG67309	1	AT1G73270
AP13ITG67847_s_at	AP13ISTG67847	1	AT1G75390
AP13ITG54952_at	AP13ISTG54952	1	AT1G14870
AP13ITG39340_s_at	AP13ISTG39340	1	AT2G41380
AP13CTG01563_x_at	AP13CTG01563	1	AT5G61380
AP13CTG32077_x_at	AP13CTG32077	1	AT5G61380
AP13ITG49055_s_at	AP13ISTG49055	1	AT3G25230
AP13CTG29945_at	AP13CTG29945	1	AT1G35620
AP13ITG60075_at	AP13ISTG60075	1	AT2G25625
AP13ITG63167_at	AP13ISTG63167	1	AT5G25900
AP13ITG64495_at	AP13ISTG64495	1	AT2G41380
AP13ITG65936_at	AP13ISTG65936	1	AT2G32070
AP13ITG57332_at	AP13ISTG57332	1	AT5G19875
AP13ITG44443_s_at	AP13ISTG44443	1	AT1G02850
AlamoSLT17382_x_at	AlamSGLT17382	1	AT5G59780
AP13CTG01225_at	AP13CTG01225	1	AT1G14330
AP13ITG63191_at	AP13ISTG63191	1	AT2G45910
AP13CTG33934_s_at	AP13CTG33934	1	AT4G30270
AP13ITG74009RC_s_at	AP13ISTG74009-RC	1	AT5G13930
AP13CTG24347_s_at	AP13CTG24347	1	AT1G30220
AP13CTG23306_at	AP13CTG23306	1	AT4G38060
AP13ITG40851_s_at	AP13ISTG40851	1	AT5G09220
AP13CTG27080_s_at	AP13CTG27080	1	AT1G32640
AP13ITG62974RC_at	AP13ISTG62974-RC	1	AT5G44060
AP13CTG16106_at	AP13CTG16106	1	AT5G59780
AP13CTG10982_at	AP13CTG10982	1	AT4G30110
AP13CTG01458_at	AP13CTG01458	1	AT1G02850
AP13CTG03649RC_at	AP13CTG03649-RC	1	AT4G13400
AP13CTG37796_s_at	AP13CTG37796	1	AT3G10300
AP13CTG23528_at	AP13CTG23528	1	AT2G35980
AlamoCTG13143_s_at	AlamCTG13143	1	AT2G45910
AP13ITG74940_at	AP13ISTG74940	1	AT5G07990
AP13ITG54360RC_at	AP13ISTG54360-RC	1	AT1G68840
AP13CTG16502_s_at	AP13CTG16502	1	AT1G22930
AP13CTG22709_at	AP13CTG22709	1	AT1G28280
AP13CTG34502_s_at	AP13CTG34502	1	AT2G15580
AP13CTG71818_at	AP13CTG71818	1	AT2G34930
AP13CTG59148_x_at	AP13CTG59148	1	AT1G21410
AP13CTG05886_at	AP13CTG05886	1	AT3G17510
AP13ITG52316_at	AP13ISTG52316	1	AT3G25610
AP13ITG55490_s_at	AP13ISTG55490	1	AT2G36630
AlamoCTG09068_s_at	AlamCTG09068	1	AT4G19645
AP13ITG46523_s_at	AP13ISTG46523	1	AT4G19645
AP13ITG73401_at	AP13ISTG73401	1	AT1G23030
AP13CTG18609_at	AP13CTG18609	1	AT5G02790
AP13CTG20064_at	AP13CTG20064	1	AT1G62710
AP13CTG08775_x_at	AP13CTG08775	1	AT3G50740
AP13CTG17697_at	AP13CTG17697	1	AT4G11220
AlamoCTG08353_at	AlamCTG08353	1	AT2G30140
AP13ITG54448_at	AP13ISTG54448	1	AT2G36630
AP13CTG22964_at	AP13CTG22964	1	AT2G38800
AP13ITG40270_s_at	AP13ISTG40270	1	AT4G31330
AP13ITG62918_at	AP13ISTG62918	1	AT1G75390
AP13CTG44559_s_at	AP13CTG44559	1	AT4G23810
AP13ITG35994_s_at	AP13ISTG35994	1	AT4G35840
AP13CTG15071_at	AP13CTG15071	1	AT5G09530
AP13CTG38401_at	AP13CTG38401	1	AT4G32810
AP13ITG72803_at	AP13ISTG72803	1	AT5G09530
AP13ITG71440_at	AP13ISTG71440	1	AT3G26280
AP13CTG11853_at	AP13CTG11853	1	AT5G59890
AP13ITG43178_x_at	AP13ISTG43178	1	AT3G22600
AP13CTG24987RC_at	AP13CTG24987-RC	1	AT2G45560
AP13ITG63951_at	AP13ISTG63951	1	AT3G22600
AlamoCTG11604_at	AlamCTG11604	1	AT5G62740
AP13CTG59169_at	AP13CTG59169	1	AT3G18830
AP13ITG71920_at	AP13ISTG71920	1	AT2G22880
AP13CTG12457_s_at	AP13CTG12457	1	AT4G30210
AP13CTG05123_s_at	AP13CTG05123	2	AT5G51070,LOC_Os02g32520
AP13CTG17328_at	AP13CTG17328	1	AT5G37780
AlamoCTG07821_s_at	AlamCTG07821	1	AT2G45910
AP13CTG02095_at	AP13CTG02095	1	AT1G19250
AP13ITG69037_at	AP13ISTG69037	1	AT5G01830
AP13CTG28718_s_at	AP13CTG28718	1	AT5G63970
AP13ITG67780_at	AP13ISTG67780	1	AT1G11700
AP13ITG49014_s_at	AP13ISTG49014	1	AT4G11600
AP13CTG31279RC_at	AP13CTG31279-RC	1	AT3G22840
AP13ITG70093_at	AP13ISTG70093	1	AT3G51430
AP13CTG27562_s_at	AP13CTG27562	1	AT5G26340
AP13CTG12840_at	AP13CTG12840	1	AT4G02940
AP13CTG27920_at	AP13CTG27920	1	AT3G13110
AP13CTG29392_s_at	AP13CTG29392	1	AT5G17230
AP13ITG36176_s_at	AP13ISTG36176	1	AT5G02790
AP13CTG31202_at	AP13CTG31202	1	AT1G79680
AP13CTG08928_s_at	AP13CTG08928	1	AT5G13750
AlamoCTG02045_at	AlamCTG02045	1	AT5G13800
AP13CTG13246_x_at	AP13CTG13246	1	AT5G13800
AP13ITG76471_s_at	AP13ISTG76471	1	AT3G18830
AP13CTG27420_at	AP13CTG27420	1	AT3G56400
AP13ITG40050_s_at	AP13ISTG40050	1	AT3G12580
AP13ITG66548_s_at	AP13ISTG66548	1	AT4G13180
AP13CTG14747_s_at	AP13CTG14747	1	AT2G46950
AlamoCTG14576_x_at	AlamCTG14576	1	AT5G13800
AP13ITG43830_s_at	AP13ISTG43830	1	AT2G38470
AP13CTG22093_s_at	AP13CTG22093	1	AT5G24120
AP13CTG10003_s_at	AP13CTG10003	1	AT1G52080
AP13CTG31379_s_at	AP13CTG31379	1	AT1G52080
AP13ITG69404_at	AP13ISTG69404	1	AT5G17050
AP13ITG66669RC_at	AP13ISTG66669-RC	1	AT5G58530
AP13CTG22547_s_at	AP13CTG22547	1	AT1G61250
AP13CTG21561_s_at	AP13CTG21561	1	AT4G21990
AP13ITG66757_at	AP13ISTG66757	1	AT1G69490
AlamoCTG11299_s_at	AlamCTG11299	1	AT4G11800
AP13ITG43971_s_at	AP13ISTG43971	1	AT3G56400
AP13CTG10826_at	AP13CTG10826	1	AT1G04770
AP13ITG43545_s_at	AP13ISTG43545	1	AT5G11260
AP13CTG09938_s_at	AP13CTG09938	1	AT5G13800
AP13ITG70630_at	AP13ISTG70630	1	AT1G17020
AP13CTG17100_at	AP13CTG17100	1	AT5G61820
AP13CTG21321_at	AP13CTG21321	1	AT4G30960
AP13ITG75042_at	AP13ISTG75042	1	AT3G13275
AP13ITG71776_at	AP13ISTG71776	1	AT1G30260
AP13ITG66360RC_s_at	AP13ISTG66360-RC	1	AT5G62020
AP13ITG76365_at	AP13ISTG76365	1	AT5G09530
AP13CTG08720_at	AP13CTG08720	1	AT1G17020
AP13CTG23566_at	AP13CTG23566	1	AT1G49470
AP13ITG53887_at	AP13ISTG53887	1	AT1G24620
AP13ITG65151_s_at	AP13ISTG65151	1	AT5G62150
AP13CTG28670_s_at	AP13CTG28670	1	AT3G23920
AP13CTG37442_at	AP13CTG37442	1	AT1G69490
AP13ITG64221RC_s_at	AP13ISTG64221-RC	1	AT2G46680
AP13ITG45274_s_at	AP13ISTG45274	1	AT3G19900
AP13CTG10025_s_at	AP13CTG10025	1	AT1G75390
AP13ITG36337_s_at	AP13ISTG36337	1	AT3G52820
AP13ITG62309_at	AP13ISTG62309	1	AT1G60730
AP13ITG63290_at	AP13ISTG63290	1	AT2G35940
AP13ITG62324_at	AP13ISTG62324	1	AT4G28088
AP13CTG26280_at	AP13CTG26280	1	AT5G39030
AP13ITG59067_at	AP13ISTG59067	1	AT3G22600
AP13ITG66196_at	AP13ISTG66196	1	AT4G17500
AP13ITG36778_s_at	AP13ISTG36778	1	AT3G18430
AP13ITG45064_s_at	AP13ISTG45064	1	AT4G19040
AP13ITG75800_s_at	AP13ISTG75800	1	AT3G22600
AP13CTG11521_s_at	AP13CTG11521	1	AT3G44880
AP13CTG41547_s_at	AP13CTG41547	1	AT1G65660
AP13ITG62368_at	AP13ISTG62368	1	AT1G01720
AP13ITG64575_at	AP13ISTG64575	1	AT1G08630
AP13ITG65472_s_at	AP13ISTG65472	1	AT2G45910
AP13ITG62575_at	AP13ISTG62575	1	AT2G22860
AP13ITG40690_s_at	AP13ISTG40690	1	AT3G23920
AP13CTG44795_s_at	AP13CTG44795	1	AT3G14770
AP13ITG60452_at	AP13ISTG60452	1	AT5G24090
AP13ITG38189_s_at	AP13ISTG38189	1	AT3G03310
AP13ITG43773_s_at	AP13ISTG43773	1	AT5G47560
AP13ITG54244_s_at	AP13ISTG54244	1	AT3G22840
AP13ITG42832_s_at	AP13ISTG42832	1	AT5G47060
AP13CTG05982_at	AP13CTG05982	1	AT1G21410
AP13CTG27337RC_s_at	AP13CTG27337-RC	1	AT2G41250
AP13CTG24296_at	AP13CTG24296	1	AT2G23790
AP13CTG27003_at	AP13CTG27003	1	AT1G02850
AP13ITG63129_at	AP13ISTG63129	1	AT4G32870
AP13CTG14014_x_at	AP13CTG14014	1	AT5G38510
AP13ITG37615_s_at	AP13ISTG37615	1	AT2G38940
AP13CTG02630_at	AP13CTG02630	1	,GRMZM2G342907
AP13CTG54948_x_at	AP13CTG54948	1	AT5G59890
AP13CTG30381_s_at	AP13CTG30381	1	AT4G25470
AP13CTG58854_s_at	AP13CTG58854	1	AT4G17500
AP13CTG09464_s_at	AP13CTG09464	1	,LOC_Os03g53230
AP13CTG11062_at	AP13CTG11062	1	,LOC_Os03g53230
AP13CTG22312_at	AP13CTG22312	1	AT5G13930
AP13ITG44580_s_at	AP13ISTG44580	1	AT1G01720
AP13ITG73884_at	AP13ISTG73884	1	AT4G31550
AP13CTG06148_s_at	AP13CTG06148	1	AT1G05000
AP13ITG56255_at	AP13ISTG56255	1	AT2G27830
AlamoCTG13298_s_at	AlamCTG13298	1	AT1G72770
AP13ITG40064_s_at	AP13ISTG40064	1	AT4G17900
AP13ITG53197RC_at	AP13ISTG53197-RC	1	AT3G22840
AP13CTG17591_s_at	AP13CTG17591	1	AT5G61530
AP13ITG68749_at	AP13ISTG68749	1	AT2G42360
AP13CTG14507_s_at	AP13CTG14507	1	AT5G57030
AP13CTG03368_at	AP13CTG03368	1	AT1G07530
AP13CTG01312_s_at	AP13CTG01312	1	AT5G57030
AP13ITG61604RC_at	AP13ISTG61604-RC	1	AT5G42800
AP13ITG70490_at	AP13ISTG70490	1	AT5G07990
AP13CTG04573_at	AP13CTG04573	1	AT1G11910
AP13ITG74139_at	AP13ISTG74139	1	AT3G22370
AP13CTG01431_at	AP13CTG01431	1	AT3G60190
AP13CTG30483_s_at	AP13CTG30483	1	AT5G49740
AP13CTG00175_at	AP13CTG00175	1	AT1G58030
AlamoCTG13718_s_at	AlamCTG13718	1	AT4G24220
AP13CTG12961_at	AP13CTG12961	1	AT4G38250
AlamoCTG13082_s_at	AlamCTG13082	1	AT4G33090
AP13ITG70200_s_at	AP13ISTG70200	1	AT3G11430
AP13CTG60859_s_at	AP13CTG60859	1	AT3G22370
AP13CTG24049_at	AP13CTG24049	1	AT1G78080
AP13CTG13451_s_at	AP13CTG13451	1	AT2G41705
AP13CTG00208_s_at	AP13CTG00208	1	AT1G77490
AP13CTG24916_at	AP13CTG24916	1	AT2G46680
AP13ITG49302_at	AP13ISTG49302	1	AT1G71190
AP13ITG66405_at	AP13ISTG66405	1	AT4G22990
AP13ITG63367RC_at	AP13ISTG63367-RC	1	AT5G60200
AP13CTG27749_s_at	AP13CTG27749	1	AT5G06370
AP13ITG39093_s_at	AP13ISTG39093	1	AT2G39050
AP13CTG29348_x_at	AP13CTG29348	1	AT5G49630
AP13ITG65313_s_at	AP13ISTG65313	1	AT3G19640
AP13ITG64998_at	AP13ISTG64998	1	AT2G44990
AP13ITG38400_s_at	AP13ISTG38400	1	AT5G09220
AP13ITG59154_at	AP13ISTG59154	1	AT2G45600
AP13CTG22136_at	AP13CTG22136	1	AT4G32810
AP13CTG29764_s_at	AP13CTG29764	1	AT1G09140
AP13CTG18959_s_at	AP13CTG18959	1	AT1G09140
AP13CTG10088_x_at	AP13CTG10088	1	AT5G02810
AP13CTG21304_s_at	AP13CTG21304	1	AT1G02610
AP13CTG02079_s_at	AP13CTG02079	1	AT5G18610
AP13CTG06439_at	AP13CTG06439	1	AT2G33570
AP13CTG12432_at	AP13CTG12432	1	,GRMZM2G342907
AP13ITG61578_at	AP13ISTG61578	1	AT2G32030
AP13CTG15342_at	AP13CTG15342	1	AT1G20925
AP13CTG27633_at	AP13CTG27633	1	AT5G62020
AP13CTG23468_at	AP13CTG23468	1	AT5G61430
AP13CTG17540_at	AP13CTG17540	1	AT1G45249
AP13CTG27933_at	AP13CTG27933	1	AT4G11600
AP13CTG03474_s_at	AP13CTG03474	1	AT4G24690
AP13ITG54245_at	AP13ISTG54245	1	AT3G22840
AP13CTG11783_s_at	AP13CTG11783	1	AT3G03710
AP13ITG75366RC_at	AP13ISTG75366-RC	1	AT3G29000
AP13ITG61387_at	AP13ISTG61387	1	AT1G56010
AP13ITG53753_s_at	AP13ISTG53753	1	AT4G13010
AP13ITG57308_at	AP13ISTG57308	1	AT1G22540
AP13ITG41544_at	AP13ISTG41544	1	AT3G48280
AP13ITG62924_at	AP13ISTG62924	1	AT2G20030
AP13CTG00940_at	AP13CTG00940	1	AT5G06460
AP13CTG01199_at	AP13CTG01199	1	AT3G25230
AP13ITG40096_s_at	AP13ISTG40096	1	AT2G30360
AP13CTG02732_s_at	AP13CTG02732	1	AT4G22240
AP13ITG33944_s_at	AP13ISTG33944	1	AT2G38470
AP13CTG16559_s_at	AP13CTG16559	1	AT3G25230
AP13CTG25734_s_at	AP13CTG25734	1	AT2G22500
AP13CTG29952_at	AP13CTG29952	1	AT3G61160
AP13CTG08955_s_at	AP13CTG08955	1	AT3G50360
AP13ITG52615_at	AP13ISTG52615	1	AT4G25470
AP13CTG26906_at	AP13CTG26906	1	AT3G50810
AP13CTG25087_s_at	AP13CTG25087	1	AT3G13380
AlamoCTG06784_s_at	AlamCTG06784	1	AT1G04970
AP13ITG55143_at	AP13ISTG55143	1	AT5G63790
AP13CTG28848_s_at	AP13CTG28848	1	AT1G08320
AP13CTG19831_at	AP13CTG19831	1	AT5G03380
AP13CTG59076_at	AP13CTG59076	1	AT5G25450
AP13CTG08149_at	AP13CTG08149	1	AT5G65380
AP13CTG17914RC_at	AP13CTG17914-RC	1	AT4G13630
AP13CTG41179_s_at	AP13CTG41179	1	AT1G07040
AP13CTG23302_at	AP13CTG23302	1	AT3G26070
AP13ITG70551_at	AP13ISTG70551	1	AT2G15020
AP13CTG07928_s_at	AP13CTG07928	1	AT4G16740
AP13ITG73602_s_at	AP13ISTG73602	1	AT1G65480
AP13ITG53040_at	AP13ISTG53040	1	AT4G36990
AP13ITG69649RC_at	AP13ISTG69649-RC	1	AT2G45570
AP13CTG58862_s_at	AP13CTG58862	1	AT3G22840
AP13CTG27437_s_at	AP13CTG27437	1	AT1G25440
AP13CTG27166_s_at	AP13CTG27166	1	AT5G52640
AP13CTG28515_at	AP13CTG28515	1	AT3G57520
AP13ITG55728_at	AP13ISTG55728	1	AT1G10010
AP13ITG59205_at	AP13ISTG59205	1	AT3G48740
AP13ITG63156_at	AP13ISTG63156	1	AT2G22880
AP13ITG60112_s_at	AP13ISTG60112	1	AT1G54050
AP13ITG71618_at	AP13ISTG71618	1	AT5G03380
AP13.12929.m00022_s_at	AP13_model_12929.m00022	1	AT2G32150
AP13CTG58905_at	AP13CTG58905	1	AT4G24310
AP13CTG15534_at	AP13CTG15534	1	AT1G20225
AP13ITG35141_at	AP13ISTG35141	1	,GRMZM2G109130
AP13CTG29318_s_at	AP13CTG29318	1	,GRMZM2G109130
AP13CTG13241_s_at	AP13CTG13241	1	AT4G35830
AP13ITG54071_s_at	AP13ISTG54071	1	AT1G77380
AP13CTG09668_s_at	AP13CTG09668	1	AT4G16770
AP13ITG41137_at	AP13ISTG41137	1	AT2G45910
AP13CTG32223_s_at	AP13CTG32223	1	AT4G35830
AP13CTG15256RC_at	AP13CTG15256-RC	1	AT2G45550
AlamoCTG14050_s_at	AlamCTG14050	2	AT1G78000,GRMZM2G342907
AP13ITG71271_at	AP13ISTG71271	1	AT4G34890
AP13CTG07367_at	AP13CTG07367	1	AT1G60730
AP13ITG57331_at	AP13ISTG57331	1	AT5G19875
AP13CTG18961_s_at	AP13CTG18961	1	AT5G64530
AP13CTG23368_at	AP13CTG23368	1	AT2G46510
AP13CTG08899_s_at	AP13CTG08899	1	AT1G07430
AP13ITG44508_s_at	AP13ISTG44508	1	AT3G02520
AP13CTG35029_s_at	AP13CTG35029	1	AT1G17680
AP13ITG41023_s_at	AP13ISTG41023	1	AT4G23810
AP13ITG39316_s_at	AP13ISTG39316	1	AT4G14600
AP13ITG60014_s_at	AP13ISTG60014	1	AT1G17170
AP13ITG58847_at	AP13ISTG58847	1	AT4G13830
AP13ITG55115_s_at	AP13ISTG55115	1	AT1G03970
AP13CTG24790_at	AP13CTG24790	1	AT2G17220
AP13CTG06841_s_at	AP13CTG06841	1	AT5G07920
AP13ITG61288_at	AP13ISTG61288	1	AT1G22990
AP13CTG21489_s_at	AP13CTG21489	1	AT1G20560
AP13ITG57188_at	AP13ISTG57188	1	AT2G36950
AP13ITG59159_at	AP13ISTG59159	1	AT4G37530
AlamoCTG09004_s_at	AlamCTG09004	1	,LOC_Os03g55164
AP13CTG17765_s_at	AP13CTG17765	1	AT5G11210
AP13ITG41872RC_s_at	AP13ISTG41872-RC	1	AT4G23810
AP13CTG04286_at	AP13CTG04286	1	AT2G45140
AP13CTG73823_at	AP13CTG73823	1	AT3G58490
AP13CTG28443_s_at	AP13CTG28443	1	AT1G74360
AP13ITG74153_at	AP13ISTG74153	1	AT3G19290
AP13ITG60722_at	AP13ISTG60722	1	AT5G11260
AP13ITG71376_s_at	AP13ISTG71376	1	AT3G51000
AP13ITG66037_at	AP13ISTG66037	1	AT4G17900
AP13ITG41775_s_at	AP13ISTG41775	1	AT1G29280
AP13ITG39468_s_at	AP13ISTG39468	1	AT4G14540
AP13CTG57294_at	AP13CTG57294	1	AT1G30220
AP13CTG27505_s_at	AP13CTG27505	1	AT5G52050
AP13CTG24105_at	AP13CTG24105	1	AT1G19250
AP13CTG08906_s_at	AP13CTG08906	1	AT3G56850
AP13CTG29083_at	AP13CTG29083	1	AT4G25470
AP13CTG27164_s_at	AP13CTG27164	1	AT5G52640
AP13CTG11409_at	AP13CTG11409	1	AT4G02380
AP13ITG59399_s_at	AP13ISTG59399	1	AT1G48310
AP13CTG18062_at	AP13CTG18062	1	AT3G15290
AP13CTG71860_at	AP13CTG71860	1	AT1G13950
AP13CTG11682_x_at	AP13CTG11682	2	AT3G21250,GRMZM2G113203
AP13CTG03721_s_at	AP13CTG03721	1	AT2G43400
AlamoCTG10336_at	AlamCTG10336	1	AT1G78780
AP13CTG23914_at	AP13CTG23914	1	AT4G17500
AP13ITG65445_at	AP13ISTG65445	1	AT1G27290
AP13ITG39716_s_at	AP13ISTG39716	1	AT5G47060
AP13CTG18228_s_at	AP13CTG18228	1	AT3G14200
AP13ITG69078_at	AP13ISTG69078	1	AT1G64660
AP13ITG59977_at	AP13ISTG59977	1	,GRMZM2G025190
AP13ITG40877_s_at	AP13ISTG40877	1	AT1G31190
AlamoCTG13604_s_at	AlamCTG13604	1	AT3G11650
AP13CTG21690_at	AP13CTG21690	1	AT5G01990
AP13ITG67516_at	AP13ISTG67516	1	AT2G02060
AP13ITG73459_at	AP13ISTG73459	1	AT1G28480
AP13CTG07294_s_at	AP13CTG07294	1	AT2G19130
AP13CTG23680_s_at	AP13CTG23680	1	AT1G21680
AP13CTG04820_s_at	AP13CTG04820	1	AT4G32320
AlamoCTG13648_at	AlamCTG13648	1	AT5G07440
AP13CTG19978_s_at	AP13CTG19978	1	AT1G09530
AP13CTG21562_x_at	AP13CTG21562	1	AT4G21990
AP13.12200.m00002_s_at	AP13_model_12200.m00002	1	AT1G72770
AP13ITG44766_s_at	AP13ISTG44766	1	AT1G65480
AP13CTG21603_s_at	AP13CTG21603	2	AT1G06570,GRMZM2G088396
AP13ITG46964_s_at	AP13ISTG46964	1	AT2G31955
AP13ITG42670_s_at	AP13ISTG42670	1	AT3G23240
AP13CTG15872_s_at	AP13CTG15872	1	AT1G03150
AP13CTG08554_s_at	AP13CTG08554	2	AT4G35090,LOC_Os03g03910
AP13CTG15238_s_at	AP13CTG15238	1	AT5G05987
AP13CTG28457_s_at	AP13CTG28457	1	AT1G04700
AP13ITG55840_s_at	AP13ISTG55840	1	AT4G14540
AP13ITG64418_at	AP13ISTG64418	1	AT4G28740
AP13CTG00323_at	AP13CTG00323	1	AT5G67030
AP13ITG42037_s_at	AP13ISTG42037	1	AT4G02380
AP13ITG52662_at	AP13ISTG52662	1	AT2G32150
AP13ITG39191_s_at	AP13ISTG39191	1	AT5G09220
AP13CTG42013_s_at	AP13CTG42013	1	AT4G33090
AP13CTG26904_at	AP13CTG26904	1	AT3G50810
AP13ITG57382_s_at	AP13ISTG57382	1	AT5G19540
AP13CTG14427_at	AP13CTG14427	1	AT5G07440
AP13CTG10884_at	AP13CTG10884	1	AT3G12080
AP13CTG17608_at	AP13CTG17608	1	AT5G01750
AlamoCTG04201_s_at	AlamCTG04201	1	AT1G19660
AP13ITG44585RC_s_at	AP13ISTG44585-RC	1	AT4G15480
AP13CTG08968_s_at	AP13CTG08968	1	AT4G11600
AP13CTG29605_s_at	AP13CTG29605	1	AT5G12130
AP13CTG13659_at	AP13CTG13659	1	AT5G55160
AP13ITG71431_at	AP13ISTG71431	1	AT5G45890
AP13CTG22266_at	AP13CTG22266	2	AT4G13250,GRMZM2G170013
AP13ITG37022_s_at	AP13ISTG37022	1	AT4G18880
AP13ITG64401_at	AP13ISTG64401	1	AT4G34600
AP13ITG61893_at	AP13ISTG61893	1	AT5G24090
AP13ITG59122RC_at	AP13ISTG59122-RC	1	AT2G35980
AP13ITG60856_at	AP13ISTG60856	1	AT4G29120
AP13CTG23951_at	AP13CTG23951	1	AT2G31945
AP13CTG11541_s_at	AP13CTG11541	1	AT1G54100
AP13CTG14108_at	AP13CTG14108	1	AT4G23630
AP13ITG35692_s_at	AP13ISTG35692	2	AT4G10500,GRMZM2G050234
AP13ITG60909_at	AP13ISTG60909	1	AT3G46620
AP13CTG03722_at	AP13CTG03722	1	AT5G43850
AlamoCTG13359_s_at	AlamCTG13359	1	AT1G73730
AP13CTG18330_at	AP13CTG18330	1	AT3G25230
AP13CTG27835_at	AP13CTG27835	1	AT5G10770
AP13CTG24985_s_at	AP13CTG24985	1	AT1G24600
AP13CTG05217_s_at	AP13CTG05217	1	AT2G31260
AP13ITG35815_s_at	AP13ISTG35815	1	AT4G28740
AP13ITG34166_at	AP13ISTG34166	1	AT3G55470
AP13.12750.m00013_s_at	AP13_model_12750.m00013	1	AT3G22370
AP13CTG27421_s_at	AP13CTG27421	1	AT2G42490
AP13ITG62283_at	AP13ISTG62283	1	AT1G09740
AP13CTG03785_at	AP13CTG03785	1	AT4G11410
AP13CTG04147_at	AP13CTG04147	1	AT1G28200
AP13CTG04170_at	AP13CTG04170	1	AT1G03150
AP13ITG74032_at	AP13ISTG74032	1	AT5G07990
AP13ITG63864_x_at	AP13ISTG63864	1	AT2G46600
AlamoCTG14343_at	AlamCTG14343	1	AT2G20560
AP13ITG59587_at	AP13ISTG59587	1	AT2G24240
AP13CTG20981_s_at	AP13CTG20981	1	AT4G01995
AP13ITG60321_at	AP13ISTG60321	1	AT5G17860
AP13ITG67392_at	AP13ISTG67392	1	AT5G11090
AP13CTG09657_s_at	AP13CTG09657	1	AT2G31440
AP13ITG35769_s_at	AP13ISTG35769	2	AT5G07680,GRMZM2G009892
AP13ITG35810_s_at	AP13ISTG35810	1	AT1G21410
AP13ITG68596_at	AP13ISTG68596	1	AT1G65660
AP13ITG70497_at	AP13ISTG70497	1	AT3G01980
AP13ITG56872_at	AP13ISTG56872	1	AT3G60690
AP13CTG10317_s_at	AP13CTG10317	1	AT4G33780
AP13CTG04699_at	AP13CTG04699	1	,LOC_Os03g55164
AP13CTG24769_at	AP13CTG24769	1	AT3G16720
AlamoCTG09600_s_at	AlamCTG09600	1	AT1G08830
AP13ITG39404_at	AP13ISTG39404	1	AT4G35790
AP13CTG07816_at	AP13CTG07816	1	AT1G49850
AP13CTG03413_s_at	AP13CTG03413	1	AT1G47380
AP13ITG43307_at	AP13ISTG43307	1	AT4G36640
AP13CTG25313_s_at	AP13CTG25313	1	AT5G58740
AP13CTG22644_s_at	AP13CTG22644	1	AT1G73730
AP13CTG00982_at	AP13CTG00982	1	AT5G17230
