# Supplementary material for: Nitrogen remobilization and conservation, and underlying senescence‐associated gene expression in the perennial switchgrass Panicum virgatum
Source: New Phytol. 2016 Mar 3;211(1):75–89. doi: 10.1111/nph.13898 (PMC6680227; doi:10.1111/nph.13898)
Supplement: Supplementary file 4 — Table S3 Functional groups of switchgrass leaf and stem PvSAGs classified by mapman (Pathways: Overview) for 426 and 321 homologous Arabidopsis loci, respectively [file NPH-211-75-s004.xlsx]

## Sheet: Leaf-groups
Supporting Information Table S3 Functional groups of switchgrass leaf and stem PvSAGs classified by MapMan (Pathways: Overview) for 426 and 321 homologous Arabidopsis loci, respectively
Functional groups of switchgrass leaf SAGs
Bin	Name	Number of PvSAGs
2	major CHO metabolism	6
3	minor CHO metabolism	8
7	OPP	1
8	TCA / org transformation	2
10	cell wall	4
11	lipid metabolism	14
13	amino acid metabolism	7
15	metal handling	3
16	secondary metabolism	12
17	hormone metabolism	20
18	Co-factor and vitamine metabolism	2
19	tetrapyrrole synthesis	2
20	stress	27
21	redox	6
23	nucleotide metabolism	6
24	Biodegradation of Xenobiotics	2
26	misc	44
27	RNA	98
28	DNA	11
29	protein	67
30	signalling	28
31	cell	9
33	development	41
34	transport	41
35	not assigned	127
27.1	RNA.processing	6
27.2	RNA.transcription	3
27.3	RNA.regulation of transcription	87
27.4	RNA.RNA binding	2
29.2	protein.synthesis	5
29.3	protein.targeting	3
29.4	protein.postranslational modification	18
29.5	protein.degradation	39
29.6	protein.folding	1
29.8	protein.assembly and cofactor ligation	1

## Sheet: Stem-groups
Functional groups of switchgrass stem SAGs
Bin	Name	Number of PvSAGs
2	major CHO metabolism	3
3	minor CHO metabolism	2
5	fermentation	1
7	OPP	1
8	TCA / org transformation	2
9	mitochondrial electron transport / ATP synthesis	6
10	cell wall	2
11	lipid metabolism	6
12	N-metabolism	2
13	amino acid metabolism	3
14	S-assimilation	2
15	metal handling	2
16	secondary metabolism	17
17	hormone metabolism	24
18	Co-factor and vitamine metabolism	1
20	stress	19
21	redox	9
23	nucleotide metabolism	1
24	Biodegradation of Xenobiotics	1
26	misc	37
27	RNA	56
28	DNA	3
29	protein	57
30	signalling	25
31	cell	12
33	development	26
34	transport	34
35	not assigned	80
27.1	RNA.processing	6
27.3	RNA.regulation of transcription	50
29.2	protein.synthesis	1
29.3	protein.targeting	2
29.4	protein.postranslational modification	20
29.5	protein.degradation	28
29.6	protein.folding	6
