# Supplementary material for: Nitrogen remobilization and conservation, and underlying senescence‐associated gene expression in the perennial switchgrass Panicum virgatum
Source: New Phytol. 2016 Mar 3;211(1):75–89. doi: 10.1111/nph.13898 (PMC6680227; doi:10.1111/nph.13898)
Supplement: Supplementary file 5 — Table S4 Expression of senescence‐associated protein degradation genes (PDGs) in switchgrass leaves and stems [file NPH-211-75-s005.xlsx]

## Sheet: Leaf-PDGs
Supporting Information Table S4 Expression of senescence-associated protein degradation genes (PDGs) in switchgrass leaves and stems
List of senescence-associated protein degradation genes (DEGs) in switchgrass leaves and their Arabidopsis homologs
BinCode	BinName	PviUT sequence ID	Arabidopsis homolog	Description
29.5	protein.degradation	AP13CTG02178	AT1G23440	pyrrolidone-carboxylate peptidase family protein | chr1:8321680-8324240 FORWARD
29.5	protein.degradation	AP13CTG23243	AT2G18600	RUB1-conjugating enzyme, putative | chr2:8073200-8074982 REVERSE
29.5	protein.degradation	AlamCTG13082	AT4G33090	Symbols: APM1, ATAPM1 | APM1 (AMINOPEPTIDASE M1); aminopeptidase | chr4:15965741-15970456 REVERSE
29.5	protein.degradation	AP13CTG10608	AT4G33090	Symbols: APM1, ATAPM1 | APM1 (AMINOPEPTIDASE M1); aminopeptidase | chr4:15965741-15970456 REVERSE
29.5	protein.degradation	AP13CTG42013	AT4G33090	Symbols: APM1, ATAPM1 | APM1 (AMINOPEPTIDASE M1); aminopeptidase | chr4:15965741-15970456 REVERSE
29.5.11.1	protein.degradation.ubiquitin.ubiquitin	AP13ISTG55622	AT5G03240	Symbols: UBQ3 | UBQ3 (POLYUBIQUITIN 3); protein binding | chr5:771752-773363 REVERSE
29.5.11.3	protein.degradation.ubiquitin.E2	AP13CTG04847	AT1G63800	Symbols: UBC5 | UBC5 (ubiquitin-conjugating enzyme 5); ubiquitin-protein ligase | chr1:23667616-23669080 REVERSE
29.5.11.4.1	protein.degradation.ubiquitin.E3.HECT	AP13CTG29791	AT4G12570	Symbols: UPL5 | UPL5 (UBIQUITIN PROTEIN LIGASE 5); acid-amino acid ligase/ binding / ubiquitin-protein ligase | chr4:7445362-7449086 FORWARD
29.5.11.4.1	protein.degradation.ubiquitin.E3.HECT	AP13CTG19106	AT4G12570	Symbols: UPL5 | UPL5 (UBIQUITIN PROTEIN LIGASE 5); acid-amino acid ligase/ binding / ubiquitin-protein ligase | chr4:7445362-7449086 FORWARD
29.5.11.4.2	protein.degradation.ubiquitin.E3.RING	AP13CTG21304	AT1G02610	zinc finger (C3HC4-type RING finger) family protein | chr1:553181-555854 REVERSE
29.5.11.4.2	protein.degradation.ubiquitin.E3.RING	AP13ISTG65978	AT1G08050	zinc finger (C3HC4-type RING finger) family protein | chr1:2498836-2501427 REVERSE
29.5.11.4.2	protein.degradation.ubiquitin.E3.RING	AP13ISTG73401	AT1G23030	armadillo/beta-catenin repeat family protein / U-box domain-containing protein | chr1:8156646-8159077 FORWARD
29.5.11.4.2	protein.degradation.ubiquitin.E3.RING	AP13CTG32069	AT3G07370	Symbols: ATCHIP, CHIP | CHIP (CARBOXYL TERMINUS OF HSC70-INTERACTING PROTEIN); ubiquitin-protein ligase | chr3:2358083-2360549 REVERSE
29.5.11.4.2	protein.degradation.ubiquitin.E3.RING	AP13CTG31154	AT3G07370	Symbols: ATCHIP, CHIP | CHIP (CARBOXYL TERMINUS OF HSC70-INTERACTING PROTEIN); ubiquitin-protein ligase | chr3:2358083-2360549 REVERSE
29.5.11.4.2	protein.degradation.ubiquitin.E3.RING	AP13ISTG36348	AT3G47160	protein binding / zinc ion binding | chr3:17359988-17362118 REVERSE
29.5.11.4.2	protein.degradation.ubiquitin.E3.RING	AP13CTG01797	AT5G10650	zinc finger (C3HC4-type RING finger) family protein | chr5:3364972-3368127 REVERSE
29.5.11.4.2	protein.degradation.ubiquitin.E3.RING	AP13CTG10780	AT5G10650	zinc finger (C3HC4-type RING finger) family protein | chr5:3364972-3368127 REVERSE
29.5.11.4.2	protein.degradation.ubiquitin.E3.RING	AP13CTG18505	AT5G24870	zinc finger (C3HC4-type RING finger) family protein | chr5:8544785-8547789 REVERSE
29.5.11.4.2	protein.degradation.ubiquitin.E3.RING	AP13CTG09175	AT5G41350	zinc finger (C3HC4-type RING finger) family protein | chr5:16541462-16543972 REVERSE
29.5.11.4.2	protein.degradation.ubiquitin.E3.RING	AP13ISTG46430	AT2G30580	Symbols: DRIP2 | DRIP2 (DREB2A-INTERACTING PROTEIN 2); protein binding / ubiquitin-protein ligase/ zinc ion binding | chr2:13026000-13030661 FORWARD
29.5.11.4.2	protein.degradation.ubiquitin.E3.RING	AP13CTG21021	AT1G73950	zinc finger (C3HC4-type RING finger) family protein | chr1:27799830-27804604 REVERSE
29.5.11.4.3.1	protein.degradation.ubiquitin.E3.SCF.SKP	AP13ISTG38065	AT5G59140	SKP1 family protein | chr5:23874411-23875695 REVERSE
29.5.11.4.3.2	protein.degradation.ubiquitin.E3.SCF.FBOX	AP13ISTG66687	AT1G68050	Symbols: ADO3, FKF1 | FKF1 (FLAVIN-BINDING, KELCH REPEAT, F BOX 1); signal transducer/ two-component sensor/ ubiquitin-protein ligase | chr1:25508676-25510889 FORWARD
29.5.11.4.3.2	protein.degradation.ubiquitin.E3.SCF.FBOX	AP13ISTG73845	AT1G80440	kelch repeat-containing F-box family protein | chr1:30241607-30243071 FORWARD
29.5.11.4.3.2	protein.degradation.ubiquitin.E3.SCF.FBOX	AP13ISTG73847	AT1G80440	kelch repeat-containing F-box family protein | chr1:30241607-30243071 FORWARD
29.5.11.4.3.2	protein.degradation.ubiquitin.E3.SCF.FBOX	AP13ISTG42605	AT2G03530	Symbols: UPS2, ATUPS2 | UPS2 (UREIDE PERMEASE 2) | chr2:1071594-1073566 FORWARD
29.5.11.4.5.2	protein.degradation.ubiquitin.E3.BTB/POZ Cullin3.BTB/POZ	AP13CTG02739	AT1G21780	BTB/POZ domain-containing protein | chr1:7652029-7654014 FORWARD
29.5.11.5	protein.degradation.ubiquitin.ubiquitin protease	AlamCTG14939	AT4G39910	Symbols: ATUBP3, UBP3 | ATUBP3 (ARABIDOPSIS THALIANA UBIQUITIN-SPECIFIC PROTEASE 3); ubiquitin-specific protease | chr4:18511575-18514338 REVERSE
29.5.2	protein.degradation.autophagy	AP13ISTG52648	AT1G62040	Symbols: ATG8C | ATG8C (autophagy 8c); microtubule binding | chr1:22932901-22934439 FORWARD
29.5.2	protein.degradation.autophagy	AP13CTG05792	AT3G07525	Symbols: ATG10, ATATG10 | ATG10 (autophagy 10); transporter/ ubiquitin activating enzyme | chr3:2399143-2400402 REVERSE
29.5.2	protein.degradation.autophagy	AP13CTG13363	AT3G15580	Symbols: ATG8I, APG8H | APG8H (AUTOPHAGY 8H); APG8 activating enzyme/ APG8-specific protease/ Atg8 ligase/ microtubule binding | chr3:5273895-5275095 REVERSE
29.5.2	protein.degradation.autophagy	AP13CTG01433	AT5G54730	Symbols: ATATG18F, ATG18F | AtATG18f | chr5:22233789-22237341 REVERSE
29.5.3	protein.degradation.cysteine protease	AP13CTG12606	AT4G39090	Symbols: RD19, RD19A | RD19 (RESPONSIVE TO DEHYDRATION 19); cysteine-type endopeptidase/ cysteine-type peptidase | chr4:18215556-18217482 REVERSE
29.5.3	protein.degradation.cysteine protease	AP13CTG05252	AT4G39090	Symbols: RD19, RD19A | RD19 (RESPONSIVE TO DEHYDRATION 19); cysteine-type endopeptidase/ cysteine-type peptidase | chr4:18215556-18217482 REVERSE
29.5.3	protein.degradation.cysteine protease	AP13ISTG73582	AT5G45890	Symbols: SAG12 | SAG12 (SENESCENCE-ASSOCIATED GENE 12); cysteine-type peptidase | chr5:18613259-18614930 FORWARD
29.5.4	protein.degradation.aspartate protease	AP13CTG04573	AT1G11910	aspartyl protease family protein | chr1:4016784-4020983 REVERSE
29.5.4	protein.degradation.aspartate protease	AP13CTG11126	AT1G62290	aspartyl protease family protein | chr1:23009911-23013492 REVERSE
29.5.5	protein.degradation.serine protease	AP13CTG25528	AT5G53350	Symbols: CLPX | CLPX; ATP binding / ATPase/ nucleoside-triphosphatase/ nucleotide binding / protein binding | chr5:21643898-21647707 FORWARD
29.5.9	protein.degradation.AAA type	AP13CTG19438	AT1G02890	AAA-type ATPase family protein | chr1:645092-651906 REVERSE

## Sheet: Expression-Leaf-PDGs
Expression of leaf senescence-associated PDGs
PviUT sequence ID	Ave Leaf_June09	Ave Leaf_July09	Ave Leaf_Aug09	Ave Leaf_Sept09
AP13CTG02178	114	242	129	184
AP13CTG23243	140	198	219	290
AlamCTG13082	49	96	118	189
AP13CTG10608	405	886	471	952
AP13CTG42013	48	84	88	122
AP13ISTG55622	732	3152	1861	2360
AP13CTG04847	192	423	245	353
AP13CTG29791	80	84	163	100
AP13CTG19106	86	179	181	184
AP13CTG21304	285	62	597	122
AP13ISTG65978	19	116	111	26
AP13ISTG73401	41	91	95	182
AP13CTG32069	33	40	144	55
AP13CTG31154	33	36	119	24
AP13ISTG36348	107	460	121	736
AP13CTG01797	507	1160	708	1008
AP13CTG10780	36	121	34	59
AP13CTG18505	133	405	284	337
AP13CTG09175	63	278	186	293
AP13ISTG46430	63	161	112	102
AP13CTG21021	350	380	531	712
AP13ISTG38065	103	364	130	179
AP13ISTG66687	36	151	73	264
AP13ISTG73845	191	743	280	2862
AP13ISTG73847	16	71	16	149
AP13ISTG42605	181	485	472	556
AP13CTG02739	434	610	673	937
AlamCTG14939	131	264	262	299
AP13ISTG52648	60	152	107	121
AP13CTG05792	48	134	79	175
AP13CTG13363	83	210	215	252
AP13CTG01433	160	175	320	155
AP13CTG12606	75	756	151	359
AP13CTG05252	9	140	18	77
AP13ISTG73582	716	1612	531	2626
AP13CTG04573	1225	2778	1219	3110
AP13CTG11126	1000	2765	1180	1704
AP13CTG25528	427	1612	619	1765
AP13CTG19438	1420	2873	2740	4451

## Sheet: Stem-PDGs
List of senescence-associated protein degradation genes (DEGs) in switchgrass stems and their Arabidopsis homologs
BinCode	BinName	PviUT sequence ID	Arabidopsis homolog	Description
29.5	protein.degradation	AlamCTG13082	AT4G33090	Symbols: APM1, ATAPM1 | APM1 (AMINOPEPTIDASE M1); aminopeptidase | chr4:15965741-15970456 REVERSE
29.5	protein.degradation	AP13CTG42013	AT4G33090	Symbols: APM1, ATAPM1 | APM1 (AMINOPEPTIDASE M1); aminopeptidase | chr4:15965741-15970456 REVERSE
29.5.11	protein.degradation.ubiquitin	AP13CTG03474	AT4G24690	ubiquitin-associated (UBA)/TS-N domain-containing protein / octicosapeptide/Phox/Bemp1 (PB1) domain-containing protein | chr4:12741033-12744533 FORWARD
29.5.11.1	protein.degradation.ubiquitin.ubiquitin	AP13CTG13659	AT5G55160	Symbols: SUM2, SUMO 2, SUMO2, ATSUMO2 | SUMO2 (SMALL UBIQUITIN-LIKE MODIFIER 2); protein binding / protein tag | chr5:22383560-22384925 REVERSE
29.5.11.2	protein.degradation.ubiquitin.E1	AP13CTG00940	AT5G06460	Symbols: ATUBA2, UBA 2 | ATUBA2; ubiquitin activating enzyme/ ubiquitin-protein ligase | chr5:1970029-1974527 FORWARD
29.5.11.4.2	protein.degradation.ubiquitin.E3.RING	AP13CTG21304	AT1G02610	zinc finger (C3HC4-type RING finger) family protein | chr1:553181-555854 REVERSE
29.5.11.4.2	protein.degradation.ubiquitin.E3.RING	AP13ISTG73401	AT1G23030	armadillo/beta-catenin repeat family protein / U-box domain-containing protein | chr1:8156646-8159077 FORWARD
29.5.11.4.2	protein.degradation.ubiquitin.E3.RING	AP13CTG07816	AT1G49850	zinc finger (C3HC4-type RING finger) family protein | chr1:18455064-18456544 REVERSE
29.5.11.4.2	protein.degradation.ubiquitin.E3.RING	AP13CTG34502	AT2G15580	zinc finger (C3HC4-type RING finger) family protein | chr2:6797638-6798939 FORWARD
29.5.11.4.2	protein.degradation.ubiquitin.E3.RING	AP13ISTG62924	AT2G20030	zinc finger (C3HC4-type RING finger) family protein | chr2:8647813-8648985 FORWARD
29.5.11.4.2	protein.degradation.ubiquitin.E3.RING	AP13ISTG68749	AT2G42360	zinc finger (C3HC4-type RING finger) family protein | chr2:17640798-17641790 FORWARD
29.5.11.4.2	protein.degradation.ubiquitin.E3.RING	AP13CTG24769	AT3G16720	Symbols: ATL2 | ATL2; protein binding / zinc ion binding | chr3:5692738-5694127 FORWARD
29.5.11.4.2	protein.degradation.ubiquitin.E3.RING	AP13ISTG60909	AT3G46620	zinc finger (C3HC4-type RING finger) family protein | chr3:17178697-17180067 REVERSE
29.5.11.4.2	protein.degradation.ubiquitin.E3.RING	AP13ISTG35994	AT4G35840	zinc finger (C3HC4-type RING finger) family protein | chr4:16980961-16982365 FORWARD
29.5.11.4.2	protein.degradation.ubiquitin.E3.RING	AP13ISTG69037	AT5G01830	armadillo/beta-catenin repeat family protein / U-box domain-containing protein | chr5:320695-323169 FORWARD
29.5.11.4.2	protein.degradation.ubiquitin.E3.RING	AP13ISTG32938	AT5G63970	copine-related | chr5:25606771-25609247 REVERSE
29.5.11.4.2	protein.degradation.ubiquitin.E3.RING	AP13CTG28718	AT5G63970	copine-related | chr5:25606771-25609247 REVERSE
29.5.11.4.3.2	protein.degradation.ubiquitin.E3.SCF.FBOX	AP13CTG01225	AT1G14330	kelch repeat-containing F-box family protein | chr1:4890118-4892251 REVERSE
29.5.11.4.3.2	protein.degradation.ubiquitin.E3.SCF.FBOX	AP13CTG59148	AT1G21410	Symbols: SKP2A | SKP2A | chr1:7497141-7499579 FORWARD
29.5.11.4.3.2	protein.degradation.ubiquitin.E3.SCF.FBOX	AP13CTG05982	AT1G21410	Symbols: SKP2A | SKP2A | chr1:7497141-7499579 FORWARD
29.5.11.4.3.2	protein.degradation.ubiquitin.E3.SCF.FBOX	AP13ISTG35810	AT1G21410	Symbols: SKP2A | SKP2A | chr1:7497141-7499579 FORWARD
29.5.2	protein.degradation.autophagy	AP13CTG05217	AT2G31260	Symbols: APG9, ATAPG9 | APG9 (autophagy 9) | chr2:13322021-13327400 REVERSE
29.5.3	protein.degradation.cysteine protease	AP13CTG20064	AT1G62710	Symbols: BETA-VPE, BETAVPE | BETA-VPE (BETA VACUOLAR PROCESSING ENZYME); cysteine-type endopeptidase | chr1:23223874-23226916 REVERSE
29.5.3	protein.degradation.cysteine protease	AP13ISTG71431	AT5G45890	Symbols: SAG12 | SAG12 (SENESCENCE-ASSOCIATED GENE 12); cysteine-type peptidase | chr5:18613259-18614930 FORWARD
29.5.4	protein.degradation.aspartate protease	AP13CTG04573	AT1G11910	aspartyl protease family protein | chr1:4016784-4020983 REVERSE
29.5.5	protein.degradation.serine protease	AP13ISTG67309	AT1G73270	Symbols: scpl6 | scpl6 (serine carboxypeptidase-like 6); serine-type carboxypeptidase | chr1:27549021-27552517 REVERSE
29.5.5	protein.degradation.serine protease	AP13CTG14014	AT5G38510	rhomboid family protein | chr5:15417733-15420606 REVERSE
29.5.5	protein.degradation.serine protease	AP13CTG05123	AT5G51070	Symbols: ERD1, CLPD | ERD1 (EARLY RESPONSIVE TO DEHYDRATION 1); ATP binding / ATPase/ nucleoside-triphosphatase/ nucleotide binding / protein binding | chr5:20764315-20768681 FORWARD

## Sheet: Expression-Stem-PDGs
Expression of stem senescence-associated PDGs
PviUT sequence ID	Ave stem_July09	Ave stem_Aug09	Ave stem_Sept09
AlamCTG13082	72	95	194
AP13CTG42013	48	66	109
AP13CTG03474	713	533	2962
AP13CTG13659	214	645	423
AP13CTG00940	95	298	167
AP13CTG21304	120	260	82
AP13ISTG73401	78	118	197
AP13CTG07816	217	478	410
AP13CTG34502	251	891	759
AP13ISTG62924	54	137	186
AP13ISTG68749	52	128	115
AP13CTG24769	43	105	80
AP13ISTG60909	205	401	585
AP13ISTG35994	100	502	191
AP13ISTG69037	202	59	420
AP13ISTG32938	55	183	96
AP13CTG28718	195	397	144
AP13CTG01225	45	122	47
AP13CTG59148	343	1070	1010
AP13CTG05982	135	298	354
AP13ISTG35810	110	221	237
AP13CTG05217	61	138	84
AP13CTG20064	260	838	8
AP13ISTG71431	110	251	130
AP13CTG04573	1313	725	2680
AP13ISTG67309	138	306	469
AP13CTG14014	1490	3444	2327
AP13CTG05123	487	525	1160
