# Supplementary material for: Nitrogen remobilization and conservation, and underlying senescence‐associated gene expression in the perennial switchgrass Panicum virgatum
Source: New Phytol. 2016 Mar 3;211(1):75–89. doi: 10.1111/nph.13898 (PMC6680227; doi:10.1111/nph.13898)
Supplement: Supplementary file 6 — Table S5 List of PvSAGs encoding putative TFs in switchgrass leaves and stems and their homologs in Arabidopsis [file NPH-211-75-s006.xlsx]

## Sheet: Leaf-TFs
Supporting Information Table S5 List of PvSAGs encoding putative TFs in switchgrass leaves and stems and their homologs in Arabidopsis
Senescence-associated TF genes in switchgrass leaves and their Arabidopsis homologs
Probe Set ID	PviUT sequence ID	Arabidopsis homolog	TF family
AP13ITG73564_at	AP13ISTG73564	AT1G46768	AP2-EREBP
AP13CTG01565_at	AP13CTG01565	AT1G53910	AP2-EREBP
AP13ITG60456RC_at	AP13ISTG60456-RC	AT1G72360	AP2-EREBP
AP13CTG16511RC_at	AP13CTG16511-RC	AT1G72360	AP2-EREBP
AP13CTG15798_at	AP13CTG15798	AT1G72360	AP2-EREBP
AP13ITG42670_s_at	AP13ISTG42670	AT3G23240	AP2-EREBP
AP13ITG73632_at	AP13ISTG73632	AT4G17500	AP2-EREBP
AP13CTG23914_at	AP13CTG23914	AT4G17500	AP2-EREBP
AP13CTG29083_at	AP13CTG29083	AT4G25470	AP2-EREBP
AP13CTG59061_at	AP13CTG59061	AT4G34410	AP2-EREBP
AP13CTG20988_s_at	AP13CTG20988	AT5G62000	ARF
AP13CTG03291_s_at	AP13CTG03291	AT4G16110	ARR-B
AP13CTG17870_at	AP13CTG17870	AT1G09530	bHLH
AP13CTG14359_s_at	AP13CTG14359	AT1G29950	bHLH
AP13CTG27080_s_at	AP13CTG27080	AT1G32640	bHLH
AP13CTG10499_s_at	AP13CTG10499	AT2G42280	bHLH
AP13ITG39747RC_s_at	AP13ISTG39747-RC	AT2G42280	bHLH
AP13ITG62652_at	AP13ISTG62652	AT4G29100	bHLH
AP13CTG02995_x_at	AP13CTG02995	AT5G54680	bHLH
AP13CTG27288_s_at	AP13CTG27288	AT1G42990	bZIP
AP13ITG39870_s_at	AP13ISTG39870	AT1G43700	bZIP
AP13CTG10025_s_at	AP13CTG10025	AT1G75390	bZIP
AP13CTG16067_s_at	AP13CTG16067	AT3G19290	bZIP
AP13.12064.m00004_s_at	AP13_model_12064.m00004	AT1G25440	C2C2-CO-like
AP13CTG39033_s_at	AP13CTG39033	AT1G25440	C2C2-CO-like
AP13CTG27437_s_at	AP13CTG27437	AT1G25440	C2C2-CO-like
AP13ITG69933_at	AP13ISTG69933	AT1G25440	C2C2-CO-like
AP13CTG21884_s_at	AP13CTG21884	AT1G75540	C2C2-CO-like
AP13CTG17108_s_at	AP13CTG17108	AT5G39660	C2C2-Dof
AP13CTG04713_at	AP13CTG04713	AT5G39660	C2C2-Dof
AP13CTG11304_at	AP13CTG11304	AT3G21175	C2C2-Gata
AP13ITG34389_s_at	AP13ISTG34389	AT1G30970	C2H2
AP13ITG34001_s_at	AP13ISTG34001	AT4G21160	C2H2
AP13CTG21021_s_at	AP13CTG21021	AT1G73950	C3H
AP13ITG46430_s_at	AP13ISTG46430	AT2G30580	C3H
AP13CTG09175_s_at	AP13CTG09175	AT5G41350	C3H
AP13ITG55268_s_at	AP13ISTG55268	AT5G63470	CCAAT-HAP5
AP13CTG01861_s_at	AP13CTG01861	AT3G20770	EIL
AP13ITG65541_at	AP13ISTG65541	AT1G25550	G2-like
AP13ITG67516_at	AP13ISTG67516	AT2G02060	G2-like
AP13ITG47294_s_at	AP13ISTG47294	AT3G04030	G2-like
AP13CTG13720_at	AP13CTG13720	AT3G04030	G2-like
AlamoCTG14803_s_at	AlamCTG14803	AT3G12730	G2-like
AP13CTG16929_at	AP13CTG16929	AT2G37650	GRAS
AP13CTG03368_at	AP13CTG03368	AT1G07530	GRAS
AP13ITG63290_at	AP13ISTG63290	AT2G35940	Homeobox
AP13CTG16149_at	AP13CTG16149	AT5G25220	Homeobox
AlamoCTG10405_at	AlamCTG10405	AT5G25220	Homeobox
AP13CTG13678_s_at	AP13CTG13678	AT4G18880	HSF
AP13CTG12490_at	AP13CTG12490	AT4G18880	HSF
AP13ITG37414_s_at	AP13ISTG37414	AT2G45660	MADS
AP13ITG35915_s_at	AP13ISTG35915	AT5G59780	MYB
AP13CTG11123_at	AP13CTG11123	AT1G34190	NAC
AP13CTG23730_at	AP13CTG23730	AT1G34190	NAC
AP13CTG29766_s_at	AP13CTG29766	AT1G56010	NAC
AP13ITG72279_s_at	AP13ISTG72279	AT1G56010	NAC
AP13ITG61387_at	AP13ISTG61387	AT1G56010	NAC
AP13ITG60641_at	AP13ISTG60641	AT1G56010	NAC
AP13ITG66757_at	AP13ISTG66757	AT1G69490	NAC
AP13CTG37442_at	AP13CTG37442	AT1G69490	NAC
AP13.12336.m00003_s_at	AP13_model_12336.m00003	AT1G69490	NAC
AP13CTG14538_at	AP13CTG14538	AT1G77450	NAC
AP13ITG60228_at	AP13ISTG60228	AT2G33480	NAC
AP13CTG55709_at	AP13CTG55709	AT3G04070	NAC
AP13ITG71006_at	AP13ISTG71006	AT3G04070	NAC
AP13ITG44580_s_at	AP13ISTG44580	AT1G01720	NAC
AlamoCTG13280_s_at	AlamCTG13280	AT2G43500	NLP
AP13CTG12884_at	AP13CTG12884	AT2G43500	NLP
AlamoCTG13583_s_at	AlamCTG13583	AT3G59580	NLP
AP13ITG54360RC_at	AP13ISTG54360-RC	AT1G68840	RAV
AP13CTG14471RC_at	AP13CTG14471-RC	AT1G68840	RAV
AP13CTG27390RC_at	AP13CTG27390-RC	AT1G68840	RAV
AP13CTG58992_at	AP13CTG58992	AT3G27010	TCP
AP13ITG73987_at	AP13ISTG73987	AT1G29280	WRKY
AP13ITG41775_s_at	AP13ISTG41775	AT1G29280	WRKY
AP13CTG29438_s_at	AP13CTG29438	AT1G29280	WRKY
AP13CTG29413_s_at	AP13CTG29413	AT1G29280	WRKY
AP13ITG68815_at	AP13ISTG68815	AT1G62300	WRKY
AP13CTG03390_s_at	AP13CTG03390	AT2G03340	WRKY
AP13CTG06681_s_at	AP13CTG06681	AT2G03340	WRKY
AP13ITG33944_s_at	AP13ISTG33944	AT2G38470	WRKY
AP13CTG17098_at	AP13CTG17098	AT2G40740	WRKY
AP13ITG43971_s_at	AP13ISTG43971	AT3G56400	WRKY
AP13CTG58954_at	AP13CTG58954	AT4G18170	WRKY
AP13CTG44559_s_at	AP13CTG44559	AT4G23810	WRKY
AP13ITG73773_at	AP13ISTG73773	AT5G15130	WRKY
AP13ITG54405_at	AP13ISTG54405	AT5G64810	WRKY

## Sheet: Stem-TFs
Senescence-associated TF genes in switchgrass stems and their Arabidopsis homologs
Probe Set ID	PviUT sequence ID	Arabidopsis homolog	TF family
AP13CTG24049_at	AP13CTG24049	AT1G78080	AP2-EREBP
AP13ITG42670_s_at	AP13ISTG42670	AT3G23240	AP2-EREBP
AP13ITG55667_at	AP13ISTG55667	AT4G17500	AP2-EREBP
AP13ITG73632_at	AP13ISTG73632	AT4G17500	AP2-EREBP
AP13ITG66196_at	AP13ISTG66196	AT4G17500	AP2-EREBP
AP13CTG58854_s_at	AP13CTG58854	AT4G17500	AP2-EREBP
AP13CTG23914_at	AP13CTG23914	AT4G17500	AP2-EREBP
AP13CTG30381_s_at	AP13CTG30381	AT4G25470	AP2-EREBP
AP13ITG52615_at	AP13ISTG52615	AT4G25470	AP2-EREBP
AP13CTG29083_at	AP13CTG29083	AT4G25470	AP2-EREBP
AP13ITG73699_at	AP13ISTG73699	AT4G34410	AP2-EREBP
AP13CTG19978_s_at	AP13CTG19978	AT1G09530	bHLH
AP13CTG27080_s_at	AP13CTG27080	AT1G32640	bHLH
AP13CTG23368_at	AP13CTG23368	AT2G46510	bHLH
AP13ITG55115_s_at	AP13ISTG55115	AT1G03970	bZIP
AP13CTG28848_s_at	AP13CTG28848	AT1G08320	bZIP
AP13CTG17540_at	AP13CTG17540	AT1G45249	bZIP
AP13ITG67847_s_at	AP13ISTG67847	AT1G75390	bZIP
AP13ITG62918_at	AP13ISTG62918	AT1G75390	bZIP
AP13CTG10025_s_at	AP13CTG10025	AT1G75390	bZIP
AP13ITG74153_at	AP13ISTG74153	AT3G19290	bZIP
AP13CTG08906_s_at	AP13CTG08906	AT3G56850	bZIP
AP13ITG43545_s_at	AP13ISTG43545	AT5G11260	bZIP
AP13ITG60722_at	AP13ISTG60722	AT5G11260	bZIP
AP13CTG27437_s_at	AP13CTG27437	AT1G25440	C2C2-CO-like
AP13ITG63367RC_at	AP13ISTG63367-RC	AT5G60200	C2C2-Dof
AP13CTG07816_at	AP13CTG07816	AT1G49850	C3H
AP13CTG34502_s_at	AP13CTG34502	AT2G15580	C3H
AP13ITG62924_at	AP13ISTG62924	AT2G20030	C3H
AP13ITG68749_at	AP13ISTG68749	AT2G42360	C3H
AP13CTG24769_at	AP13CTG24769	AT3G16720	C3H
AP13ITG39468_s_at	AP13ISTG39468	AT4G14540	CCAAT-HAP3
AP13ITG55840_s_at	AP13ISTG55840	AT4G14540	CCAAT-HAP3
AlamoCTG13359_s_at	AlamCTG13359	AT1G73730	EIL
AP13CTG22644_s_at	AP13CTG22644	AT1G73730	EIL
AP13ITG67516_at	AP13ISTG67516	AT2G02060	G2-like
AP13CTG03368_at	AP13CTG03368	AT1G07530	GRAS
AP13ITG63290_at	AP13ISTG63290	AT2G35940	Homeobox
AP13ITG64221RC_s_at	AP13ISTG64221-RC	AT2G46680	Homeobox
AP13CTG24916_at	AP13CTG24916	AT2G46680	Homeobox
AP13ITG37022_s_at	AP13ISTG37022	AT4G18880	HSF
AP13ITG53040_at	AP13ISTG53040	AT4G36990	HSF
AP13ITG66360RC_s_at	AP13ISTG66360-RC	AT5G62020	HSF
AP13CTG27633_at	AP13CTG27633	AT5G62020	HSF
AlamoSLT17382_x_at	AlamSGLT17382	AT5G59780	MYB
AP13CTG16106_at	AP13CTG16106	AT5G59780	MYB
AP13ITG61387_at	AP13ISTG61387	AT1G56010	NAC
AP13CTG29359_s_at	AP13CTG29359	AT1G62700	NAC
AP13ITG66757_at	AP13ISTG66757	AT1G69490	NAC
AP13CTG37442_at	AP13CTG37442	AT1G69490	NAC
AP13ITG35769_s_at	AP13ISTG35769	AT5G07680	NAC
AP13CTG23468_at	AP13CTG23468	AT5G61430	NAC
AP13ITG55143_at	AP13ISTG55143	AT5G63790	NAC
AP13ITG62368_at	AP13ISTG62368	AT1G01720	NAC
AP13ITG44580_s_at	AP13ISTG44580	AT1G01720	NAC
AP13ITG54360RC_at	AP13ISTG54360-RC	AT1G68840	RAV
AP13ITG41775_s_at	AP13ISTG41775	AT1G29280	WRKY
AP13ITG43830_s_at	AP13ISTG43830	AT2G38470	WRKY
AP13ITG33944_s_at	AP13ISTG33944	AT2G38470	WRKY
AP13ITG70516_at	AP13ISTG70516	AT3G56400	WRKY
AP13CTG27420_at	AP13CTG27420	AT3G56400	WRKY
AP13ITG43971_s_at	AP13ISTG43971	AT3G56400	WRKY
AP13CTG44559_s_at	AP13CTG44559	AT4G23810	WRKY
AP13ITG41023_s_at	AP13ISTG41023	AT4G23810	WRKY
AP13ITG41872RC_s_at	AP13ISTG41872-RC	AT4G23810	WRKY
AP13ITG73884_at	AP13ISTG73884	AT4G31550	WRKY
