# Supplementary material for: Nitrogen remobilization and conservation, and underlying senescence‐associated gene expression in the perennial switchgrass Panicum virgatum
Source: New Phytol. 2016 Mar 3;211(1):75–89. doi: 10.1111/nph.13898 (PMC6680227; doi:10.1111/nph.13898)
Supplement: Supplementary file 7 — Table S6 Coexpression clusters of PvSAGs in switchgrass leaves and stems [file NPH-211-75-s007.xlsx]

## Sheet: Leaf-clusters
Supporting Information Table S6 Coexpression clusters of PvSAGs in switchgrass leaves and stems
Switchgrass senescence-associated genes in leaves and their Arabidopsis homologs contained in 10 coexpression clusters
Leaf-cluster-1	Leaf-cluster-1		Leaf-cluster-2	Leaf-cluster-2		Leaf-cluster-3	Leaf-cluster-3		Leaf-cluster-4	Leaf-cluster-4		Leaf-cluster-5	Leaf-cluster-5		Leaf-cluster-6	Leaf-cluster-6		Leaf-cluster-7	Leaf-cluster-7		Leaf-cluster-8	Leaf-cluster-8		Leaf-cluster-9	Leaf-cluster-9		Leaf-cluster-10	Leaf-cluster-10
Probe Set ID	PviUT sequence ID		Probe Set ID	PviUT sequence ID		Probe Set ID	PviUT sequence ID		Probe Set ID	PviUT sequence ID		Probe Set ID	PviUT sequence ID		Probe Set ID	PviUT sequence ID		Probe Set ID	PviUT sequence ID		Probe Set ID	PviUT sequence ID		Probe Set ID	PviUT sequence ID		Probe Set ID	PviUT sequence ID
AlamoCTG00232_x_at	AlamCTG00232		AlamoCTG00468_s_at	AlamCTG00468		AlamoCTG07821_s_at	AlamCTG07821		AlamoCTG03112_s_at	AlamCTG03112		AlamoCTG00468_s_at	AlamCTG00468		AlamoCTG05248_s_at	AlamCTG05248		AlamoCTG07821_s_at	AlamCTG07821		AlamoCTG04670_s_at	AlamCTG04670		AlamoCTG02833_s_at	AlamCTG02833		AP13CTG05252_at	AP13CTG05252
AlamoCTG00468_s_at	AlamCTG00468		AlamoCTG03112_s_at	AlamCTG03112		AlamoCTG13280_s_at	AlamCTG13280		AlamoCTG14714_s_at	AlamCTG14714		AlamoCTG08523_s_at	AlamCTG08523		AlamoCTG05485_s_at	AlamCTG05485		AlamoCTG13718_s_at	AlamCTG13718		AP13CTG13241_s_at	AP13CTG13241		AlamoCTG03585_s_at	AlamCTG03585		AP13CTG10590_s_at	AP13CTG10590
AlamoCTG04201_s_at	AlamCTG04201		AlamoCTG07821_s_at	AlamCTG07821		AP13CTG03381_at	AP13CTG03381		AP13.12064.m00004_s_at	AP13_model_12064.m00004		AlamoCTG14313_s_at	AlamCTG14313		AP13CTG00180_s_at	AP13CTG00180		AP13.12064.m00004_s_at	AP13_model_12064.m00004		AP13CTG18088RC_at	AP13CTG18088-RC		AlamoCTG08523_s_at	AlamCTG08523		AP13CTG12606_s_at	AP13CTG12606
AlamoCTG07821_s_at	AlamCTG07821		AlamoCTG13280_s_at	AlamCTG13280		AP13CTG08149_at	AP13CTG08149		AP13CTG02122_at	AP13CTG02122		AP13.11922.m00018_s_at	AP13_model_11922.m00018		AP13CTG00306_at	AP13CTG00306		AP13CTG00333_at	AP13CTG00333		AP13CTG19831_at	AP13CTG19831		AlamoCTG14014_s_at	AlamCTG14014		AP13CTG17870_at	AP13CTG17870
AlamoCTG09999_s_at	AlamCTG09999		AlamoCTG14714_s_at	AlamCTG14714		AP13CTG09468_at	AP13CTG09468		AP13CTG04820_s_at	AP13CTG04820		AP13.12064.m00004_s_at	AP13_model_12064.m00004		AP13CTG02178_s_at	AP13CTG02178		AP13CTG01458_at	AP13CTG01458		AP13CTG23914_at	AP13CTG23914		AP13.12064.m00004_s_at	AP13_model_12064.m00004		AP13CTG31850_s_at	AP13CTG31850
AlamoCTG13280_s_at	AlamCTG13280		AlamoCTG14803_s_at	AlamCTG14803		AP13CTG09938_s_at	AP13CTG09938		AP13CTG08149_at	AP13CTG08149		AP13CTG00175_at	AP13CTG00175		AP13CTG04594_at	AP13CTG04594		AP13CTG02095_at	AP13CTG02095		AP13CTG27080_s_at	AP13CTG27080		AP13CTG04530_s_at	AP13CTG04530		AP13ITG38459_s_at	AP13ISTG38459
AlamoCTG13718_s_at	AlamCTG13718		AlamoSLT15829_at	AlamSGLT15829		AP13CTG10281_at	AP13CTG10281		AP13CTG08831_s_at	AP13CTG08831		AP13CTG01274_at	AP13CTG01274		AP13CTG05682_s_at	AP13CTG05682		AP13CTG04320_at	AP13CTG04320		AP13CTG27390RC_at	AP13CTG27390-RC		AP13CTG06465_at	AP13CTG06465		AP13ITG39202_s_at	AP13ISTG39202
AlamoCTG14803_s_at	AlamCTG14803		AP13.12336.m00003_s_at	AP13_model_12336.m00003		AP13CTG12490_at	AP13CTG12490		AP13CTG09172_s_at	AP13CTG09172		AP13CTG01563_x_at	AP13CTG01563		AP13CTG08831_s_at	AP13CTG08831		AP13CTG05252_at	AP13CTG05252		AP13CTG55709_at	AP13CTG55709		AP13CTG11444_s_at	AP13CTG11444		AP13ITG41592_at	AP13ISTG41592
AlamoSLT15829_at	AlamSGLT15829		AP13CTG01274_at	AP13CTG01274		AP13CTG12884_at	AP13CTG12884		AP13CTG09380_at	AP13CTG09380		AP13CTG01627_s_at	AP13CTG01627		AP13CTG09172_s_at	AP13CTG09172		AP13CTG11100_at	AP13CTG11100		AP13CTG58842_at	AP13CTG58842		AP13CTG11993_s_at	AP13CTG11993		AP13ITG41593_at	AP13ISTG41593
AP13.12064.m00004_s_at	AP13_model_12064.m00004		AP13CTG01797_at	AP13CTG01797		AP13CTG13678_s_at	AP13CTG13678		AP13CTG10281_at	AP13CTG10281		AP13CTG02095_at	AP13CTG02095		AP13CTG09175_s_at	AP13CTG09175		AP13CTG12606_s_at	AP13CTG12606		AP13CTG62088_at	AP13CTG62088		AP13CTG13372_s_at	AP13CTG13372		AP13ITG45141_s_at	AP13ISTG45141
AP13.12209.m00004_s_at	AP13_model_12209.m00004		AP13CTG02122_at	AP13CTG02122		AP13CTG13852_at	AP13CTG13852		AP13CTG10590_s_at	AP13CTG10590		AP13CTG02630_at	AP13CTG02630		AP13CTG09380_at	AP13CTG09380		AP13CTG13969_s_at	AP13CTG13969		AP13ITG33944_s_at	AP13ISTG33944		AP13CTG17098_at	AP13CTG17098		AP13ITG71520RC_at	AP13ISTG71520-RC
AP13.12703.m00005_s_at	AP13_model_12703.m00005		AP13CTG02158_at	AP13CTG02158		AP13CTG14859_at	AP13CTG14859		AP13CTG11304_at	AP13CTG11304		AP13CTG02853_s_at	AP13CTG02853		AP13CTG10067_s_at	AP13CTG10067		AP13CTG18088RC_at	AP13CTG18088-RC		AP13ITG39340_s_at	AP13ISTG39340		AP13CTG21487_at	AP13CTG21487		AP13ITG73425_at	AP13ISTG73425
AP13CTG00018_s_at	AP13CTG00018		AP13CTG02630_at	AP13CTG02630		AP13CTG23730_at	AP13CTG23730		AP13CTG13244_s_at	AP13CTG13244		AP13CTG03137_s_at	AP13CTG03137		AP13CTG11780_at	AP13CTG11780		AP13CTG18648_at	AP13CTG18648		AP13ITG46964_s_at	AP13ISTG46964		AP13CTG24974_s_at	AP13CTG24974		AP13ITG73845_s_at	AP13ISTG73845
AP13CTG00306_at	AP13CTG00306		AP13CTG02853_s_at	AP13CTG02853		AP13CTG24721_at	AP13CTG24721		AP13CTG15382_at	AP13CTG15382		AP13CTG03381_at	AP13CTG03381		AP13CTG21640_at	AP13CTG21640		AP13CTG23914_at	AP13CTG23914		AP13ITG54360RC_at	AP13ISTG54360-RC		AP13CTG27437_s_at	AP13CTG27437		AP13ITG73847_at	AP13ISTG73847
AP13CTG00333_at	AP13CTG00333		AP13CTG03381_at	AP13CTG03381		AP13CTG27288_s_at	AP13CTG27288		AP13CTG17608_at	AP13CTG17608		AP13CTG03390_s_at	AP13CTG03390		AP13CTG22451_s_at	AP13CTG22451		AP13CTG27288_s_at	AP13CTG27288		AP13ITG54405_at	AP13ISTG54405		AP13CTG39033_s_at	AP13CTG39033		AP13ITG76219_s_at	AP13ISTG76219
AP13CTG01274_at	AP13CTG01274		AP13CTG04820_s_at	AP13CTG04820		AP13CTG28842_s_at	AP13CTG28842		AP13CTG18639_at	AP13CTG18639		AP13CTG04320_at	AP13CTG04320		AP13CTG24305_at	AP13CTG24305		AP13CTG27437_s_at	AP13CTG27437		AP13ITG60641_at	AP13ISTG60641		AP13ITG38459_s_at	AP13ISTG38459
AP13CTG01433_at	AP13CTG01433		AP13CTG05078_at	AP13CTG05078		AP13CTG28857_x_at	AP13CTG28857		AP13CTG19888_at	AP13CTG19888		AP13CTG04530_s_at	AP13CTG04530		AP13CTG26195_s_at	AP13CTG26195		AP13CTG28891_s_at	AP13CTG28891		AP13ITG61387_at	AP13ISTG61387		AP13ITG45141_s_at	AP13ISTG45141
AP13CTG01711_at	AP13CTG01711		AP13CTG08149_at	AP13CTG08149		AP13CTG55709_at	AP13CTG55709		AP13CTG22231_at	AP13CTG22231		AP13CTG05078_at	AP13CTG05078		AP13CTG27071_at	AP13CTG27071		AP13CTG39033_s_at	AP13CTG39033		AP13ITG61578_at	AP13ISTG61578		AP13ITG62456_s_at	AP13ISTG62456
AP13CTG01797_at	AP13CTG01797		AP13CTG09172_s_at	AP13CTG09172		AP13ITG34169_s_at	AP13ISTG34169		AP13CTG22377_s_at	AP13CTG22377		AP13CTG06681_s_at	AP13CTG06681		AP13CTG35421_s_at	AP13CTG35421		AP13CTG58842_at	AP13CTG58842		AP13ITG63156_at	AP13ISTG63156		AP13ITG69933_at	AP13ISTG69933
AP13CTG02095_at	AP13CTG02095		AP13CTG09380_at	AP13CTG09380		AP13ITG36667_s_at	AP13ISTG36667		AP13CTG22451_s_at	AP13CTG22451		AP13CTG09468_at	AP13CTG09468		AP13CTG49952_x_at	AP13CTG49952		AP13ITG35612_at	AP13ISTG35612		AP13ITG71006_at	AP13ISTG71006		AP13ITG70473RC_s_at	AP13ISTG70473-RC
AP13CTG02158_at	AP13CTG02158		AP13CTG09468_at	AP13CTG09468		AP13ITG37277_s_at	AP13ISTG37277		AP13CTG23396_at	AP13CTG23396		AP13CTG11062_at	AP13CTG11062		AP13CTG67733_at	AP13CTG67733		AP13ITG38889_s_at	AP13ISTG38889		AP13ITG73632_at	AP13ISTG73632		AP13ITG73018_at	AP13ISTG73018
AP13CTG02630_at	AP13CTG02630		AP13CTG09938_s_at	AP13CTG09938		AP13ITG39340_s_at	AP13ISTG39340		AP13CTG24305_at	AP13CTG24305		AP13CTG12432_at	AP13CTG12432		AP13ITG35897_s_at	AP13ISTG35897		AP13ITG39404_at	AP13ISTG39404					AP13ITG76219_s_at	AP13ISTG76219
AP13CTG02853_s_at	AP13CTG02853		AP13CTG10281_at	AP13CTG10281		AP13ITG41092_s_at	AP13ISTG41092		AP13CTG27437_s_at	AP13CTG27437		AP13CTG12944_s_at	AP13CTG12944		AP13ITG36778_s_at	AP13ISTG36778		AP13ITG39826_s_at	AP13ISTG39826
AP13CTG03137_s_at	AP13CTG03137		AP13CTG10780_s_at	AP13CTG10780		AP13ITG41093_at	AP13ISTG41093		AP13CTG30810_s_at	AP13CTG30810		AP13CTG13852_at	AP13CTG13852		AP13ITG37054_s_at	AP13ISTG37054		AP13ITG41092_s_at	AP13ISTG41092
AP13CTG03381_at	AP13CTG03381		AP13CTG11062_at	AP13CTG11062		AP13ITG41137_at	AP13ISTG41137		AP13CTG30814_s_at	AP13CTG30814		AP13CTG13969_s_at	AP13CTG13969		AP13ITG38282_s_at	AP13ISTG38282		AP13ITG41093_at	AP13ISTG41093
AP13CTG03390_s_at	AP13CTG03390		AP13CTG11304_at	AP13CTG11304		AP13ITG44766_s_at	AP13ISTG44766		AP13CTG30912_at	AP13CTG30912		AP13CTG15067_s_at	AP13CTG15067		AP13ITG39423_at	AP13ISTG39423		AP13ITG41137_at	AP13ISTG41137
AP13CTG04166_at	AP13CTG04166		AP13CTG11780_at	AP13CTG11780		AP13ITG52331RC_at	AP13ISTG52331-RC		AP13CTG32203_s_at	AP13CTG32203		AP13CTG16185_x_at	AP13CTG16185		AP13ITG39620RC_s_at	AP13ISTG39620-RC		AP13ITG43773_s_at	AP13ISTG43773
AP13CTG04320_at	AP13CTG04320		AP13CTG12432_at	AP13CTG12432		AP13ITG56504_at	AP13ISTG56504		AP13CTG39033_s_at	AP13CTG39033		AP13CTG17367_s_at	AP13CTG17367		AP13ITG42000_at	AP13ISTG42000		AP13ITG44443_s_at	AP13ISTG44443
AP13CTG04820_s_at	AP13CTG04820		AP13CTG12490_at	AP13CTG12490		AP13ITG58589_s_at	AP13ISTG58589		AP13CTG67733_at	AP13CTG67733		AP13CTG17627_s_at	AP13CTG17627		AP13ITG47602_s_at	AP13ISTG47602		AP13ITG44766_s_at	AP13ISTG44766
AP13CTG05078_at	AP13CTG05078		AP13CTG12884_at	AP13CTG12884		AP13ITG60641_at	AP13ISTG60641		AP13ITG35897_s_at	AP13ISTG35897		AP13CTG21620_at	AP13CTG21620		AP13ITG49795_s_at	AP13ISTG49795		AP13ITG48871_s_at	AP13ISTG48871
AP13CTG05252_at	AP13CTG05252		AP13CTG13244_s_at	AP13CTG13244		AP13ITG61347_at	AP13ISTG61347		AP13ITG37277_s_at	AP13ISTG37277		AP13CTG23730_at	AP13CTG23730		AP13ITG50887_at	AP13ISTG50887		AP13ITG56504_at	AP13ISTG56504
AP13CTG06681_s_at	AP13CTG06681		AP13CTG13678_s_at	AP13CTG13678		AP13ITG61387_at	AP13ISTG61387		AP13ITG37414_s_at	AP13ISTG37414		AP13CTG23914_at	AP13CTG23914		AP13ITG51219_s_at	AP13ISTG51219		AP13ITG63156_at	AP13ISTG63156
AP13CTG07263_at	AP13CTG07263		AP13CTG13852_at	AP13CTG13852		AP13ITG63191_at	AP13ISTG63191		AP13ITG39404_at	AP13ISTG39404		AP13CTG27437_s_at	AP13CTG27437		AP13ITG60641_at	AP13ISTG60641		AP13ITG63191_at	AP13ISTG63191
AP13CTG08149_at	AP13CTG08149		AP13CTG15042_s_at	AP13CTG15042		AP13ITG68815_at	AP13ISTG68815		AP13ITG39522_s_at	AP13ISTG39522		AP13CTG29413_s_at	AP13CTG29413		AP13ITG60726_at	AP13ISTG60726		AP13ITG63273_at	AP13ISTG63273
AP13CTG08831_s_at	AP13CTG08831		AP13CTG16185_x_at	AP13CTG16185		AP13ITG69733_at	AP13ISTG69733		AP13ITG42000_at	AP13ISTG42000		AP13CTG29438_s_at	AP13CTG29438		AP13ITG61387_at	AP13ISTG61387		AP13ITG63864_x_at	AP13ISTG63864
AP13CTG09172_s_at	AP13CTG09172		AP13CTG17367_s_at	AP13CTG17367		AP13ITG71006_at	AP13ISTG71006		AP13ITG44766_s_at	AP13ISTG44766		AP13CTG32077_x_at	AP13CTG32077		AP13ITG66341RC_at	AP13ISTG66341-RC		AP13ITG69733_at	AP13ISTG69733
AP13CTG09175_s_at	AP13CTG09175		AP13CTG18088RC_at	AP13CTG18088-RC		AP13ITG73480_at	AP13ISTG73480		AP13ITG49795_s_at	AP13ISTG49795		AP13CTG39033_s_at	AP13CTG39033		AP13CTG25528_at	AP13CTG25528		AP13ITG69933_at	AP13ISTG69933
AP13CTG09468_at	AP13CTG09468		AP13CTG21640_at	AP13CTG21640		AP13ITG73602_s_at	AP13ISTG73602		AP13ITG54652_at	AP13ISTG54652		AP13ITG36604_s_at	AP13ISTG36604					AP13ITG73480_at	AP13ISTG73480
AP13CTG10281_at	AP13CTG10281		AP13CTG22451_s_at	AP13CTG22451					AP13ITG54654_at	AP13ISTG54654		AP13ITG40343_s_at	AP13ISTG40343					AP13ITG73602_s_at	AP13ISTG73602
AP13CTG10499_s_at	AP13CTG10499		AP13CTG26195_s_at	AP13CTG26195					AP13ITG55268_s_at	AP13ISTG55268		AP13ITG41775_s_at	AP13ISTG41775					AP13ITG73632_at	AP13ISTG73632
AP13CTG10590_s_at	AP13CTG10590		AP13CTG28842_s_at	AP13CTG28842					AP13ITG56504_at	AP13ISTG56504		AP13ITG46213_s_at	AP13ISTG46213					AP13ITG73845_s_at	AP13ISTG73845
AP13CTG10780_s_at	AP13CTG10780		AP13CTG28857_x_at	AP13CTG28857					AP13ITG59616_s_at	AP13ISTG59616		AP13ITG47413_s_at	AP13ISTG47413					AP13ITG73847_at	AP13ISTG73847
AP13CTG11062_at	AP13CTG11062		AP13CTG30912_at	AP13CTG30912					AP13ITG60726_at	AP13ISTG60726		AP13ITG59977_at	AP13ISTG59977					AP13CTG04865_at	AP13CTG04865
AP13CTG11100_at	AP13CTG11100		AP13CTG32203_s_at	AP13CTG32203					AP13ITG69733_at	AP13ISTG69733		AP13ITG60386_at	AP13ISTG60386
AP13CTG11304_at	AP13CTG11304		AP13CTG45278_s_at	AP13CTG45278					AP13ITG69933_at	AP13ISTG69933		AP13ITG60641_at	AP13ISTG60641
AP13CTG11803_s_at	AP13CTG11803		AP13CTG49952_x_at	AP13CTG49952					AP13ITG70490_at	AP13ISTG70490		AP13ITG61387_at	AP13ISTG61387
AP13CTG12432_at	AP13CTG12432		AP13CTG55709_at	AP13CTG55709					AP13ITG70537RC_at	AP13ISTG70537-RC		AP13ITG66687_s_at	AP13ISTG66687
AP13CTG12606_s_at	AP13CTG12606		AP13CTG58842_at	AP13CTG58842					AP13ITG71050_at	AP13ISTG71050		AP13ITG68735_at	AP13ISTG68735
AP13CTG12773_at	AP13CTG12773		AP13ITG36604_s_at	AP13ISTG36604					AP13ITG73480_at	AP13ISTG73480		AP13ITG68815_at	AP13ISTG68815
AP13CTG12884_at	AP13CTG12884		AP13ITG36667_s_at	AP13ISTG36667					AP13ITG73602_s_at	AP13ISTG73602		AP13ITG69933_at	AP13ISTG69933
AP13CTG13852_at	AP13CTG13852		AP13ITG37277_s_at	AP13ISTG37277								AP13ITG71183_at	AP13ISTG71183
AP13CTG13969_s_at	AP13CTG13969		AP13ITG37414_s_at	AP13ISTG37414								AP13ITG71520RC_at	AP13ISTG71520-RC
AP13CTG14859_at	AP13CTG14859		AP13ITG38889_s_at	AP13ISTG38889								AP13ITG73425_at	AP13ISTG73425
AP13CTG15342_at	AP13CTG15342		AP13ITG39620RC_s_at	AP13ISTG39620-RC								AP13ITG73632_at	AP13ISTG73632
AP13CTG16185_x_at	AP13CTG16185		AP13ITG39826_s_at	AP13ISTG39826								AP13ITG73845_s_at	AP13ISTG73845
AP13CTG17367_s_at	AP13CTG17367		AP13ITG40893_s_at	AP13ISTG40893								AP13ITG73847_at	AP13ISTG73847
AP13CTG17608_at	AP13CTG17608		AP13ITG41137_at	AP13ISTG41137								AP13ITG73987_at	AP13ISTG73987
AP13CTG17627_s_at	AP13CTG17627		AP13ITG43773_s_at	AP13ISTG43773								AP13CTG09811_at	AP13CTG09811
AP13CTG17870_at	AP13CTG17870		AP13ITG44766_s_at	AP13ISTG44766								AP13CTG25528_at	AP13CTG25528
AP13CTG18088RC_at	AP13CTG18088-RC		AP13ITG45279_s_at	AP13ISTG45279
AP13CTG18393_at	AP13CTG18393		AP13ITG47413_s_at	AP13ISTG47413
AP13CTG18648_at	AP13CTG18648		AP13ITG49795_s_at	AP13ISTG49795
AP13CTG19438_s_at	AP13CTG19438		AP13ITG54652_at	AP13ISTG54652
AP13CTG23396_at	AP13CTG23396		AP13ITG54654_at	AP13ISTG54654
AP13CTG27071_at	AP13CTG27071		AP13ITG56504_at	AP13ISTG56504
AP13CTG27288_s_at	AP13CTG27288		AP13ITG59977_at	AP13ISTG59977
AP13CTG27437_s_at	AP13CTG27437		AP13ITG63191_at	AP13ISTG63191
AP13CTG27575_at	AP13CTG27575		AP13ITG66341RC_at	AP13ISTG66341-RC
AP13CTG28842_s_at	AP13CTG28842		AP13ITG66757_at	AP13ISTG66757
AP13CTG28857_x_at	AP13CTG28857		AP13ITG68544_at	AP13ISTG68544
AP13CTG29413_s_at	AP13CTG29413		AP13ITG68735_at	AP13ISTG68735
AP13CTG29438_s_at	AP13CTG29438		AP13ITG69733_at	AP13ISTG69733
AP13CTG30810_s_at	AP13CTG30810		AP13ITG70490_at	AP13ISTG70490
AP13CTG30814_s_at	AP13CTG30814		AP13ITG71006_at	AP13ISTG71006
AP13CTG31850_s_at	AP13CTG31850		AP13ITG73217_at	AP13ISTG73217
AP13CTG39033_s_at	AP13CTG39033		AP13ITG73480_at	AP13ISTG73480
AP13CTG51583_at	AP13CTG51583		AP13ITG73602_s_at	AP13ISTG73602
AP13CTG55709_at	AP13CTG55709		AP13ITG73773_at	AP13ISTG73773
AP13CTG58842_at	AP13CTG58842		AP13CTG37442_at	AP13CTG37442
AP13CTG60176_x_at	AP13CTG60176
AP13CTG67733_at	AP13CTG67733
AP13ITG35897_s_at	AP13ISTG35897
AP13ITG36604_s_at	AP13ISTG36604
AP13ITG36667_s_at	AP13ISTG36667
AP13ITG37277_s_at	AP13ISTG37277
AP13ITG38459_s_at	AP13ISTG38459
AP13ITG38889_s_at	AP13ISTG38889
AP13ITG39202_s_at	AP13ISTG39202
AP13ITG39340_s_at	AP13ISTG39340
AP13ITG39404_at	AP13ISTG39404
AP13ITG39522_s_at	AP13ISTG39522
AP13ITG39747RC_s_at	AP13ISTG39747-RC
AP13ITG39826_s_at	AP13ISTG39826
AP13ITG39885_s_at	AP13ISTG39885
AP13ITG40812_at	AP13ISTG40812
AP13ITG40893_s_at	AP13ISTG40893
AP13ITG41137_at	AP13ISTG41137
AP13ITG41775_s_at	AP13ISTG41775
AP13ITG43773_s_at	AP13ISTG43773
AP13ITG44766_s_at	AP13ISTG44766
AP13ITG45141_s_at	AP13ISTG45141
AP13ITG47413_s_at	AP13ISTG47413
AP13ITG48871_s_at	AP13ISTG48871
AP13ITG50887_at	AP13ISTG50887
AP13ITG52331RC_at	AP13ISTG52331-RC
AP13ITG53463_at	AP13ISTG53463
AP13ITG54405_at	AP13ISTG54405
AP13ITG55268_s_at	AP13ISTG55268
AP13ITG55288_s_at	AP13ISTG55288
AP13ITG56380_at	AP13ISTG56380
AP13ITG56504_at	AP13ISTG56504
AP13ITG58589_s_at	AP13ISTG58589
AP13ITG59977_at	AP13ISTG59977
AP13ITG60386_at	AP13ISTG60386
AP13ITG60641_at	AP13ISTG60641
AP13ITG61347_at	AP13ISTG61347
AP13ITG61387_at	AP13ISTG61387
AP13ITG63191_at	AP13ISTG63191
AP13ITG63273_at	AP13ISTG63273
AP13ITG64531_at	AP13ISTG64531
AP13ITG64680_at	AP13ISTG64680
AP13ITG66485_at	AP13ISTG66485
AP13ITG67392_at	AP13ISTG67392
AP13ITG68735_at	AP13ISTG68735
AP13ITG68815_at	AP13ISTG68815
AP13ITG69733_at	AP13ISTG69733
AP13ITG69933_at	AP13ISTG69933
AP13ITG70490_at	AP13ISTG70490
AP13ITG71006_at	AP13ISTG71006
AP13ITG71050_at	AP13ISTG71050
AP13ITG71183_at	AP13ISTG71183
AP13ITG71520RC_at	AP13ISTG71520-RC
AP13ITG73217_at	AP13ISTG73217
AP13ITG73425_at	AP13ISTG73425
AP13ITG73480_at	AP13ISTG73480
AP13ITG73602_s_at	AP13ISTG73602
AP13ITG73773_at	AP13ISTG73773
AP13ITG73845_s_at	AP13ISTG73845
AP13ITG73847_at	AP13ISTG73847
AP13ITG73987_at	AP13ISTG73987
AP13ITG76219_s_at	AP13ISTG76219
AP13CTG25528_at	AP13CTG25528
AP13CTG27576_at	AP13CTG27576

## Sheet: Stem-clusters
Switchgrass senescence-associated genes in stems and their Arabidopsis homologs contained in 10 coexpression clusters
Stem-cluster-1	Stem-cluster-1		Stem-cluster-2	Stem-cluster-2		Stem-cluster-3	Stem-cluster-3		Stem-cluster-4	Stem-cluster-4		Stem-cluster-5	Stem-cluster-5		Stem-cluster-6	Stem-cluster-6		Stem-cluster-7	Stem-cluster-7		Stem-cluster-8	Stem-cluster-8		Stem-cluster-9	Stem-cluster-9		Stem-cluster-10	Stem-cluster-10
Probe Set ID	PviUT sequence ID		Probe Set ID	PviUT sequence ID		Probe Set ID	PviUT sequence ID		Probe Set ID	PviUT sequence ID		Probe Set ID	PviUT sequence ID		Probe Set ID	PviUT sequence ID		Probe Set ID	PviUT sequence ID		Probe Set ID	PviUT sequence ID		Probe Set ID	PviUT sequence ID		Probe Set ID	PviUT sequence ID
AlamoCTG02045_at	AlamCTG02045		AlamoCTG02045_at	AlamCTG02045		AlamoCTG07821_s_at	AlamCTG07821		AlamoCTG09004_s_at	AlamCTG09004		AlamoCTG07821_s_at	AlamCTG07821		AlamoCTG02045_at	AlamCTG02045		AlamoCTG10336_at	AlamCTG10336		AlamoCTG02045_at	AlamCTG02045		AlamoCTG07821_s_at	AlamCTG07821		AlamoCTG09068_s_at	AlamCTG09068
AlamoCTG07821_s_at	AlamCTG07821		AlamoCTG09004_s_at	AlamCTG09004		AlamoCTG11299_s_at	AlamCTG11299		AP13CTG00208_s_at	AP13CTG00208		AlamoCTG11299_s_at	AlamCTG11299		AlamoCTG09004_s_at	AlamCTG09004		AlamoCTG13648_at	AlamCTG13648		AlamoCTG07821_s_at	AlamCTG07821		AlamoCTG13143_s_at	AlamCTG13143		AlamoCTG13648_at	AlamCTG13648
AlamoCTG09004_s_at	AlamCTG09004		AlamoCTG13648_at	AlamCTG13648		AlamoCTG13143_s_at	AlamCTG13143		AP13CTG00323_at	AP13CTG00323		AlamoCTG13143_s_at	AlamCTG13143		AlamoCTG14576_x_at	AlamCTG14576		AP13.12750.m00013_s_at	AP13_model_12750.m00013		AlamoCTG09004_s_at	AlamCTG09004		AP13CTG01458_at	AP13CTG01458		AP13CTG05982_at	AP13CTG05982
AlamoCTG13143_s_at	AlamCTG13143		AlamoCTG14576_x_at	AlamCTG14576		AP13CTG03368_at	AP13CTG03368		AP13CTG02095_at	AP13CTG02095		AlamoCTG13359_s_at	AlamCTG13359		AP13.12750.m00013_s_at	AP13_model_12750.m00013		AP13CTG00982_at	AP13CTG00982		AlamoCTG13143_s_at	AlamCTG13143		AP13CTG19831_at	AP13CTG19831		AP13CTG07294_s_at	AP13CTG07294
AlamoCTG14576_x_at	AlamCTG14576		AP13.12750.m00013_s_at	AP13_model_12750.m00013		AP13CTG04499_at	AP13CTG04499		AP13CTG02630_at	AP13CTG02630		AP13CTG00940_at	AP13CTG00940		AP13CTG00208_s_at	AP13CTG00208		AP13CTG05982_at	AP13CTG05982		AlamoCTG14576_x_at	AlamCTG14576		AP13CTG23914_at	AP13CTG23914		AP13CTG14427_at	AP13CTG14427
AP13.12750.m00013_s_at	AP13_model_12750.m00013		AP13CTG01225_at	AP13CTG01225		AP13CTG06189_s_at	AP13CTG06189		AP13CTG03721_s_at	AP13CTG03721		AP13CTG01199_at	AP13CTG01199		AP13CTG00323_at	AP13CTG00323		AP13CTG08775_x_at	AP13CTG08775		AP13CTG00208_s_at	AP13CTG00208		AP13CTG27003_at	AP13CTG27003		AP13CTG15071_at	AP13CTG15071
AP13CTG00323_at	AP13CTG00323		AP13CTG01458_at	AP13CTG01458		AP13CTG08149_at	AP13CTG08149		AP13CTG04127_at	AP13CTG04127		AP13CTG01225_at	AP13CTG01225		AP13CTG00982_at	AP13CTG00982		AP13CTG10982_at	AP13CTG10982		AP13CTG01458_at	AP13CTG01458		AP13CTG27080_s_at	AP13CTG27080		AP13CTG19150_at	AP13CTG19150
AP13CTG01225_at	AP13CTG01225		AP13CTG02095_at	AP13CTG02095		AP13CTG10003_s_at	AP13CTG10003		AP13CTG04699_at	AP13CTG04699		AP13CTG01431_at	AP13CTG01431		AP13CTG02630_at	AP13CTG02630		AP13CTG14427_at	AP13CTG14427		AP13CTG02630_at	AP13CTG02630		AP13CTG31279RC_at	AP13CTG31279-RC		AP13CTG22136_at	AP13CTG22136
AP13CTG02630_at	AP13CTG02630		AP13CTG02630_at	AP13CTG02630		AP13CTG14464_s_at	AP13CTG14464		AP13CTG04820_s_at	AP13CTG04820		AP13CTG02250_at	AP13CTG02250		AP13CTG04699_at	AP13CTG04699		AP13CTG22136_at	AP13CTG22136		AP13CTG04127_at	AP13CTG04127		AP13CTG58854_s_at	AP13CTG58854		AP13CTG23468_at	AP13CTG23468
AP13CTG04699_at	AP13CTG04699		AP13CTG04499_at	AP13CTG04499		AP13CTG16502_s_at	AP13CTG16502		AP13CTG08720_at	AP13CTG08720		AP13CTG04499_at	AP13CTG04499		AP13CTG07837_at	AP13CTG07837		AP13CTG23468_at	AP13CTG23468		AP13CTG04699_at	AP13CTG04699		AP13CTG58862_s_at	AP13CTG58862		AP13CTG24296_at	AP13CTG24296
AP13CTG06363_at	AP13CTG06363		AP13CTG04699_at	AP13CTG04699		AP13CTG17697_at	AP13CTG17697		AP13CTG09464_s_at	AP13CTG09464		AP13CTG12961_at	AP13CTG12961		AP13CTG07928_s_at	AP13CTG07928		AP13CTG23528_at	AP13CTG23528		AP13CTG04820_s_at	AP13CTG04820		AP13ITG33944_s_at	AP13ISTG33944		AP13CTG25046_at	AP13CTG25046
AP13CTG07837_at	AP13CTG07837		AP13CTG07837_at	AP13CTG07837		AP13CTG17914RC_at	AP13CTG17914-RC		AP13CTG10590_s_at	AP13CTG10590		AP13CTG14464_s_at	AP13CTG14464		AP13CTG09464_s_at	AP13CTG09464		AP13CTG23914_at	AP13CTG23914		AP13CTG05123_s_at	AP13CTG05123		AP13ITG34166_at	AP13ISTG34166		AP13CTG38401_at	AP13CTG38401
AP13CTG07928_s_at	AP13CTG07928		AP13CTG07928_s_at	AP13CTG07928		AP13CTG22312_at	AP13CTG22312		AP13CTG11062_at	AP13CTG11062		AP13CTG16559_s_at	AP13CTG16559		AP13CTG09938_s_at	AP13CTG09938		AP13CTG24296_at	AP13CTG24296		AP13CTG07367_at	AP13CTG07367		AP13ITG34169_s_at	AP13ISTG34169		AP13CTG59148_x_at	AP13CTG59148
AP13CTG08149_at	AP13CTG08149		AP13CTG09464_s_at	AP13CTG09464		AP13CTG23306_at	AP13CTG23306		AP13CTG12432_at	AP13CTG12432		AP13CTG17697_at	AP13CTG17697		AP13CTG11062_at	AP13CTG11062		AP13CTG27080_s_at	AP13CTG27080		AP13CTG09464_s_at	AP13CTG09464		AP13ITG39340_s_at	AP13ISTG39340		AP13ITG35810_s_at	AP13ISTG35810
AP13CTG08720_at	AP13CTG08720		AP13CTG09938_s_at	AP13CTG09938		AP13CTG25046_at	AP13CTG25046		AP13CTG15342_at	AP13CTG15342		AP13CTG18330_at	AP13CTG18330		AP13CTG11682_x_at	AP13CTG11682		AP13CTG27420_at	AP13CTG27420		AP13CTG09938_s_at	AP13CTG09938		AP13ITG40064_s_at	AP13ISTG40064		AP13ITG40096_s_at	AP13ISTG40096
AP13CTG09464_s_at	AP13CTG09464		AP13CTG11062_at	AP13CTG11062		AP13CTG25734_s_at	AP13CTG25734		AP13CTG17608_at	AP13CTG17608		AP13CTG21561_s_at	AP13CTG21561		AP13CTG12432_at	AP13CTG12432		AP13CTG27505_s_at	AP13CTG27505		AP13CTG11062_at	AP13CTG11062		AP13ITG41137_at	AP13ISTG41137		AP13ITG43178_x_at	AP13ISTG43178
AP13CTG09938_s_at	AP13CTG09938		AP13CTG11409_at	AP13CTG11409		AP13CTG27337RC_s_at	AP13CTG27337-RC		AP13CTG22266_at	AP13CTG22266		AP13CTG21562_x_at	AP13CTG21562		AP13CTG13246_x_at	AP13CTG13246		AP13CTG27835_at	AP13CTG27835		AP13CTG12432_at	AP13CTG12432		AP13ITG43830_s_at	AP13ISTG43830		AP13ITG46523_s_at	AP13ISTG46523
AP13CTG10003_s_at	AP13CTG10003		AP13CTG12432_at	AP13CTG12432		AP13CTG27420_at	AP13CTG27420		AP13CTG24105_at	AP13CTG24105		AP13CTG21690_at	AP13CTG21690		AP13CTG18609_at	AP13CTG18609		AP13CTG28718_s_at	AP13CTG28718		AP13CTG13246_x_at	AP13CTG13246		AP13ITG44443_s_at	AP13ISTG44443		AP13ITG59067_at	AP13ISTG59067
AP13CTG11062_at	AP13CTG11062		AP13CTG12840_at	AP13CTG12840		AP13CTG28443_s_at	AP13CTG28443		AP13CTG29318_s_at	AP13CTG29318		AP13CTG22644_s_at	AP13CTG22644		AP13CTG29318_s_at	AP13CTG29318		AP13CTG29083_at	AP13CTG29083		AP13CTG22266_at	AP13CTG22266		AP13ITG44580_s_at	AP13ISTG44580		AP13ITG63951_at	AP13ISTG63951
AP13CTG11409_at	AP13CTG11409		AP13CTG13246_x_at	AP13CTG13246		AP13CTG29359_s_at	AP13CTG29359		AP13CTG41179_s_at	AP13CTG41179		AP13CTG23914_at	AP13CTG23914		AP13CTG29392_s_at	AP13CTG29392		AP13CTG29392_s_at	AP13CTG29392		AP13CTG27003_at	AP13CTG27003		AP13ITG44766_s_at	AP13ISTG44766		AP13ITG72803_at	AP13ISTG72803
AP13CTG11783_s_at	AP13CTG11783		AP13CTG14427_at	AP13CTG14427		AP13CTG31279RC_at	AP13CTG31279-RC		AP13ITG35141_at	AP13ISTG35141		AP13CTG24347_s_at	AP13CTG24347		AP13CTG31279RC_at	AP13CTG31279-RC		AP13CTG38401_at	AP13CTG38401		AP13CTG27437_s_at	AP13CTG27437		AP13ITG52053_s_at	AP13ISTG52053		AP13ITG75800_s_at	AP13ISTG75800
AP13CTG12432_at	AP13CTG12432		AP13CTG17328_at	AP13CTG17328		AP13CTG31379_s_at	AP13CTG31379		AP13ITG36337_s_at	AP13ISTG36337		AP13CTG25046_at	AP13CTG25046		AP13CTG58862_s_at	AP13CTG58862		AP13CTG58854_s_at	AP13CTG58854		AP13CTG29318_s_at	AP13CTG29318		AP13ITG53197RC_at	AP13ISTG53197-RC		AP13ITG76365_at	AP13ISTG76365
AP13CTG12961_at	AP13CTG12961		AP13CTG17697_at	AP13CTG17697		AP13CTG32201_at	AP13CTG32201		AP13ITG39468_s_at	AP13ISTG39468		AP13CTG26904_at	AP13CTG26904		AP13CTG60859_s_at	AP13CTG60859		AP13CTG59148_x_at	AP13CTG59148		AP13ITG34166_at	AP13ISTG34166		AP13ITG54244_s_at	AP13ISTG54244
AP13CTG13246_x_at	AP13CTG13246		AP13CTG17914RC_at	AP13CTG17914-RC		AP13CTG34678_s_at	AP13CTG34678		AP13ITG43773_s_at	AP13ISTG43773		AP13CTG26906_at	AP13CTG26906		AP13ITG35141_at	AP13ISTG35141		AP13CTG60859_s_at	AP13CTG60859		AP13ITG34169_s_at	AP13ISTG34169		AP13ITG54245_at	AP13ISTG54245
AP13CTG13451_s_at	AP13CTG13451		AP13CTG18609_at	AP13CTG18609		AP13CTG37796_s_at	AP13CTG37796		AP13ITG44508_s_at	AP13ISTG44508		AP13CTG27080_s_at	AP13CTG27080		AP13ITG36176_s_at	AP13ISTG36176		AP13ITG32938_s_at	AP13ISTG32938		AP13ITG35141_at	AP13ISTG35141		AP13ITG55667_at	AP13ISTG55667
AP13CTG14014_x_at	AP13CTG14014		AP13CTG21489_s_at	AP13CTG21489		AP13CTG44559_s_at	AP13CTG44559		AP13ITG54448_at	AP13ISTG54448		AP13CTG27164_s_at	AP13CTG27164		AP13ITG39468_s_at	AP13ISTG39468		AP13ITG35810_s_at	AP13ISTG35810		AP13ITG39340_s_at	AP13ISTG39340		AP13ITG62368_at	AP13ISTG62368
AP13CTG14464_s_at	AP13CTG14464		AP13CTG21603_s_at	AP13CTG21603		AP13CTG58862_s_at	AP13CTG58862		AP13ITG55490_s_at	AP13ISTG55490		AP13CTG27166_s_at	AP13CTG27166		AP13ITG53197RC_at	AP13ISTG53197-RC		AP13ITG43971_s_at	AP13ISTG43971		AP13ITG39562_s_at	AP13ISTG39562		AP13ITG63191_at	AP13ISTG63191
AP13CTG15256RC_at	AP13CTG15256-RC		AP13CTG23914_at	AP13CTG23914		AP13CTG59169_at	AP13CTG59169		AP13ITG55840_s_at	AP13ISTG55840		AP13CTG27420_at	AP13CTG27420		AP13ITG54244_s_at	AP13ISTG54244		AP13ITG52615_at	AP13ISTG52615		AP13ITG41137_at	AP13ISTG41137		AP13ITG64495_at	AP13ISTG64495
AP13CTG18609_at	AP13CTG18609		AP13CTG24105_at	AP13CTG24105		AP13CTG71818_at	AP13CTG71818		AP13ITG59977_at	AP13ISTG59977		AP13CTG41547_s_at	AP13CTG41547		AP13ITG54245_at	AP13ISTG54245		AP13ITG55667_at	AP13ISTG55667		AP13ITG43773_s_at	AP13ISTG43773		AP13ITG65445_at	AP13ISTG65445
AP13CTG21603_s_at	AP13CTG21603		AP13CTG27003_at	AP13CTG27003		AP13ITG34673_s_at	AP13ISTG34673		AP13ITG60075_at	AP13ISTG60075		AP13CTG57294_at	AP13CTG57294		AP13ITG55840_s_at	AP13ISTG55840		AP13ITG59122RC_at	AP13ISTG59122-RC		AP13ITG44443_s_at	AP13ISTG44443		AP13ITG65472_s_at	AP13ISTG65472
AP13CTG22093_s_at	AP13CTG22093		AP13CTG27080_s_at	AP13CTG27080		AP13ITG35692_s_at	AP13ISTG35692		AP13ITG62575_at	AP13ISTG62575		AP13CTG58854_s_at	AP13CTG58854		AP13ITG59977_at	AP13ISTG59977		AP13ITG59154_at	AP13ISTG59154		AP13ITG44766_s_at	AP13ISTG44766		AP13ITG66037_at	AP13ISTG66037
AP13CTG22312_at	AP13CTG22312		AP13CTG27337RC_s_at	AP13CTG27337-RC		AP13ITG37615_s_at	AP13ISTG37615		AP13ITG67309_s_at	AP13ISTG67309		AP13ITG35692_s_at	AP13ISTG35692		AP13ITG62575_at	AP13ISTG62575		AP13ITG60452_at	AP13ISTG60452		AP13ITG52053_s_at	AP13ISTG52053		AP13ITG66196_at	AP13ISTG66196
AP13CTG22547_s_at	AP13CTG22547		AP13CTG27420_at	AP13CTG27420		AP13ITG39093_s_at	AP13ISTG39093		AP13ITG67392_at	AP13ISTG67392		AP13ITG40050_s_at	AP13ISTG40050		AP13ITG69169_at	AP13ISTG69169		AP13ITG61893_at	AP13ISTG61893		AP13ITG59977_at	AP13ISTG59977		AP13ITG71618_at	AP13ISTG71618
AP13CTG23302_at	AP13CTG23302		AP13CTG28670_s_at	AP13CTG28670		AP13ITG40064_s_at	AP13ISTG40064		AP13ITG70630_at	AP13ISTG70630		AP13ITG40096_s_at	AP13ISTG40096		AP13ITG74139_at	AP13ISTG74139		AP13ITG66196_at	AP13ISTG66196		AP13ITG62309_at	AP13ISTG62309		AP13ITG73602_s_at	AP13ISTG73602
AP13CTG23914_at	AP13CTG23914		AP13CTG29318_s_at	AP13CTG29318		AP13ITG40270_s_at	AP13ISTG40270					AP13ITG40270_s_at	AP13ISTG40270					AP13ITG69169_at	AP13ISTG69169		AP13ITG63167_at	AP13ISTG63167		AP13ITG73632_at	AP13ISTG73632
AP13CTG24790_at	AP13CTG24790		AP13CTG29359_s_at	AP13CTG29359		AP13ITG41023_s_at	AP13ISTG41023					AP13ITG41137_at	AP13ISTG41137					AP13ITG70516_at	AP13ISTG70516		AP13ITG63191_at	AP13ISTG63191
AP13CTG25734_s_at	AP13CTG25734		AP13CTG31279RC_at	AP13CTG31279-RC		AP13ITG41137_at	AP13ISTG41137					AP13ITG43971_s_at	AP13ISTG43971					AP13ITG73632_at	AP13ISTG73632		AP13ITG63864_x_at	AP13ISTG63864
AP13CTG27337RC_s_at	AP13CTG27337-RC		AP13CTG34678_s_at	AP13CTG34678		AP13ITG41544_at	AP13ISTG41544					AP13ITG49055_s_at	AP13ISTG49055					AP13ITG73699_at	AP13ISTG73699		AP13ITG64495_at	AP13ISTG64495
AP13CTG27920_at	AP13CTG27920		AP13CTG37442_at	AP13CTG37442		AP13ITG41872RC_s_at	AP13ISTG41872-RC					AP13ITG53887_at	AP13ISTG53887					AP13ITG74139_at	AP13ISTG74139		AP13ITG65472_s_at	AP13ISTG65472
AP13CTG29318_s_at	AP13CTG29318		AP13CTG37796_s_at	AP13CTG37796		AP13ITG43971_s_at	AP13ISTG43971					AP13ITG55667_at	AP13ISTG55667								AP13ITG73602_s_at	AP13ISTG73602
AP13CTG30483_s_at	AP13CTG30483		AP13CTG44795_s_at	AP13CTG44795		AP13ITG53197RC_at	AP13ISTG53197-RC					AP13ITG63191_at	AP13ISTG63191
AP13CTG31279RC_at	AP13CTG31279-RC		AP13CTG58854_s_at	AP13CTG58854		AP13ITG53753_s_at	AP13ISTG53753					AP13ITG65472_s_at	AP13ISTG65472
AP13CTG31379_s_at	AP13CTG31379		AP13CTG58862_s_at	AP13CTG58862		AP13ITG53887_at	AP13ISTG53887					AP13ITG66196_at	AP13ISTG66196
AP13CTG34502_s_at	AP13CTG34502		AP13CTG59169_at	AP13CTG59169		AP13ITG54071_s_at	AP13ISTG54071					AP13ITG68596_at	AP13ISTG68596
AP13CTG44795_s_at	AP13CTG44795		AP13CTG60859_s_at	AP13CTG60859		AP13ITG54244_s_at	AP13ISTG54244					AP13ITG70516_at	AP13ISTG70516
AP13CTG58854_s_at	AP13CTG58854		AP13ITG34673_s_at	AP13ISTG34673		AP13ITG54245_at	AP13ISTG54245					AP13ITG73632_at	AP13ISTG73632
AP13CTG58862_s_at	AP13CTG58862		AP13ITG35141_at	AP13ISTG35141		AP13ITG59154_at	AP13ISTG59154
AP13CTG59076_at	AP13CTG59076		AP13ITG36176_s_at	AP13ISTG36176		AP13ITG60055_at	AP13ISTG60055
AP13CTG60859_s_at	AP13CTG60859		AP13ITG40270_s_at	AP13ISTG40270		AP13ITG61604RC_at	AP13ISTG61604-RC
AP13ITG35141_at	AP13ISTG35141		AP13ITG40690_s_at	AP13ISTG40690		AP13ITG62324_at	AP13ISTG62324
AP13ITG35692_s_at	AP13ISTG35692		AP13ITG41544_at	AP13ISTG41544		AP13ITG63191_at	AP13ISTG63191
AP13ITG35815_s_at	AP13ISTG35815		AP13ITG42037_s_at	AP13ISTG42037		AP13ITG65472_s_at	AP13ISTG65472
AP13ITG36176_s_at	AP13ISTG36176		AP13ITG43971_s_at	AP13ISTG43971		AP13ITG66037_at	AP13ISTG66037
AP13ITG40270_s_at	AP13ISTG40270		AP13ITG44443_s_at	AP13ISTG44443		AP13ITG66405_at	AP13ISTG66405
AP13ITG41137_at	AP13ISTG41137		AP13ITG45274_s_at	AP13ISTG45274		AP13ITG66669RC_at	AP13ISTG66669-RC
AP13ITG42037_s_at	AP13ISTG42037		AP13ITG52053_s_at	AP13ISTG52053		AP13ITG70490_at	AP13ISTG70490
AP13ITG53197RC_at	AP13ISTG53197-RC		AP13ITG53197RC_at	AP13ISTG53197-RC		AP13ITG70516_at	AP13ISTG70516
AP13ITG53887_at	AP13ISTG53887		AP13ITG54244_s_at	AP13ISTG54244		AP13ITG74009RC_s_at	AP13ISTG74009-RC
AP13ITG54244_s_at	AP13ISTG54244		AP13ITG54245_at	AP13ISTG54245		AP13ITG74032_at	AP13ISTG74032
AP13ITG54245_at	AP13ISTG54245		AP13ITG54448_at	AP13ISTG54448		AP13ITG74940_at	AP13ISTG74940
AP13ITG54448_at	AP13ISTG54448		AP13ITG55490_s_at	AP13ISTG55490		AP13ITG74948_at	AP13ISTG74948
AP13ITG55490_s_at	AP13ISTG55490		AP13ITG55667_at	AP13ISTG55667		AP13ITG76471_s_at	AP13ISTG76471
AP13ITG55667_at	AP13ISTG55667		AP13ITG56255_at	AP13ISTG56255		AP13ITG74153_at	AP13ISTG74153
AP13ITG59205_at	AP13ISTG59205		AP13ITG57308_at	AP13ISTG57308
AP13ITG59977_at	AP13ISTG59977		AP13ITG59977_at	AP13ISTG59977
AP13ITG60014_s_at	AP13ISTG60014		AP13ITG62324_at	AP13ISTG62324
AP13ITG61604RC_at	AP13ISTG61604-RC		AP13ITG62575_at	AP13ISTG62575
AP13ITG62575_at	AP13ISTG62575		AP13ITG65445_at	AP13ISTG65445
AP13ITG63191_at	AP13ISTG63191		AP13ITG66196_at	AP13ISTG66196
AP13ITG64418_at	AP13ISTG64418		AP13ITG66757_at	AP13ISTG66757
AP13ITG65472_s_at	AP13ISTG65472		AP13ITG69169_at	AP13ISTG69169
AP13ITG66196_at	AP13ISTG66196		AP13ITG69649RC_at	AP13ISTG69649-RC
AP13ITG69169_at	AP13ISTG69169		AP13ITG70516_at	AP13ISTG70516
AP13ITG69649RC_at	AP13ISTG69649-RC		AP13ITG70551_at	AP13ISTG70551
AP13ITG70490_at	AP13ISTG70490		AP13ITG73632_at	AP13ISTG73632
AP13ITG70551_at	AP13ISTG70551		AP13ITG74139_at	AP13ISTG74139
AP13ITG70630_at	AP13ISTG70630		AP13ITG74948_at	AP13ISTG74948
AP13ITG73632_at	AP13ISTG73632		AP13ITG76471_s_at	AP13ISTG76471
AP13ITG74009RC_s_at	AP13ISTG74009-RC		AP13CTG10359_at	AP13CTG10359
AP13ITG74032_at	AP13ISTG74032
AP13ITG74139_at	AP13ISTG74139
AP13ITG74940_at	AP13ISTG74940
