# Supplementary material for: Nitrogen remobilization and conservation, and underlying senescence‐associated gene expression in the perennial switchgrass Panicum virgatum
Source: New Phytol. 2016 Mar 3;211(1):75–89. doi: 10.1111/nph.13898 (PMC6680227; doi:10.1111/nph.13898)
Supplement: Supplementary file 8 — Table S7 The functional groups of switchgrass PvSAGs coexpressed with five target PvNACs [file NPH-211-75-s008.xlsx]

## Sheet: Table S7
Supporting Information Table S7 Functional groups of switchgrass senescence-associated genes coexpressed with five target NACs
Functional Groups	PvSAGs	Corresponding AtSAGs	Biological process or Function of AtSAGs
Transcription factor -NAC	AP13_model_12336.m00003	AT1G69490	ANAC029/NAP, regulation of transcription
	AP13CTG37442	AT1G69490	ANAC029/NAP, regulation of transcription
	AP13ISTG66757	AT1G69490	ANAC029/NAP, regulation of transcription
	AP13ISTG44580	AT1G01720	ANAC2/ATAF1, regulation of transcription
	AP13ISTG62368	AT1G01720	ANAC2/ATAF1, regulation of transcription
	AP13CTG29359	AT1G62700	ANAC026/VND5, regulation of transcription
	AP13ISTG71006	AT3G04070	ANAC047/SHG, regulation of transcription
	AP13CTG55709	AT3G04070	ANAC047/SHG, regulation of transcription
	AP13ISTG54654	AT3G12977	NAC family TF, regulation of transcription
	AP13ISTG54652	AT3G12977	NAC family TF, regulation of transcription
-WRKY	AP13ISTG70516	AT3G56400	WRKY70, regulation of transcription
	AP13CTG27420	AT3G56400	WRKY70, regulation of transcription
	AP13ISTG43971	AT3G56400	WRKY70, regulation of transcription
	AP13ISTG43830	AT2G38470	WRKY33, regulation of transcription
	AP13ISTG33944	AT2G38470	WRKY33, regulation of transcription
	AP13ISTG73773	AT5G15130	WRKY72, regulation of transcription
-AP2-EREBP	AP13ISTG55667	AT4G17500	ERF1, regulation of transcription
	AP13ISTG73632	AT4G17500	ERF1, regulation of transcription
	AP13ISTG66196	AT4G17500	ERF1, regulation of transcription
	AP13CTG58854	AT4G17500	ERF1, regulation of transcription
	AP13CTG23914	AT4G17500	ERF1, regulation of transcription
-TFIIE-β	AP13ISTG49795	AT4G20330	Transcription initiation factor TFIIE, beta subunit; regulation of transcription
	AP13CTG09380	AT4G20330	Transcription initiation factor TFIIE, beta subunit; regulation of transcription
	AP13CTG22451	AT4G20330	Transcription initiation factor TFIIE, beta subunit; regulation of transcription
Other TF	AP13CTG13678	AT4G18880	HEAT SHOCK TRANSCRIPTION FACTOR A4A, regulation of transcription
	AP13CTG12490	AT4G18880	HEAT SHOCK TRANSCRIPTION FACTOR A4A, regulation of transcription
	AP13CTG32203	AT1G51950	INDOLE-3-ACETIC ACID INDUCIBLE 18, Transcription factor
	AlamCTG14714	AT1G51950	INDOLE-3-ACETIC ACID INDUCIBLE 18, Transcription factor
	AP13ISTG40064	AT4G17900	PLATZ transcription factor family protein
	AP13ISTG66037	AT4G17900	PLATZ transcription factor family protein
	AlamCTG13280	AT2G43500	NIN-LIKE PROTEIN 8, regulation of transcription
	AP13CTG12884	AT2G43500	NIN-LIKE PROTEIN 8, regulation of transcription
	AP13CTG27080	AT1G32640	MYC2/JASMONATE INSENSITIVE 1, regulation of transcription
	AP13CTG11304	AT3G21175	GATA TRANSCRIPTION FACTOR 24, regulation of transcription
	AlamCTG14803	AT3G12730	Homeodomain-like superfamily protein, regulation of transcription
	AP13ISTG37414	AT2G45660	AGAMOUS-LIKE 20/SOC1, regulation of transcription
Metabolism	AlamCTG13648	AT5G07440	glutamate dehydrogenase 2, amino acid metabolism
	AP13CTG14427	AT5G07440	glutamate dehydrogenase 2, amino acid metabolism
	AP13CTG18609	AT5G02790	Glutathione transferase L3, glutathione metabolic process
	AP13ISTG36176	AT5G02790	Glutathione transferase L3, glutathione metabolic process
	AP13CTG13244	AT4G36400	D-2-HYDROXYGLUTARATE DEHYDROGENASE, nitrogen compound metabolic process
	AlamCTG03112	AT4G36400	D-2-HYDROXYGLUTARATE DEHYDROGENASE, nitrogen compound metabolic process
	AP13CTG02122	AT4G36400	D-2-HYDROXYGLUTARATE DEHYDROGENASE, nitrogen compound metabolic process
	AP13CTG28670	AT3G23920	BETA-AMYLASE 1, starch breakdown
	AP13ISTG40690	AT3G23920	BETA-AMYLASE 1, starch breakdown
	AP13ISTG52053	AT1G02850	BETA GLUCOSIDASE 11, carbohydrate metabolic process
	AP13ISTG44443	AT1G02850	BETA GLUCOSIDASE 11, carbohydrate metabolic process
	AP13CTG01458	AT1G02850	BETA GLUCOSIDASE 11, carbohydrate metabolic process
	AP13CTG27003	AT1G02850	BETA GLUCOSIDASE 11, carbohydrate metabolic process
	AP13CTG21489	AT1G20560	ACYL ACTIVATING ENZYME 1, fatty acid metabolic process
	AP13ISTG38889	AT2G39420	alpha/beta-Hydrolases superfamily protein, lipid metabolic process
	AP13ISTG39826	AT2G39420	alpha/beta-Hydrolases superfamily protein, lipid metabolic process
	AlamCTG02045	AT5G13800	PHEOPHYTINASE, chlorophyll catabolic process
	AP13CTG13246	AT5G13800	PHEOPHYTINASE, chlorophyll catabolic process
	AlamCTG14576	AT5G13800	PHEOPHYTINASE, chlorophyll catabolic process
	AP13CTG09938	AT5G13800	PHEOPHYTINASE, chlorophyll catabolic process
	AP13CTG27337-RC	AT2G41250	Haloacid dehalogenase-like hydrolase (HAD) superfamily protein, unspecified metabolic process
Signaling	AP13CTG03381	AT1G21240	WALL ASSOCIATED KINASE 3
	AP13CTG13852	AT1G21240	WALL ASSOCIATED KINASE 3
	AP13CTG09468	AT1G21240	WALL ASSOCIATED KINASE 3
	AP13CTG34678	AT3G10300	calcium-binding EF hand family protein
	AP13ISTG34673	AT3G10300	calcium-binding EF hand family protein
	AP13CTG37796	AT3G10300	calcium-binding EF hand family protein
	AP13CTG10359	AT5G37780	CALMODULIN 1
	AP13CTG17328	AT5G37780	CALMODULIN 1
	AP13ISTG68544	AT3G16360	histidine phosphotransfer kinase, Phosphorelay
	AP13CTG31279-RC	AT3G22840	EARLY LIGHT-INDUCABLE PROTEIN, cellular response to light quality or intensity
	AP13ISTG54244	AT3G22840	EARLY LIGHT-INDUCABLE PROTEIN, cellular response to light quality or intensity
	AP13ISTG53197-RC	AT3G22840	EARLY LIGHT-INDUCABLE PROTEIN, cellular response to light quality or intensity
	AP13ISTG54245	AT3G22840	EARLY LIGHT-INDUCABLE PROTEIN, cellular response to light quality or intensity
	AP13CTG58862	AT3G22840	EARLY LIGHT-INDUCABLE PROTEIN, cellular response to light quality or intensity
	AP13ISTG73217	AT2G25470	RECEPTOR LIKE PROTEIN 21, signal transduction
	AlamSGLT15829	AT2G25470	RECEPTOR LIKE PROTEIN 21, signal transduction
Protein posttranslational modification and degradation	AP13CTG02158	AT3G61960	protein serine/threonine kinase activity, protein modification
	AP13ISTG63191	AT2G45910	protein kinase activity, protein modification
	AlamCTG13143	AT2G45910	protein kinase activity, protein modification
	AlamCTG07821	AT2G45910	protein kinase activity, protein modification
	AP13ISTG65472	AT2G45910	protein kinase activity, protein modification
	AP13ISTG41137	AT2G45910	protein kinase activity, protein modification
	AP13CTG01797	AT5G10650	zinc finger (C3HC4-type RING finger) family protein, protein degradation
	AP13CTG10780	AT5G10650	zinc finger (C3HC4-type RING finger) family protein, protein degradation
	AP13CTG01225	AT1G14330	Galactose oxidase/kelch repeat superfamily protein, protein degradation
Transport	AP13ISTG74948	AT3G18830	POLYOL TRANSPORTER 5, carbohydrate transmembrane transporter
	AP13CTG59169	AT3G18830	POLYOL TRANSPORTER 5, carbohydrate transmembrane transporter
	AP13ISTG76471	AT3G18830	POLYOL TRANSPORTER 5, carbohydrate transmembrane transporter
	AP13CTG15042	AT2G02040	PEPTIDE TRANSPORT
	AP13ISTG57308	AT1G22540	oligopeptide transport
	AP13CTG19831	AT5G03380	metal ion transport
	AP13ISTG71618	AT5G03380	metal ion transport
	AP13ISTG43773	AT5G47560	organic acid transmembrane transport
	AP13CTG10281	AT5G65380	MATE efflux family protein, transmembrane transport
	AP13CTG08149	AT5G65380	MATE efflux family protein, transmembrane transport
	AP13ISTG37277	AT5G65380	MATE efflux family protein, transmembrane transport
	AP13ISTG55490	AT2G36630	Sulfite exporter TauE/SafE family protein. Putative transporter activity
	AP13ISTG54448	AT2G36630	Sulfite exporter TauE/SafE family protein. Putative transporter activity
	AP13CTG44795	AT3G14770	SWEET2, putative transporter activity
	AP13CTG58842	AT2G18196	Heavy metal transport/detoxification superfamily protein, metal ion transport
	AP13CTG18088-RC	AT2G18196	Heavy metal transport/detoxification superfamily protein, metal ion transport
Stress	AP13CTG24105	AT1G19250	FLAVIN-DEPENDENT MONOOXYGENASE 1, defense response to biotic stimuli
	AP13CTG02095	AT1G19250	FLAVIN-DEPENDENT MONOOXYGENASE 1, defense response to biotic stimuli
	AP13ISTG62324	AT4G28088	Low temperature and salt responsive protein family, response to cold/salt
	AP13CTG04820	AT4G32320	ASCORBATE PEROXIDASE 6, response to oxidative stress
	AP13CTG09172	AT3G47450	Nitric oxide ASSOCIATED 1, response to oxidative stress
	AP13CTG12840	AT4G02940	oxidoreductase, 2OG-Fe(II) oxygenase family protein, response to karrikin
	AP13CTG11409	AT4G02380	late embryogenesis abundant like protein, response to various stresses
	AP13ISTG42037	AT4G02380	late embryogenesis abundant like protein, response to various stresses
	AP13ISTG39340	AT2G41380	S-adenosyl-L-methionine-dependent methyltransferases superfamily protein, response to cadmium ion
	AP13ISTG64495	AT2G41380	S-adenosyl-L-methionine-dependent methyltransferases superfamily protein, response to cadmium ion
	AP13CTG07837	AT1G47510	INOSITOL POLYPHOSPHATE 5-PHOSPHATASE 11, response to hormones and salt stress
Development	AP13ISTG73480	AT1G65480	FLOWERING LOCUS T, flower development
	AP13ISTG73602	AT1G65480	FLOWERING LOCUS T, flower development
	AP13ISTG69733	AT1G65480	FLOWERING LOCUS T, flower development
	AP13ISTG44766	AT1G65480	FLOWERING LOCUS T, flower development
	AP13ISTG56504	AT1G65480	FLOWERING LOCUS T, flower development
	AP13ISTG62575	AT2G22860	PHYTOSULFOKINE 2 PRECURSOR, organ morphogenesis
Secondary metabolism	AP13CTG30912	AT2G36790	UDP-GLUCOSYL TRANSFERASE 73C6 , flavonol biosynthetic process
	AP13ISTG70490	AT5G07990	CYTOCHROME P450 75B1, flavonol biosynthetic process
	AP13CTG07928	AT4G16740	TERPENE SYNTHASE 03, sesquiterpenoid biosynthetic process
	AP13CTG21603	AT1G06570	4-HYDROXYPHENYLPYRUVATE DIOXYGENASE, synthesis of both plastoquinone and tocopherols
Mitochondrial electron transport	AP13ISTG69169	AT3G22370	ALTERNATIVE OXIDASE 1A,
	AP13ISTG74139	AT3G22370	ALTERNATIVE OXIDASE 1A,
	AP13CTG60859	AT3G22370	ALTERNATIVE OXIDASE 1A,
	AP13_model_12750.m00013	AT3G22370	ALTERNATIVE OXIDASE 1A,
Hormone metabolism	AP13ISTG45279	AT1G05010	ETHYLENE-FORMING ENZYME (ACO4), ethylene biosynthetic process
	AP13CTG45278	AT1G05010	ETHYLENE-FORMING ENZYME (ACO4), ethylene biosynthetic process
