# Supplementary material for: Nitrogen remobilization and conservation, and underlying senescence‐associated gene expression in the perennial switchgrass Panicum virgatum
Source: New Phytol. 2016 Mar 3;211(1):75–89. doi: 10.1111/nph.13898 (PMC6680227; doi:10.1111/nph.13898)
Supplement: Supplementary file 9 — Table S8 Expression of up‐regulated genes, their Arabidopsis homologs and functional grouping in switchgrass crowns and roots during remobilization of aboveground nitrogen [file NPH-211-75-s009.xlsx]

## Sheet: Genes in Crowns
Supporting Information Table S8 Expression of up-regulated genes, their Arabidopsis homologs and functional grouping in switchgrass crowns and roots during remobilization of aboveground nitrogen
Expression of upregulated genes in Crowns and their corresponding Arabidopsis homologs
Probe Set ID	PviUT sequence ID	Arabidopsis homolog	Ave Crown_Aug09	Ave Crown_Sept09	Ave Crown_Oct09	Ave Crown_Nov09
AlamoCTG00049_at	AlamCTG00049	\\	297	717	1016	1179
AlamoCTG00076_s_at	AlamCTG00076	AT1G43770	67	120	170	161
AlamoCTG00086_s_at	AlamCTG00086	AT4G35220	923	2085	1566	1309
AlamoCTG00205_s_at	AlamCTG00205	AT1G15060	58	102	130	173
AlamoCTG00242_s_at	AlamCTG00242	AT3G43810	164	207	262	444
AlamoCTG00244_s_at	AlamCTG00244	\\	44	50	131	129
AlamoCTG00390_s_at	AlamCTG00390	AT3G55280	1543	1662	3067	3511
AlamoCTG00456_s_at	AlamCTG00456	AT4G37560	112	347	324	279
AlamoCTG00587_s_at	AlamCTG00587	AT1G27510	39	72	79	113
AlamoCTG00701_at	AlamCTG00701	AT2G43980	136	204	374	212
AlamoCTG00780_at	AlamCTG00780	\\	42	40	36	117
AlamoCTG00846_at	AlamCTG00846	\\	25	22	89	731
AlamoCTG00974_at	AlamCTG00974	AT3G12340	117	190	240	303
AlamoCTG00978_at	AlamCTG00978	AT1G53400	341	262	491	817
AlamoCTG01135_s_at	AlamCTG01135	AT5G06760	40	32	61	166
AlamoCTG01242_s_at	AlamCTG01242	AT1G15150	32	19	47	195
AlamoCTG01246_at	AlamCTG01246	\\	3968	6827	7850	9250
AlamoCTG01438_s_at	AlamCTG01438	AT1G12530	145	158	278	395
AlamoCTG01482_s_at	AlamCTG01482	AT3G18040	68	141	91	81
AlamoCTG01495_s_at	AlamCTG01495	AT4G23790	308	503	329	790
AlamoCTG01663_s_at	AlamCTG01663	AT1G64260	49	600	161	232
AlamoCTG01688_s_at	AlamCTG01688	AT4G21192	100	143	295	505
AlamoCTG01776_s_at	AlamCTG01776	AT2G24500	39	1110	876	789
AlamoCTG01778_s_at	AlamCTG01778	AT3G18430	60	67	75	176
AlamoCTG01792_at	AlamCTG01792	AT1G64750	285	312	461	586
AlamoCTG01854_at	AlamCTG01854	\\	81	180	435	997
AlamoCTG01952_at	AlamCTG01952	\\	8	10	12	164
AlamoCTG01986_s_at	AlamCTG01986	AT1G27400	808	1168	2180	1250
AlamoCTG01988_s_at	AlamCTG01988	AT1G72490	170	216	432	1531
AlamoCTG02016_s_at	AlamCTG02016	AT2G45860	243	273	399	822
AlamoCTG02086_s_at	AlamCTG02086	AT5G66780	77	112	1692	3498
AlamoCTG02212_s_at	AlamCTG02212	\\	69	61	397	3844
AlamoCTG02362_s_at	AlamCTG02362	AT5G10010	258	315	490	844
AlamoCTG02371_s_at	AlamCTG02371	AT1G36310	180	249	296	409
AlamoCTG02387_s_at	AlamCTG02387	AT5G27120	1675	2887	3614	2352
AlamoCTG02455_s_at	AlamCTG02455	AT5G45160	144	143	157	836
AlamoCTG02531_s_at	AlamCTG02531	AT3G52580	325	503	852	924
AlamoCTG02562_s_at	AlamCTG02562	AT4G37940	63	175	49	147
AlamoCTG02624_s_at	AlamCTG02624	AT5G01670	50	42	136	1475
AlamoCTG02705_s_at	AlamCTG02705	AT4G01790	60	100	124	136
AlamoCTG02743_s_at	AlamCTG02743	AT3G07650	45	216	35	74
AlamoCTG02760_s_at	AlamCTG02760	AT1G27600	45	71	99	124
AlamoCTG02866_s_at	AlamCTG02866	AT1G16740	578	708	1007	1516
AlamoCTG03019_s_at	AlamCTG03019	\\	49	79	94	102
AlamoCTG03074_s_at	AlamCTG03074	\\	272	827	490	757
AlamoCTG03106_s_at	AlamCTG03106	AT1G60640	134	230	328	364
AlamoCTG03109_s_at	AlamCTG03109	AT4G04190	58	77	123	89
AlamoCTG03190_at	AlamCTG03190	AT3G08590	65	153	82	146
AlamoCTG03192_s_at	AlamCTG03192	AT4G13850	126	293	391	386
AlamoCTG03219_s_at	AlamCTG03219	AT1G04010	57	86	106	137
AlamoCTG03297_at	AlamCTG03297	AT3G24590	44	74	51	109
AlamoCTG03339_s_at	AlamCTG03339	AT5G51410	80	120	95	175
AlamoCTG03518_at	AlamCTG03518	\\	56	328	166	252
AlamoCTG03533_at	AlamCTG03533	AT5G23750	43	47	131	479
AlamoCTG03565_s_at	AlamCTG03565	AT1G42990	142	327	282	220
AlamoCTG03592_s_at	AlamCTG03592	AT3G44590	2045	2694	4062	4177
AlamoCTG03627_at	AlamCTG03627	\\	51	70	143	277
AlamoCTG03677_s_at	AlamCTG03677	AT1G26520	281	473	634	634
AlamoCTG03704_at	AlamCTG03704	\\	122	569	193	167
AlamoCTG03766_s_at	AlamCTG03766	AT5G56630	377	419	495	979
AlamoCTG03785_s_at	AlamCTG03785	AT5G60540	174	314	319	661
AlamoCTG03873_at	AlamCTG03873	AT3G05060	35	82	55	101
AlamoCTG03883_s_at	AlamCTG03883	AT3G44590	202	279	636	488
AlamoCTG03896_s_at	AlamCTG03896	AT3G61110	564	667	874	1323
AlamoCTG03902_at	AlamCTG03902	AT1G20440	107	115	118	890
AlamoCTG03921_x_at	AlamCTG03921	AT4G18100	165	219	385	386
AlamoCTG03991_s_at	AlamCTG03991	\\	197	191	298	1280
AlamoCTG03994_s_at	AlamCTG03994	AT1G66780	86	73	148	495
AlamoCTG04105_s_at	AlamCTG04105	AT5G27640	126	157	239	487
AlamoCTG04201_s_at	AlamCTG04201	AT1G19660	192	384	194	228
AlamoCTG04424_s_at	AlamCTG04424	AT5G64460	320	437	895	1330
AlamoCTG04438_s_at	AlamCTG04438	AT3G57800	45	58	102	54
AlamoCTG04576_s_at	AlamCTG04576	AT5G25880	29	28	309	912
AlamoCTG04670_s_at	AlamCTG04670	AT2G31955	66	77	88	155
AlamoCTG04699_at	AlamCTG04699	\\	10	44	121	88
AlamoCTG04791_s_at	AlamCTG04791	AT5G10690	36	59	73	102
AlamoCTG04801_at	AlamCTG04801	AT5G64520	28	39	84	170
AlamoCTG04840_s_at	AlamCTG04840	AT3G11620	83	79	134	176
AlamoCTG04889_s_at	AlamCTG04889	AT4G34270	216	233	287	434
AlamoCTG04900_s_at	AlamCTG04900	\\	58	180	48	39
AlamoCTG04947_s_at	AlamCTG04947	AT1G06130	430	535	704	1307
AlamoCTG04963_s_at	AlamCTG04963	AT1G26850	180	333	423	394
AlamoCTG04970_s_at	AlamCTG04970	AT2G26810	77	180	215	279
AlamoCTG04977_s_at	AlamCTG04977	AT1G08490	475	510	721	951
AlamoCTG04993_s_at	AlamCTG04993	AT5G40660	633	756	1392	1667
AlamoCTG05039_s_at	AlamCTG05039	AT1G09570	2716	2650	9167	13207
AlamoCTG05122_at	AlamCTG05122	AT5G04620	453	983	1531	969
AlamoCTG05129_s_at	AlamCTG05129	AT1G14450	1082	1147	2104	2339
AlamoCTG05154_s_at	AlamCTG05154	AT2G23930	94	121	137	211
AlamoCTG05440_at	AlamCTG05440	\\	33	157	71	81
AlamoCTG05459_s_at	AlamCTG05459	AT4G26410	100	105	173	209
AlamoCTG05556_s_at	AlamCTG05556	\\	10	10	27	101
AlamoCTG05565_x_at	AlamCTG05565	AT1G20575	345	405	651	906
AlamoCTG05572_at	AlamCTG05572	AT3G47010	60	100	134	234
AlamoCTG05622_s_at	AlamCTG05622	AT1G80420	267	387	345	544
AlamoCTG05637_at	AlamCTG05637	\\	43	98	111	328
AlamoCTG05671_s_at	AlamCTG05671	\\	829	1219	1026	1758
AlamoCTG05688_s_at	AlamCTG05688	AT1G24180	1041	1911	2316	3123
AlamoCTG05695_s_at	AlamCTG05695	AT4G32600	78	128	132	179
AlamoCTG05737_at	AlamCTG05737	\\	71	64	112	152
AlamoCTG05788_s_at	AlamCTG05788	\\	78	164	102	119
AlamoCTG05905_x_at	AlamCTG05905	AT1G77510	738	1145	1854	2065
AlamoCTG05908_s_at	AlamCTG05908	AT3G06680	1104	1517	2586	2574
AlamoCTG05971_s_at	AlamCTG05971	\\	202	830	443	553
AlamoCTG06176_s_at	AlamCTG06176	AT1G13030	127	148	214	256
AlamoCTG06275_s_at	AlamCTG06275	AT5G26680	319	383	560	783
AlamoCTG06324_s_at	AlamCTG06324	\\	142	208	337	289
AlamoCTG06539_s_at	AlamCTG06539	\\	165	218	283	348
AlamoCTG06645_s_at	AlamCTG06645	\\	10	12	11	202
AlamoCTG06714_s_at	AlamCTG06714	AT1G31020	102	173	304	208
AlamoCTG06933_s_at	AlamCTG06933	\\	1535	6403	3352	9329
AlamoCTG07017_s_at	AlamCTG07017	\\	40	125	52	44
AlamoCTG07032_x_at	AlamCTG07032	\\	57	52	220	2616
AlamoCTG07086_at	AlamCTG07086	AT5G59970	166	77	669	91
AlamoCTG07184_s_at	AlamCTG07184	AT1G15080	252	1086	543	802
AlamoCTG07283_s_at	AlamCTG07283	AT5G19150	206	177	333	761
AlamoCTG07313_at	AlamCTG07313	AT3G58670	30	47	85	211
AlamoCTG07538_at	AlamCTG07538	AT4G23540	333	403	595	813
AlamoCTG07624_s_at	AlamCTG07624	AT1G13870	386	562	770	1129
AlamoCTG07724_s_at	AlamCTG07724	AT2G18110	285	554	78	870
AlamoCTG07821_s_at	AlamCTG07821	AT2G45910	61	99	82	125
AlamoCTG07909_at	AlamCTG07909	\\	127	161	452	404
AlamoCTG07926_at	AlamCTG07926	AT4G00290	37	70	214	244
AlamoCTG07985_at	AlamCTG07985	AT1G32150	15	16	44	114
AlamoCTG08015_at	AlamCTG08015	AT4G25030	66	261	393	437
AlamoCTG08143_s_at	AlamCTG08143	AT4G21520	75	61	103	187
AlamoCTG08202_s_at	AlamCTG08202	AT3G09310	23	61	54	138
AlamoCTG08243_s_at	AlamCTG08243	\\	78	114	178	151
AlamoCTG08331_at	AlamCTG08331	AT5G16630	91	137	149	221
AlamoCTG08483_s_at	AlamCTG08483	\\	58	84	132	141
AlamoCTG08523_s_at	AlamCTG08523	AT5G42900	25	320	207	1510
AlamoCTG08537_s_at	AlamCTG08537	\\	837	1156	2603	3128
AlamoCTG08650_at	AlamCTG08650	\\	45	46	198	439
AlamoCTG08878_s_at	AlamCTG08878	\\	425	733	1079	2045
AlamoCTG08920_at	AlamCTG08920	AT5G22370	90	102	132	209
AlamoCTG08932_s_at	AlamCTG08932	AT1G76065	140	190	261	303
AlamoCTG08979_at	AlamCTG08979	AT1G31020	112	138	231	170
AlamoCTG09039_at	AlamCTG09039	\\	50	70	55	103
AlamoCTG09052_at	AlamCTG09052	AT1G72740	74	119	141	233
AlamoCTG09054_at	AlamCTG09054	\\	134	679	432	402
AlamoCTG09083_s_at	AlamCTG09083	\\	233	526	415	774
AlamoCTG09127_at	AlamCTG09127	AT2G15530	37	49	61	100
AlamoCTG09139_s_at	AlamCTG09139	AT5G08400	112	118	199	301
AlamoCTG09186_at	AlamCTG09186	\\	33	30	155	131
AlamoCTG09190_x_at	AlamCTG09190	AT3G44010	167	148	294	439
AlamoCTG09404_s_at	AlamCTG09404	AT3G19540	18	12	76	110
AlamoCTG09429_x_at	AlamCTG09429	AT4G26690	78	175	141	207
AlamoCTG09526_x_at	AlamCTG09526	\\	94	130	109	458
AlamoCTG09599_s_at	AlamCTG09599	\\	416	422	614	946
AlamoCTG09610_at	AlamCTG09610	AT1G68730	296	274	395	641
AlamoCTG09661_at	AlamCTG09661	AT5G23690	224	165	516	598
AlamoCTG09729_s_at	AlamCTG09729	\\	44	28	300	452
AlamoCTG10168_at	AlamCTG10168	AT4G19050	61	219	116	124
AlamoCTG10187_x_at	AlamCTG10187	\\	39	53	65	113
AlamoCTG10191_at	AlamCTG10191	AT4G35450	28	38	107	336
AlamoCTG10204_s_at	AlamCTG10204	AT1G26640	63	138	180	146
AlamoCTG10339_s_at	AlamCTG10339	\\	211	232	1147	710
AlamoCTG10406_s_at	AlamCTG10406	AT2G38440	45	171	82	130
AlamoCTG10503_s_at	AlamCTG10503	AT2G44970	100	155	155	353
AlamoCTG10533_s_at	AlamCTG10533	AT2G31060	146	290	311	545
AlamoCTG10651_at	AlamCTG10651	\\	34	81	60	136
AlamoCTG10837_x_at	AlamCTG10837	\\	101	420	154	505
AlamoCTG10855_at	AlamCTG10855	AT1G23410	157	206	332	329
AlamoCTG10909_s_at	AlamCTG10909	AT5G15860	54	38	94	172
AlamoCTG10944_s_at	AlamCTG10944	AT5G03070	64	93	130	122
AlamoCTG11021_s_at	AlamCTG11021	\\	52	35	52	156
AlamoCTG11146_s_at	AlamCTG11146	AT1G10590	46	46	69	166
AlamoCTG11155_at	AlamCTG11155	AT1G14990	63	56	96	312
AlamoCTG11236_at	AlamCTG11236	\\	39	51	98	112
AlamoCTG11251_at	AlamCTG11251	AT2G01120	57	68	124	175
AlamoCTG11253_s_at	AlamCTG11253	\\	12	12	16	357
AlamoCTG11285_at	AlamCTG11285	\\	15	20	22	113
AlamoCTG11316_s_at	AlamCTG11316	AT5G40280	94	157	208	378
AlamoCTG11403_s_at	AlamCTG11403	AT5G06600	65	88	142	194
AlamoCTG11457_s_at	AlamCTG11457	AT1G45150	632	548	888	1328
AlamoCTG11458_at	AlamCTG11458	AT5G25940	27	13	68	230
AlamoCTG11510_at	AlamCTG11510	AT5G05490	14	14	94	101
AlamoCTG11562_s_at	AlamCTG11562	\\	142	177	256	405
AlamoCTG11654_s_at	AlamCTG11654	AT2G24420	255	419	415	621
AlamoCTG11686_at	AlamCTG11686	AT5G02950	44	86	92	132
AlamoCTG11688_at	AlamCTG11688	AT1G23070	66	57	77	165
AlamoCTG11709_at	AlamCTG11709	AT2G06010	212	199	299	516
AlamoCTG11768_at	AlamCTG11768	AT3G10360	118	206	275	214
AlamoCTG11806_at	AlamCTG11806	AT3G05880	397	525	897	2289
AlamoCTG11845_s_at	AlamCTG11845	AT4G34540	174	207	352	566
AlamoCTG11904_at	AlamCTG11904	\\	56	292	149	140
AlamoCTG12000_at	AlamCTG12000	\\	54	51	181	69
AlamoCTG12138_x_at	AlamCTG12138	AT1G03330	187	156	211	424
AlamoCTG12151_s_at	AlamCTG12151	AT1G06410	120	164	208	241
AlamoCTG12177_s_at	AlamCTG12177	AT1G25570	185	166	428	156
AlamoCTG12266_x_at	AlamCTG12266	\\	51	63	68	120
AlamoCTG12279_s_at	AlamCTG12279	AT5G04080	684	759	933	2796
AlamoCTG12381_s_at	AlamCTG12381	\\	28	73	244	97
AlamoCTG12522_s_at	AlamCTG12522	AT4G04190	70	146	146	230
AlamoCTG12652_s_at	AlamCTG12652	\\	911	985	2807	1439
AlamoCTG12679_s_at	AlamCTG12679	AT1G52080	92	185	89	129
AlamoCTG12702_s_at	AlamCTG12702	AT4G02930	653	1096	1701	1223
AlamoCTG12786_s_at	AlamCTG12786	AT5G36170	200	345	451	221
AlamoCTG12810_s_at	AlamCTG12810	AT1G28050	1033	2075	1317	1277
AlamoCTG12830_s_at	AlamCTG12830	AT3G22660	64	78	125	132
AlamoCTG12953_s_at	AlamCTG12953	AT5G63320	61	102	117	136
AlamoCTG12973_s_at	AlamCTG12973	AT5G63830	293	357	384	599
AlamoCTG13007_s_at	AlamCTG13007	AT5G46390	135	203	222	374
AlamoCTG13023_s_at	AlamCTG13023	AT5G58100	46	108	173	127
AlamoCTG13026_s_at	AlamCTG13026	AT5G25770	244	236	297	552
AlamoCTG13052_s_at	AlamCTG13052	AT2G38870	355	1374	4157	4434
AlamoCTG13055_at	AlamCTG13055	\\	53	57	56	107
AlamoCTG13082_s_at	AlamCTG13082	AT4G33090	133	312	217	230
AlamoCTG13087_s_at	AlamCTG13087	AT2G26980	75	104	177	137
AlamoCTG13116_s_at	AlamCTG13116	AT2G16365	14	128	55	94
AlamoCTG13137_at	AlamCTG13137	AT4G29010	49	68	97	108
AlamoCTG13186_s_at	AlamCTG13186	AT3G51840	539	402	956	1271
AlamoCTG13289_s_at	AlamCTG13289	AT2G39080	215	200	293	448
AlamoCTG13301_s_at	AlamCTG13301	AT2G36960	114	126	152	238
AlamoCTG13321_s_at	AlamCTG13321	AT2G25570	410	408	757	1004
AlamoCTG13341_s_at	AlamCTG13341	\\	233	306	1085	653
AlamoCTG13373_at	AlamCTG13373	\\	49	33	42	104
AlamoCTG13395_s_at	AlamCTG13395	AT4G35640	473	822	1083	1149
AlamoCTG13589_s_at	AlamCTG13589	AT3G46560	656	967	1496	1503
AlamoCTG13594_s_at	AlamCTG13594	AT2G21790	146	177	365	275
AlamoCTG13607_s_at	AlamCTG13607	AT1G75200	172	225	328	359
AlamoCTG13718_s_at	AlamCTG13718	AT4G24220	101	650	170	881
AlamoCTG13723_s_at	AlamCTG13723	\\	51	537	136	227
AlamoCTG13736_s_at	AlamCTG13736	AT4G23840	87	108	116	237
AlamoCTG13761_s_at	AlamCTG13761	AT3G17810	279	322	431	565
AlamoCTG13770_s_at	AlamCTG13770	AT1G24340	290	313	423	642
AlamoCTG13852_s_at	AlamCTG13852	AT1G72175	636	684	792	1350
AlamoCTG13865_s_at	AlamCTG13865	AT5G03160	358	369	655	904
AlamoCTG13912_s_at	AlamCTG13912	AT1G09420	89	83	143	215
AlamoCTG13939_s_at	AlamCTG13939	AT3G03170	132	448	141	218
AlamoCTG14002_s_at	AlamCTG14002	AT2G29630	156	1006	903	1403
AlamoCTG14137_s_at	AlamCTG14137	AT1G80420	253	495	626	1023
AlamoCTG14141_s_at	AlamCTG14141	AT1G11910	30	33	113	119
AlamoCTG14209_at	AlamCTG14209	\\	23	55	111	59
AlamoCTG14241_at	AlamCTG14241	AT1G60900	107	333	376	296
AlamoCTG14345_s_at	AlamCTG14345	AT2G25930	125	274	117	136
AlamoCTG14370_x_at	AlamCTG14370	AT5G08500	147	257	304	303
AlamoCTG14380_s_at	AlamCTG14380	\\	90	147	186	226
AlamoCTG14498_s_at	AlamCTG14498	AT4G14103	64	54	66	171
AlamoCTG14508_at	AlamCTG14508	AT1G15250	385	473	941	847
AlamoCTG14537_x_at	AlamCTG14537	\\	105	165	153	218
AlamoCTG14552_s_at	AlamCTG14552	AT3G14990	2316	3482	5711	7005
AlamoCTG14561_s_at	AlamCTG14561	AT2G31190	107	144	147	216
AlamoCTG14579_s_at	AlamCTG14579	AT5G13280	59	93	454	222
AlamoCTG14723_x_at	AlamCTG14723	AT1G09640	205	209	483	413
AlamoCTG14743_s_at	AlamCTG14743	AT4G25740	1710	2010	3568	2654
AlamoCTG14773_s_at	AlamCTG14773	AT2G05830	192	405	446	475
AlamoCTG14818_s_at	AlamCTG14818	AT4G34670	2028	3003	4297	3915
AlamoCTG14825_s_at	AlamCTG14825	\\	37	101	108	96
AlamoCTG15025_s_at	AlamCTG15025	AT4G39630	90	102	193	254
AlamoCTG18111_at	AlamCTG18111	AT3G24030	105	66	244	193
AlamoSLT15136_s_at	AlamSGLT15136	\\	1344	2501	6054	6702
AlamoSLT15146_at	AlamSGLT15146	\\	51	76	85	126
AlamoSLT15466_s_at	AlamSGLT15466	\\	39	35	129	167
AlamoSLT15835_s_at	AlamSGLT15835	AT4G37940	30	73	45	102
AlamoSLT16044_at	AlamSGLT16044	\\	12	8	22	108
AlamoSLT16247_at	AlamSGLT16247	\\	138	113	122	314
AlamoSLT16270_s_at	AlamSGLT16270	AT4G18230	38	53	81	143
AlamoSLT16281_s_at	AlamSGLT16281	AT1G78900	82	156	350	570
AlamoSLT16403_at	AlamSGLT16403	\\	91	361	142	423
AlamoSLT16489_at	AlamSGLT16489	\\	125	227	189	503
AlamoSLT16538_at	AlamSGLT16538	AT3G02080	86	108	136	194
AlamoSLT16796_at	AlamSGLT16796	\\	37	71	21	159
AlamoSLT16986_s_at	AlamSGLT16986	AT4G21090	484	750	868	1515
AlamoSLT17639RC_s_at	AlamSGLT17639-RC	\\	2263	8230	4127	4715
AlamoSLT17645_at	AlamSGLT17645	\\	78	156	158	229
AlamoSLT17991_at	AlamSGLT17991	\\	234	337	623	533
AlamoSLT18000_s_at	AlamSGLT18000	\\	669	2245	2509	3337
AlamoSLT18009_s_at	AlamSGLT18009	\\	5137	11783	11316	13630
AlamoSLT18328_s_at	AlamSGLT18328	AT5G54310	58	125	126	137
AlamoSLT18635_at	AlamSGLT18635	\\	120	112	95	243
AlamoSLT18677_at	AlamSGLT18677	\\	31	33	112	175
AP13.11912.m00004_s_at	AP13_model_11912.m00004	AT1G75680	40	68	107	65
AP13.11919.m00013_s_at	AP13_model_11919.m00013	AT4G31860	288	519	530	1011
AP13.11919.m00014_s_at	AP13_model_11919.m00014	AT4G31860	477	588	643	1094
AP13.12059.m00004_s_at	AP13_model_12059.m00004	AT4G32400	304	390	636	535
AP13.12062.m00001_s_at	AP13_model_12062.m00001	AT1G01750	328	391	1057	1802
AP13.12212.m00013_s_at	AP13_model_12212.m00013	AT2G32060	85	64	76	188
AP13.12217.m00006_s_at	AP13_model_12217.m00006	AT1G21350	119	135	170	309
AP13.12220.m00007_s_at	AP13_model_12220.m00007	AT5G09500	3819	7092	8881	5382
AP13.12220.m00014_s_at	AP13_model_12220.m00014	AT1G04230	125	259	211	463
AP13.12221.m00007_s_at	AP13_model_12221.m00007	AT3G61110	585	585	889	1330
AP13.12332.m00004_s_at	AP13_model_12332.m00004	AT1G79830	101	114	482	968
AP13.12335.m00002_s_at	AP13_model_12335.m00002	AT3G52180	143	227	281	377
AP13.12337.m00012_x_at	AP13_model_12337.m00012	AT4G35220	514	680	977	1703
AP13.12337.m00013_s_at	AP13_model_12337.m00013	AT4G35220	157	362	259	275
AP13.12337.m00017_s_at	AP13_model_12337.m00017	AT4G37090	242	232	504	620
AP13.12687.m00009_s_at	AP13_model_12687.m00009	AT1G45207	198	311	431	390
AP13.12690.m00013_x_at	AP13_model_12690.m00013	AT4G21060	42	80	94	116
AP13.12695.m00012_s_at	AP13_model_12695.m00012	AT5G11240	79	132	150	194
AP13.12696.m00007_s_at	AP13_model_12696.m00007	AT3G62940	344	449	637	911
AP13.12702.m00009_s_at	AP13_model_12702.m00009	AT5G42810	204	251	314	435
AP13.12703.m00005_s_at	AP13_model_12703.m00005	AT1G20696	47	103	57	142
AP13.12703.m00006_s_at	AP13_model_12703.m00006	AT3G45590	196	248	351	436
AP13.12705.m00018_s_at	AP13_model_12705.m00018	AT2G40840	48	85	104	86
AP13.12734.m00017_s_at	AP13_model_12734.m00017	AT1G79520	87	103	124	177
AP13.12735.m00001_s_at	AP13_model_12735.m00001	AT1G62710	14	1952	3925	2893
AP13.12742.m00004_s_at	AP13_model_12742.m00004	AT1G04180	29	24	41	196
AP13.12744.m00008_s_at	AP13_model_12744.m00008	AT3G63520	58	55	75	122
AP13.12758.m00014_s_at	AP13_model_12758.m00014	AT3G25940	100	161	320	331
AP13.12758.m00017_s_at	AP13_model_12758.m00017	AT5G60550	48	72	107	147
AP13.12915.m00009_s_at	AP13_model_12915.m00009	AT1G23820	2146	2701	4255	4875
AP13.12944.m00013_x_at	AP13_model_12944.m00013	AT5G39850	275	433	786	480
AP13CTG00007_at	AP13CTG00007	AT1G74030	40	360	1031	909
AP13CTG00034_x_at	AP13CTG00034	AT1G53280	400	588	1156	1967
AP13CTG00066_at	AP13CTG00066	AT2G40660	77	106	109	164
AP13CTG00098_at	AP13CTG00098	AT5G63400	675	690	1530	1489
AP13CTG00112_at	AP13CTG00112	AT1G73720	177	202	303	387
AP13CTG00116_at	AP13CTG00116	AT5G08030	873	907	1740	1819
AP13CTG00120_s_at	AP13CTG00120	AT1G15810	120	96	182	243
AP13CTG00130_at	AP13CTG00130	\\	31	61	43	106
AP13CTG00131_at	AP13CTG00131	\\	81	110	193	288
AP13CTG00175_at	AP13CTG00175	AT1G58030	1017	3293	1104	377
AP13CTG00199_at	AP13CTG00199	AT1G16560	62	118	157	158
AP13CTG00205_s_at	AP13CTG00205	AT1G02150	31	53	112	103
AP13CTG00241_at	AP13CTG00241	AT2G22010	102	182	255	431
AP13CTG00254_s_at	AP13CTG00254	AT5G12220	194	254	390	406
AP13CTG00283_at	AP13CTG00283	AT5G09590	698	522	1522	1258
AP13CTG00287_at	AP13CTG00287	AT1G51710	88	125	123	237
AP13CTG00328_at	AP13CTG00328	AT2G02390	653	616	1044	1456
AP13CTG00332_at	AP13CTG00332	AT4G25340	45	51	108	56
AP13CTG00347_at	AP13CTG00347	AT5G46280	22	12	147	37
AP13CTG00368_at	AP13CTG00368	AT4G38890	180	243	412	584
AP13CTG00373_at	AP13CTG00373	AT4G33680	58	79	101	148
AP13CTG00439_s_at	AP13CTG00439	AT1G33230	980	1222	1326	2325
AP13CTG00442_s_at	AP13CTG00442	AT5G47720	545	750	988	1449
AP13CTG00584_x_at	AP13CTG00584	AT1G25260	320	452	933	638
AP13CTG00601_at	AP13CTG00601	AT5G39850	70	111	202	492
AP13CTG00615_s_at	AP13CTG00615	AT2G46710	450	605	478	1093
AP13CTG00636_at	AP13CTG00636	AT5G61500	61	68	101	162
AP13CTG00643_at	AP13CTG00643	AT1G80530	557	1185	1739	1357
AP13CTG00644_at	AP13CTG00644	AT1G25260	193	180	426	562
AP13CTG00649_s_at	AP13CTG00649	AT5G42810	167	219	276	384
AP13CTG00723_s_at	AP13CTG00723	AT3G45300	874	1096	1472	2122
AP13CTG00746_s_at	AP13CTG00746	AT2G21160	1820	2265	3426	5322
AP13CTG00748_at	AP13CTG00748	AT1G67320	35	36	180	133
AP13CTG00758_at	AP13CTG00758	AT4G13430	615	863	1055	1403
AP13CTG00800_at	AP13CTG00800	AT1G16220	130	263	352	310
AP13CTG00840_at	AP13CTG00840	AT3G16200	256	254	451	684
AP13CTG00841_s_at	AP13CTG00841	AT4G15802	200	159	316	449
AP13CTG00866_s_at	AP13CTG00866	AT2G35840	548	627	872	1299
AP13CTG00875_s_at	AP13CTG00875	AT5G08610	436	630	917	988
AP13CTG00887_at	AP13CTG00887	AT3G61600	46	103	73	120
AP13CTG00891_s_at	AP13CTG00891	AT1G55090	87	93	99	193
AP13CTG00972_at	AP13CTG00972	AT3G19170	77	90	175	117
AP13CTG00979_at	AP13CTG00979	AT4G35000	814	979	1330	1629
AP13CTG00980_at	AP13CTG00980	AT2G27020	201	197	413	407
AP13CTG00989_at	AP13CTG00989	AT2G33820	60	70	112	151
AP13CTG01007_at	AP13CTG01007	AT2G39630	582	776	1116	1194
AP13CTG01044_at	AP13CTG01044	\\	187	232	323	454
AP13CTG01132_at	AP13CTG01132	AT5G43850	262	338	399	586
AP13CTG01138_at	AP13CTG01138	AT5G02960	829	1193	2275	2175
AP13CTG01178_at	AP13CTG01178	AT1G32340	269	373	572	557
AP13CTG01179_at	AP13CTG01179	AT5G45775	1678	2300	3937	4168
AP13CTG01203_at	AP13CTG01203	\\	98	111	192	243
AP13CTG01219_s_at	AP13CTG01219	\\	106	141	162	215
AP13CTG01244_at	AP13CTG01244	AT2G39770	70	118	103	156
AP13CTG01253_s_at	AP13CTG01253	AT3G23940	116	146	292	227
AP13CTG01274_at	AP13CTG01274	AT1G80360	82	111	146	181
AP13CTG01276_at	AP13CTG01276	AT2G27020	348	364	547	745
AP13CTG01308_s_at	AP13CTG01308	AT4G20410	832	683	739	1908
AP13CTG01331_at	AP13CTG01331	AT2G41460	749	1079	1396	1841
AP13CTG01335_at	AP13CTG01335	AT1G21320	67	116	146	130
AP13CTG01352_x_at	AP13CTG01352	AT3G10530	317	441	714	858
AP13CTG01358_at	AP13CTG01358	AT1G05780	482	513	999	1345
AP13CTG01362RC_at	AP13CTG01362-RC	AT3G55360	880	928	2075	1823
AP13CTG01373_at	AP13CTG01373	AT2G29630	46	263	226	309
AP13CTG01375_at	AP13CTG01375	AT1G04945	113	196	262	267
AP13CTG01379_s_at	AP13CTG01379	AT2G27310	198	274	299	510
AP13CTG01389_at	AP13CTG01389	AT5G64680	304	446	739	646
AP13CTG01394_at	AP13CTG01394	AT5G18640	232	280	248	606
AP13CTG01444_at	AP13CTG01444	AT4G20020	1106	829	2998	3347
AP13CTG01458_at	AP13CTG01458	AT1G02850	2380	1891	4226	6519
AP13CTG01463_s_at	AP13CTG01463	AT3G55610	160	240	675	816
AP13CTG01473_at	AP13CTG01473	\\	71	106	115	186
AP13CTG01485_x_at	AP13CTG01485	AT1G27400	1530	1943	3097	2950
AP13CTG01492_s_at	AP13CTG01492	AT5G47900	239	226	327	498
AP13CTG01493_at	AP13CTG01493	AT3G25110	964	1350	1971	1890
AP13CTG01496_s_at	AP13CTG01496	AT3G17770	91	111	198	274
AP13CTG01527_at	AP13CTG01527	AT1G22180	702	1249	1313	1668
AP13CTG01563_x_at	AP13CTG01563	AT5G61380	33	228	113	213
AP13CTG01572_at	AP13CTG01572	AT3G07560	132	162	174	267
AP13CTG01580_at	AP13CTG01580	AT2G43400	401	458	684	1140
AP13CTG01629_at	AP13CTG01629	AT2G22780	693	801	1236	1551
AP13CTG01648_at	AP13CTG01648	AT3G58510	213	331	397	444
AP13CTG01656_at	AP13CTG01656	AT5G22100	679	974	1254	1582
AP13CTG01668_at	AP13CTG01668	AT3G02870	270	202	648	740
AP13CTG01679_at	AP13CTG01679	\\	70	70	127	170
AP13CTG01762_at	AP13CTG01762	AT1G04230	444	603	870	1142
AP13CTG01829_at	AP13CTG01829	AT5G16650	14	20	54	210
AP13CTG01893_at	AP13CTG01893	AT4G02715	295	314	487	635
AP13CTG01898_s_at	AP13CTG01898	AT5G24910	66	506	283	197
AP13CTG01899_at	AP13CTG01899	AT5G62530	697	1193	2088	2255
AP13CTG01925_s_at	AP13CTG01925	AT3G55005	1568	2071	2464	3237
AP13CTG01941_at	AP13CTG01941	AT4G21410	64	428	332	503
AP13CTG01951_s_at	AP13CTG01951	AT2G40550	44	28	172	79
AP13CTG01967_s_at	AP13CTG01967	AT2G30700	52	91	70	118
AP13CTG01982_s_at	AP13CTG01982	AT5G56360	150	177	268	349
AP13CTG02017_at	AP13CTG02017	AT5G65420	70	59	100	158
AP13CTG02023_s_at	AP13CTG02023	AT3G19340	812	618	1171	2591
AP13CTG02105_s_at	AP13CTG02105	AT3G57150	208	301	433	314
AP13CTG02119_at	AP13CTG02119	AT5G08020	41	25	168	22
AP13CTG02156_at	AP13CTG02156	AT5G36880	42	54	121	51
AP13CTG02193_at	AP13CTG02193	AT5G49540	253	384	483	744
AP13CTG02239_at	AP13CTG02239	AT1G51600	261	287	382	611
AP13CTG02240_at	AP13CTG02240	AT5G17660	126	294	239	282
AP13CTG02242_at	AP13CTG02242	AT3G13224	102	183	192	256
AP13CTG02251_at	AP13CTG02251	AT4G21110	330	603	784	671
AP13CTG02257_s_at	AP13CTG02257	AT5G11810	193	238	496	583
AP13CTG02284_at	AP13CTG02284	AT1G20540	125	448	219	358
AP13CTG02325_s_at	AP13CTG02325	AT4G02930	691	1100	1544	1130
AP13CTG02343_at	AP13CTG02343	AT3G08550	1375	1650	2622	3102
AP13CTG02346_s_at	AP13CTG02346	AT5G11170	435	469	672	942
AP13CTG02355_at	AP13CTG02355	AT1G03190	62	103	104	151
AP13CTG02377_at	AP13CTG02377	AT3G24840	136	88	124	297
AP13CTG02474_at	AP13CTG02474	AT5G08335	43	72	67	107
AP13CTG02515_s_at	AP13CTG02515	AT5G53120	244	306	448	546
AP13CTG02519_s_at	AP13CTG02519	AT3G23620	716	1022	1365	1454
AP13CTG02520_at	AP13CTG02520	ATCG00280	62	139	137	171
AP13CTG02536_at	AP13CTG02536	AT1G06110	351	834	941	1229
AP13CTG02557_at	AP13CTG02557	AT2G40020	45	67	88	197
AP13CTG02558_at	AP13CTG02558	AT5G17770	671	834	1817	986
AP13CTG02569_at	AP13CTG02569	AT4G26270	150	388	444	456
AP13CTG02602_at	AP13CTG02602	AT5G19430	99	89	144	258
AP13CTG02628_s_at	AP13CTG02628	AT4G37560	244	392	597	708
AP13CTG02635_at	AP13CTG02635	AT3G47850	251	503	474	431
AP13CTG02637_at	AP13CTG02637	AT1G70180	96	70	131	244
AP13CTG02659_at	AP13CTG02659	AT2G40010	519	643	1324	990
AP13CTG02669_at	AP13CTG02669	AT1G04880	86	166	209	275
AP13CTG02684_s_at	AP13CTG02684	AT3G02470	353	284	846	174
AP13CTG02685_s_at	AP13CTG02685	AT3G52880	605	798	867	1647
AP13CTG02719_s_at	AP13CTG02719	AT4G02610	60	69	158	299
AP13CTG02734_at	AP13CTG02734	AT3G13580	85	101	174	183
AP13CTG02846_at	AP13CTG02846	AT1G07570	598	1765	357	536
AP13CTG02856_at	AP13CTG02856	AT5G48030	468	520	933	1296
AP13CTG02880_at	AP13CTG02880	AT5G47690	191	335	338	470
AP13CTG02881_at	AP13CTG02881	AT1G24764	75	75	184	75
AP13CTG02887_at	AP13CTG02887	AT4G38800	618	848	1492	1474
AP13CTG02897_at	AP13CTG02897	AT2G47790	245	364	380	501
AP13CTG02908_at	AP13CTG02908	AT5G57280	370	537	774	830
AP13CTG02916_at	AP13CTG02916	AT2G21160	1273	1428	2355	3509
AP13CTG02928_at	AP13CTG02928	AT3G61750	98	149	218	81
AP13CTG02934_at	AP13CTG02934	AT5G35080	378	458	485	809
AP13CTG02935_s_at	AP13CTG02935	AT5G26742	189	242	226	479
AP13CTG02938_at	AP13CTG02938	AT5G23535	348	482	641	771
AP13CTG02967_at	AP13CTG02967	AT1G80930	108	181	182	480
AP13CTG02971_s_at	AP13CTG02971	AT4G19540	145	186	312	404
AP13CTG02982_at	AP13CTG02982	AT4G25570	424	322	698	1434
AP13CTG03011_at	AP13CTG03011	AT1G13710	995	998	992	2047
AP13CTG03065_at	AP13CTG03065	AT4G02370	378	343	956	765
AP13CTG03069_s_at	AP13CTG03069	AT4G17720	55	44	83	138
AP13CTG03121_at	AP13CTG03121	AT5G66410	88	135	183	300
AP13CTG03132_at	AP13CTG03132	AT4G07990	265	279	614	634
AP13CTG03138_at	AP13CTG03138	AT3G54130	55	47	68	144
AP13CTG03147_at	AP13CTG03147	AT1G72090	115	201	398	459
AP13CTG03156_at	AP13CTG03156	AT1G53280	81	150	195	188
AP13CTG03158_at	AP13CTG03158	AT1G36310	66	96	120	205
AP13CTG03161_at	AP13CTG03161	AT2G21580	476	550	1244	1492
AP13CTG03180_at	AP13CTG03180	AT1G26940	124	156	340	343
AP13CTG03262_s_at	AP13CTG03262	AT2G25830	268	416	531	682
AP13CTG03272_s_at	AP13CTG03272	AT4G29170	188	298	495	544
AP13CTG03280_s_at	AP13CTG03280	AT1G44900	141	158	328	215
AP13CTG03292_at	AP13CTG03292	\\	445	719	837	944
AP13CTG03326_at	AP13CTG03326	AT1G06190	126	182	303	337
AP13CTG03338_at	AP13CTG03338	AT5G39110	83	260	81	47
AP13CTG03341RC_s_at	AP13CTG03341-RC	AT5G09900	194	245	320	480
AP13CTG03367_at	AP13CTG03367	AT5G24630	274	375	425	659
AP13CTG03406_at	AP13CTG03406	AT1G21360	42	102	31	41
AP13CTG03417_at	AP13CTG03417	AT5G50610	59	85	161	349
AP13CTG03427_at	AP13CTG03427	AT5G57120	58	78	113	179
AP13CTG03431_s_at	AP13CTG03431	AT3G02680	87	125	156	186
AP13CTG03439_at	AP13CTG03439	AT3G47690	54	29	111	76
AP13CTG03474_s_at	AP13CTG03474	AT4G24690	409	2073	1419	1675
AP13CTG03476_at	AP13CTG03476	AT1G30360	443	708	458	1000
AP13CTG03479_at	AP13CTG03479	AT5G33406	562	470	932	1796
AP13CTG03497_at	AP13CTG03497	AT3G13580	147	349	444	531
AP13CTG03503_at	AP13CTG03503	\\	38	40	101	58
AP13CTG03510_at	AP13CTG03510	AT4G18100	526	687	1457	1575
AP13CTG03536_s_at	AP13CTG03536	AT5G39040	510	489	812	1129
AP13CTG03588RC_s_at	AP13CTG03588-RC	AT1G43620	369	558	830	649
AP13CTG03591_at	AP13CTG03591	AT5G12430	57	55	92	128
AP13CTG03621_at	AP13CTG03621	AT3G03190	224	239	489	364
AP13CTG03626_x_at	AP13CTG03626	AT5G63610	213	251	316	453
AP13CTG03649RC_at	AP13CTG03649-RC	AT4G13400	77	104	111	219
AP13CTG03684_s_at	AP13CTG03684	AT3G59630	298	321	444	653
AP13CTG03721_s_at	AP13CTG03721	AT2G43400	157	185	235	353
AP13CTG03733_at	AP13CTG03733	AT5G53350	125	129	130	258
AP13CTG03735_s_at	AP13CTG03735	AT3G54170	135	43	311	464
AP13CTG03737_at	AP13CTG03737	\\	14	14	146	184
AP13CTG03738_s_at	AP13CTG03738	AT5G50210	92	118	193	246
AP13CTG03771_at	AP13CTG03771	AT2G44350	184	139	330	377
AP13CTG03777_s_at	AP13CTG03777	AT3G61590	236	476	199	149
AP13CTG03806_s_at	AP13CTG03806	AT5G25940	1142	1588	1917	2993
AP13CTG03846_at	AP13CTG03846	AT2G44065	264	333	565	490
AP13CTG03855_at	AP13CTG03855	AT4G29010	66	64	77	168
AP13CTG03973_at	AP13CTG03973	AT1G55170	197	427	435	613
AP13CTG04027_s_at	AP13CTG04027	AT1G44446	176	176	193	404
AP13CTG04032RC_s_at	AP13CTG04032-RC	AT2G38660	526	812	1475	1839
AP13CTG04055_at	AP13CTG04055	\\	47	48	89	152
AP13CTG04056_at	AP13CTG04056	AT3G05327	161	188	60	748
AP13CTG04094_at	AP13CTG04094	AT2G44120	517	598	1411	1075
AP13CTG04098_at	AP13CTG04098	AT2G44120	164	222	373	291
AP13CTG04111_at	AP13CTG04111	AT1G13930	40	217	99	566
AP13CTG04116_at	AP13CTG04116	AT1G55170	265	205	390	558
AP13CTG04127_at	AP13CTG04127	AT5G47560	80	17	28	171
AP13CTG04166_at	AP13CTG04166	AT1G11530	205	566	310	1091
AP13CTG04313_s_at	AP13CTG04313	AT1G19270	124	96	178	251
AP13CTG04314_at	AP13CTG04314	AT4G33380	101	90	124	274
AP13CTG04320_at	AP13CTG04320	AT1G19250	52	228	163	484
AP13CTG04330_s_at	AP13CTG04330	AT1G20575	462	674	824	1665
AP13CTG04340_s_at	AP13CTG04340	AT2G43070	346	409	380	694
AP13CTG04357_s_at	AP13CTG04357	AT1G13820	46	53	106	107
AP13CTG04371_at	AP13CTG04371	AT5G63310	217	587	943	832
AP13CTG04376RC_at	AP13CTG04376-RC	AT2G37270	1297	1959	3118	2521
AP13CTG04378_s_at	AP13CTG04378	AT1G65650	612	672	1080	1371
AP13CTG04405_s_at	AP13CTG04405	AT3G27090	586	707	658	1173
AP13CTG04410_at	AP13CTG04410	\\	108	169	467	1032
AP13CTG04465_s_at	AP13CTG04465	AT4G24040	452	577	918	1109
AP13CTG04466_at	AP13CTG04466	AT2G46290	320	415	465	741
AP13CTG04469_s_at	AP13CTG04469	AT5G49540	473	498	772	1195
AP13CTG04494_at	AP13CTG04494	AT3G47160	143	199	155	405
AP13CTG04505_s_at	AP13CTG04505	AT3G14110	33	57	57	105
AP13CTG04525_at	AP13CTG04525	AT5G12320	506	403	738	1132
AP13CTG04530_s_at	AP13CTG04530	AT5G42900	57	707	318	1371
AP13CTG04545_at	AP13CTG04545	AT1G63660	301	436	586	713
AP13CTG04549_at	AP13CTG04549	AT1G22040	249	448	349	620
AP13CTG04551_at	AP13CTG04551	AT2G30280	12	127	99	196
AP13CTG04573_at	AP13CTG04573	AT1G11910	908	2305	3436	4138
AP13CTG04583_at	AP13CTG04583	AT4G16444	303	445	594	725
AP13CTG04594_at	AP13CTG04594	AT2G34160	424	487	808	1087
AP13CTG04607_at	AP13CTG04607	AT2G47610	1473	2528	3829	3701
AP13CTG04608_at	AP13CTG04608	AT4G14500	129	246	306	349
AP13CTG04646_at	AP13CTG04646	AT5G61170	29	33	63	115
AP13CTG04652_at	AP13CTG04652	AT4G05530	120	101	208	305
AP13CTG04654_at	AP13CTG04654	AT1G19990	66	76	146	80
AP13CTG04659_at	AP13CTG04659	AT3G24440	35	62	53	126
AP13CTG04666_at	AP13CTG04666	\\	49	52	71	217
AP13CTG04670_at	AP13CTG04670	AT5G45110	130	398	128	33
AP13CTG04686_at	AP13CTG04686	AT4G38800	487	674	777	1111
AP13CTG04695_at	AP13CTG04695	AT2G23420	120	209	129	344
AP13CTG04704_s_at	AP13CTG04704	AT1G26160	282	319	524	720
AP13CTG04715_at	AP13CTG04715	AT3G20000	74	89	141	233
AP13CTG04731_at	AP13CTG04731	AT1G53280	286	176	269	597
AP13CTG04733_s_at	AP13CTG04733	AT1G25260	48	54	168	100
AP13CTG04778_at	AP13CTG04778	AT1G20270	196	230	302	396
AP13CTG04811_at	AP13CTG04811	\\	84	107	151	340
AP13CTG04846_s_at	AP13CTG04846	AT3G56740	112	93	158	229
AP13CTG04872_at	AP13CTG04872	AT3G49725	88	136	189	211
AP13CTG04890_s_at	AP13CTG04890	AT5G60760	75	86	103	185
AP13CTG04892_s_at	AP13CTG04892	AT3G12250	220	345	410	463
AP13CTG04922_at	AP13CTG04922	AT5G48760	195	248	587	306
AP13CTG04927_s_at	AP13CTG04927	AT2G19740	786	716	1670	1642
AP13CTG05038_s_at	AP13CTG05038	AT3G17900	439	1136	423	761
AP13CTG05046_at	AP13CTG05046	AT2G41710	69	110	100	155
AP13CTG05055_s_at	AP13CTG05055	AT2G36230	106	139	195	240
AP13CTG05058_s_at	AP13CTG05058	AT2G35390	48	86	168	187
AP13CTG05067_s_at	AP13CTG05067	AT5G07990	1655	2555	4138	3349
AP13CTG05115_at	AP13CTG05115	AT2G01720	75	209	192	123
AP13CTG05130_s_at	AP13CTG05130	AT5G08610	278	913	935	1088
AP13CTG05170_s_at	AP13CTG05170	AT3G14470	47	105	48	11
AP13CTG05183_s_at	AP13CTG05183	AT5G51290	149	272	269	333
AP13CTG05192_at	AP13CTG05192	AT4G03080	58	91	55	196
AP13CTG05240_s_at	AP13CTG05240	AT2G07690	41	44	189	79
AP13CTG05254_s_at	AP13CTG05254	AT5G09300	211	239	321	804
AP13CTG05307_at	AP13CTG05307	AT5G44635	66	50	163	80
AP13CTG05318_at	AP13CTG05318	\\	382	395	459	803
AP13CTG05336_at	AP13CTG05336	AT5G51290	77	186	163	250
AP13CTG05341_s_at	AP13CTG05341	AT1G01050	1244	2183	3109	3814
AP13CTG05353_s_at	AP13CTG05353	AT3G01790	166	168	253	439
AP13CTG05424_s_at	AP13CTG05424	\\	51	74	117	143
AP13CTG05438_at	AP13CTG05438	AT5G55940	79	70	124	259
AP13CTG05455_s_at	AP13CTG05455	AT3G55280	1263	1386	2629	2945
AP13CTG05489_at	AP13CTG05489	\\	201	235	357	485
AP13CTG05547_at	AP13CTG05547	AT1G77450	28	70	35	109
AP13CTG05555_s_at	AP13CTG05555	AT1G26190	216	272	524	784
AP13CTG05574_at	AP13CTG05574	AT4G09750	61	32	107	198
AP13CTG05585_at	AP13CTG05585	AT3G20430	234	294	341	474
AP13CTG05588_at	AP13CTG05588	AT2G30695	42	40	70	159
AP13CTG05627_s_at	AP13CTG05627	AT5G57110	89	105	129	389
AP13CTG05683_s_at	AP13CTG05683	AT4G39230	259	296	352	599
AP13CTG05690_at	AP13CTG05690	AT1G02090	56	83	142	205
AP13CTG05718_at	AP13CTG05718	AT4G31790	110	108	207	244
AP13CTG05735_at	AP13CTG05735	AT3G53500	166	190	426	378
AP13CTG05746_at	AP13CTG05746	AT3G25070	194	270	179	522
AP13CTG05750_at	AP13CTG05750	AT3G01930	21	103	50	62
AP13CTG05751_at	AP13CTG05751	AT4G28360	459	502	1094	1134
AP13CTG05792_at	AP13CTG05792	AT3G07525	59	75	109	125
AP13CTG05797_at	AP13CTG05797	AT3G51610	701	927	1354	1839
AP13CTG05810_x_at	AP13CTG05810	AT5G63830	49	71	88	104
AP13CTG05858_at	AP13CTG05858	AT3G63490	521	423	609	1128
AP13CTG05861_s_at	AP13CTG05861	AT3G16260	141	252	318	223
AP13CTG05891RC_at	AP13CTG05891-RC	AT3G18080	215	213	437	283
AP13CTG05921_at	AP13CTG05921	AT1G48140	126	131	187	284
AP13CTG05958_at	AP13CTG05958	AT5G41620	160	425	170	256
AP13CTG05974_s_at	AP13CTG05974	AT2G35680	630	682	1301	1412
AP13CTG06003_at	AP13CTG06003	AT5G02502	67	98	241	169
AP13CTG06009_at	AP13CTG06009	AT5G51020	68	106	133	172
AP13CTG06011_at	AP13CTG06011	AT3G21190	564	635	1247	583
AP13CTG06022_s_at	AP13CTG06022	AT2G16365	26	195	103	159
AP13CTG06023_s_at	AP13CTG06023	AT2G17380	95	82	156	244
AP13CTG06063_at	AP13CTG06063	AT4G31460	64	87	88	143
AP13CTG06083_at	AP13CTG06083	AT5G59610	58	94	97	156
AP13CTG06087_at	AP13CTG06087	\\	175	482	134	696
AP13CTG06104_at	AP13CTG06104	AT1G61250	442	904	1371	153
AP13CTG06105_at	AP13CTG06105	AT3G04400	1630	1997	3956	3901
AP13CTG06123_at	AP13CTG06123	AT1G10030	345	342	749	635
AP13CTG06163_at	AP13CTG06163	AT2G45010	712	945	1311	1447
AP13CTG06187_at	AP13CTG06187	AT2G34570	189	229	265	467
AP13CTG06191_at	AP13CTG06191	AT3G58530	128	153	247	393
AP13CTG06207_at	AP13CTG06207	AT3G22425	122	177	225	272
AP13CTG06215_s_at	AP13CTG06215	AT3G10950	390	453	432	807
AP13CTG06236_s_at	AP13CTG06236	AT2G37690	370	534	759	600
AP13CTG06269_s_at	AP13CTG06269	AT5G22820	161	275	369	271
AP13CTG06270RC_at	AP13CTG06270-RC	AT4G31810	304	319	544	667
AP13CTG06297_s_at	AP13CTG06297	AT2G26060	405	550	677	820
AP13CTG06340_s_at	AP13CTG06340	AT2G18465	177	163	328	432
AP13CTG06369_at	AP13CTG06369	AT5G11480	56	123	80	124
AP13CTG06370_s_at	AP13CTG06370	AT2G37690	139	234	393	439
AP13CTG06394_at	AP13CTG06394	AT3G54170	1743	1975	3638	3726
AP13CTG06395_x_at	AP13CTG06395	AT2G36460	673	848	1438	839
AP13CTG06411_at	AP13CTG06411	AT1G12110	621	1705	117	107
AP13CTG06415_at	AP13CTG06415	\\	124	204	258	179
AP13CTG06418_s_at	AP13CTG06418	AT5G64300	297	484	630	557
AP13CTG06427_at	AP13CTG06427	AT1G69870	214	324	364	741
AP13CTG06465_at	AP13CTG06465	AT4G35850	180	261	541	496
AP13CTG06481_s_at	AP13CTG06481	AT1G26520	101	91	212	307
AP13CTG06494_at	AP13CTG06494	AT1G07180	99	174	206	218
AP13CTG06506_at	AP13CTG06506	AT3G52490	70	142	59	93
AP13CTG06526_at	AP13CTG06526	AT1G21690	77	141	156	349
AP13CTG06530_s_at	AP13CTG06530	AT5G14850	190	253	275	429
AP13CTG06559_at	AP13CTG06559	AT3G23790	49	55	78	105
AP13CTG06575_at	AP13CTG06575	AT3G22200	191	196	235	464
AP13CTG06576_at	AP13CTG06576	AT2G19730	1243	1816	2895	2244
AP13CTG06582_at	AP13CTG06582	\\	878	1398	1873	2080
AP13CTG06591_at	AP13CTG06591	\\	157	328	506	751
AP13CTG06604_at	AP13CTG06604	AT1G80420	47	43	57	103
AP13CTG06627_at	AP13CTG06627	AT2G19730	729	941	1555	1423
AP13CTG06633_at	AP13CTG06633	AT5G64130	125	189	274	125
AP13CTG06650_at	AP13CTG06650	AT5G11900	614	791	1393	1999
AP13CTG06727_at	AP13CTG06727	AT5G47430	109	136	205	229
AP13CTG06756_s_at	AP13CTG06756	AT5G58380	368	747	331	242
AP13CTG06770_at	AP13CTG06770	AT4G02590	108	132	147	224
AP13CTG06781_s_at	AP13CTG06781	AT3G15770	192	401	315	415
AP13CTG06783_s_at	AP13CTG06783	AT3G16010	78	142	131	169
AP13CTG06784_at	AP13CTG06784	AT2G44680	287	709	422	612
AP13CTG06787_at	AP13CTG06787	\\	165	272	336	271
AP13CTG06798_at	AP13CTG06798	AT5G11810	148	199	350	241
AP13CTG06816_s_at	AP13CTG06816	AT5G01510	104	291	142	275
AP13CTG06819_x_at	AP13CTG06819	AT2G26830	337	320	413	694
AP13CTG06852_s_at	AP13CTG06852	AT1G77800	228	323	378	696
AP13CTG06891RC_s_at	AP13CTG06891-RC	AT5G40660	399	480	857	1082
AP13CTG06898_s_at	AP13CTG06898	AT5G10840	119	173	170	242
AP13CTG06925_at	AP13CTG06925	AT3G54630	70	71	163	188
AP13CTG06945_s_at	AP13CTG06945	AT3G27740	50	57	58	103
AP13CTG06996_at	AP13CTG06996	AT3G56930	41	41	127	39
AP13CTG06998_at	AP13CTG06998	AT5G56710	144	143	335	288
AP13CTG07006_s_at	AP13CTG07006	AT1G18070	461	562	676	947
AP13CTG07049_at	AP13CTG07049	AT1G47870	178	204	250	365
AP13CTG07095_at	AP13CTG07095	AT1G79915	77	98	184	219
AP13CTG07144_at	AP13CTG07144	AT3G18165	151	211	244	345
AP13CTG07217_s_at	AP13CTG07217	AT1G62530	89	95	132	231
AP13CTG07220_at	AP13CTG07220	AT5G13970	35	114	66	105
AP13CTG07227_s_at	AP13CTG07227	AT1G04790	131	109	106	633
AP13CTG07246_at	AP13CTG07246	AT3G55610	364	375	725	862
AP13CTG07247_s_at	AP13CTG07247	AT2G40360	144	320	371	305
AP13CTG07318_at	AP13CTG07318	AT1G09150	96	70	112	218
AP13CTG07328_at	AP13CTG07328	AT3G03900	75	85	369	428
AP13CTG07356_s_at	AP13CTG07356	AT3G13700	298	484	522	677
AP13CTG07365_at	AP13CTG07365	AT5G51220	94	95	147	216
AP13CTG07368_at	AP13CTG07368	AT5G16060	53	34	104	255
AP13CTG07387_at	AP13CTG07387	AT4G09730	80	111	160	179
AP13CTG07390_s_at	AP13CTG07390	AT5G32440	572	646	839	1161
AP13CTG07397_s_at	AP13CTG07397	AT5G18610	94	87	165	283
AP13CTG07404_s_at	AP13CTG07404	AT3G30390	159	380	152	302
AP13CTG07439_s_at	AP13CTG07439	AT1G05850	89	65	110	232
AP13CTG07477_at	AP13CTG07477	\\	46	39	77	118
AP13CTG07481_at	AP13CTG07481	AT3G52040	252	306	451	696
AP13CTG07509_at	AP13CTG07509	AT5G03530	257	408	378	874
AP13CTG07590_s_at	AP13CTG07590	AT3G50360	1757	1878	2524	3576
AP13CTG07595_at	AP13CTG07595	AT3G61790	64	178	109	103
AP13CTG07604_s_at	AP13CTG07604	AT2G44970	413	384	642	998
AP13CTG07610_s_at	AP13CTG07610	AT5G65100	386	270	504	1001
AP13CTG07616_at	AP13CTG07616	\\	366	295	714	1153
AP13CTG07650_s_at	AP13CTG07650	AT1G72880	748	1291	1916	1819
AP13CTG07659_at	AP13CTG07659	AT2G47420	178	267	562	960
AP13CTG07673_s_at	AP13CTG07673	AT1G11910	618	1008	1392	1345
AP13CTG07674_at	AP13CTG07674	AT5G11010	188	251	414	424
AP13CTG07677_at	AP13CTG07677	AT4G20410	492	690	1245	958
AP13CTG07689_at	AP13CTG07689	AT5G10270	378	418	577	854
AP13CTG07698_at	AP13CTG07698	AT1G50510	320	375	523	722
AP13CTG07699_at	AP13CTG07699	AT1G02560	91	113	219	246
AP13CTG07714_at	AP13CTG07714	AT3G59990	572	932	1317	1476
AP13CTG07725_at	AP13CTG07725	AT4G34670	1138	1782	2545	1893
AP13CTG07729_s_at	AP13CTG07729	AT4G36940	463	474	482	1080
AP13CTG07731_at	AP13CTG07731	AT5G54290	276	406	410	572
AP13CTG07738_at	AP13CTG07738	AT1G04190	82	69	60	206
AP13CTG07763_s_at	AP13CTG07763	AT2G40300	1108	1060	1912	2481
AP13CTG07773_s_at	AP13CTG07773	AT3G10110	201	206	335	500
AP13CTG07778_s_at	AP13CTG07778	AT3G02555	72	147	131	275
AP13CTG07788_at	AP13CTG07788	AT2G40300	876	911	1226	1849
AP13CTG07789_at	AP13CTG07789	AT4G20325	39	71	135	111
AP13CTG07790_at	AP13CTG07790	AT1G36390	260	243	448	529
AP13CTG07804_at	AP13CTG07804	AT5G11880	253	428	557	767
AP13CTG07815_at	AP13CTG07815	\\	605	623	983	1686
AP13CTG07820_at	AP13CTG07820	\\	128	159	214	341
AP13CTG07849_at	AP13CTG07849	AT3G11510	91	162	257	217
AP13CTG07854_s_at	AP13CTG07854	AT2G44680	1342	2946	2631	3984
AP13CTG07917_s_at	AP13CTG07917	AT4G26100	147	254	315	415
AP13CTG07929_x_at	AP13CTG07929	AT1G13580	417	523	678	1292
AP13CTG07952_at	AP13CTG07952	AT5G61240	188	227	272	502
AP13CTG07994_at	AP13CTG07994	AT1G12530	118	120	178	252
AP13CTG07997_at	AP13CTG07997	AT5G51570	58	163	180	155
AP13CTG08019_at	AP13CTG08019	AT2G30950	38	54	71	172
AP13CTG08041_at	AP13CTG08041	AT1G11340	493	685	742	1125
AP13CTG08084_at	AP13CTG08084	AT1G08110	134	171	196	348
AP13CTG08108_at	AP13CTG08108	AT1G27390	48	46	97	136
AP13CTG08116_at	AP13CTG08116	AT3G20330	130	174	220	320
AP13CTG08127_s_at	AP13CTG08127	AT5G57330	83	127	77	196
AP13CTG08137_s_at	AP13CTG08137	AT1G79440	269	298	522	571
AP13CTG08151_at	AP13CTG08151	AT2G33500	781	1701	1111	873
AP13CTG08161_at	AP13CTG08161	AT2G35120	662	690	1403	1138
AP13CTG08178_s_at	AP13CTG08178	AT1G24510	141	185	287	351
AP13CTG08180_s_at	AP13CTG08180	AT1G17880	237	266	486	526
AP13CTG08191_at	AP13CTG08191	AT4G18460	156	179	432	598
AP13CTG08206_at	AP13CTG08206	AT5G37260	213	118	191	473
AP13CTG08207_at	AP13CTG08207	AT5G53160	1322	3040	2109	4262
AP13CTG08232_at	AP13CTG08232	AT5G15860	118	86	198	425
AP13CTG08243_at	AP13CTG08243	AT3G62370	180	227	211	376
AP13CTG08248_at	AP13CTG08248	AT5G15610	136	238	406	445
AP13CTG08249_at	AP13CTG08249	AT4G25630	203	274	662	552
AP13CTG08259_at	AP13CTG08259	AT1G03860	237	264	523	809
AP13CTG08311_at	AP13CTG08311	AT5G14660	111	159	169	268
AP13CTG08343_at	AP13CTG08343	AT1G51190	537	549	759	1202
AP13CTG08373_at	AP13CTG08373	AT4G25570	1018	1331	1893	2715
AP13CTG08381_at	AP13CTG08381	AT3G11730	50	61	146	91
AP13CTG08395_x_at	AP13CTG08395	AT1G51560	140	206	343	322
AP13CTG08407_at	AP13CTG08407	AT2G24960	133	165	199	296
AP13CTG08409_at	AP13CTG08409	AT3G27050	90	70	210	200
AP13CTG08425_at	AP13CTG08425	\\	586	61	1975	6102
AP13CTG08461_s_at	AP13CTG08461	AT5G38890	260	281	525	775
AP13CTG08500_s_at	AP13CTG08500	\\	699	873	1009	1649
AP13CTG08523_at	AP13CTG08523	\\	35	81	75	115
AP13CTG08535_at	AP13CTG08535	AT2G06010	125	191	168	308
AP13CTG08537_at	AP13CTG08537	AT5G06130	196	446	290	838
AP13CTG08554_s_at	AP13CTG08554	AT4G35090	37	22	40	322
AP13CTG08560_at	AP13CTG08560	AT5G02960	1355	1674	3121	2534
AP13CTG08585_s_at	AP13CTG08585	AT3G12800	48	75	106	167
AP13CTG08586_s_at	AP13CTG08586	AT4G03560	482	481	477	991
AP13CTG08595_at	AP13CTG08595	AT5G56940	59	67	127	110
AP13CTG08597_at	AP13CTG08597	\\	1658	2233	1795	4213
AP13CTG08607_s_at	AP13CTG08607	AT4G27940	633	977	1146	1320
AP13CTG08614_at	AP13CTG08614	AT4G02420	48	156	109	128
AP13CTG08616_at	AP13CTG08616	AT5G39890	554	719	715	1527
AP13CTG08640_at	AP13CTG08640	AT4G14342	709	850	987	1533
AP13CTG08657_at	AP13CTG08657	AT4G31150	64	83	113	161
AP13CTG08667_at	AP13CTG08667	AT3G25220	610	580	1243	1544
AP13CTG08697_at	AP13CTG08697	AT1G25350	180	199	446	209
AP13CTG08710_at	AP13CTG08710	AT4G08390	84	101	109	179
AP13CTG08733_s_at	AP13CTG08733	AT2G37975	433	532	726	1259
AP13CTG08734RC_at	AP13CTG08734-RC	\\	130	167	198	343
AP13CTG08752_at	AP13CTG08752	AT3G58000	132	475	128	283
AP13CTG08759_at	AP13CTG08759	AT4G39680	206	252	366	431
AP13CTG08773_at	AP13CTG08773	AT4G25740	400	690	848	962
AP13CTG08774_at	AP13CTG08774	AT2G24490	72	64	208	242
AP13CTG08851_at	AP13CTG08851	AT5G61170	345	569	627	868
AP13CTG08853_at	AP13CTG08853	AT1G72820	94	151	142	210
AP13CTG08876_at	AP13CTG08876	\\	317	363	547	763
AP13CTG08886_at	AP13CTG08886	AT3G07050	128	225	222	284
AP13CTG08898_s_at	AP13CTG08898	AT1G32400	879	914	1319	1767
AP13CTG08908_at	AP13CTG08908	AT1G15520	108	347	111	128
AP13CTG08928_s_at	AP13CTG08928	AT5G13750	524	861	990	1199
AP13CTG08952_s_at	AP13CTG08952	AT5G04620	335	554	599	741
AP13CTG09005_at	AP13CTG09005	AT5G60590	76	65	111	168
AP13CTG09008_s_at	AP13CTG09008	AT2G36630	237	208	487	673
AP13CTG09015_at	AP13CTG09015	AT5G35695	56	101	227	309
AP13CTG09051_s_at	AP13CTG09051	AT4G35880	317	428	460	1138
AP13CTG09077_s_at	AP13CTG09077	AT4G21060	134	269	361	441
AP13CTG09087_s_at	AP13CTG09087	AT2G35520	973	1217	1648	2007
AP13CTG09102_s_at	AP13CTG09102	AT3G10740	103	104	214	114
AP13CTG09107_s_at	AP13CTG09107	AT5G23300	63	86	99	154
AP13CTG09112_s_at	AP13CTG09112	AT5G15640	463	683	1092	1604
AP13CTG09165_at	AP13CTG09165	AT5G48870	40	86	102	75
AP13CTG09171_x_at	AP13CTG09171	\\	101	50	116	562
AP13CTG09186_s_at	AP13CTG09186	AT3G20810	21	231	214	216
AP13CTG09193_at	AP13CTG09193	AT1G04230	216	287	374	603
AP13CTG09197_s_at	AP13CTG09197	AT5G11750	63	277	276	93
AP13CTG09218_at	AP13CTG09218	\\	304	893	310	468
AP13CTG09224_at	AP13CTG09224	AT1G57765	40	42	70	111
AP13CTG09244_at	AP13CTG09244	AT3G18000	283	134	1005	3074
AP13CTG09249_s_at	AP13CTG09249	AT3G16810	445	360	910	899
AP13CTG09262_s_at	AP13CTG09262	AT1G65700	433	478	685	883
AP13CTG09282_s_at	AP13CTG09282	AT1G49350	148	235	147	396
AP13CTG09294_s_at	AP13CTG09294	AT3G43810	1836	2010	2665	3977
AP13CTG09314_at	AP13CTG09314	AT2G46380	298	297	596	917
AP13CTG09322_s_at	AP13CTG09322	\\	222	271	366	529
AP13CTG09354_at	AP13CTG09354	AT1G73440	51	50	55	139
AP13CTG09423_s_at	AP13CTG09423	AT5G21940	584	1355	496	469
AP13CTG09443_at	AP13CTG09443	\\	80	126	206	79
AP13CTG09452_at	AP13CTG09452	\\	18	33	14	104
AP13CTG09454_at	AP13CTG09454	\\	58	119	57	107
AP13CTG09459_at	AP13CTG09459	AT1G01430	171	247	417	381
AP13CTG09460_at	AP13CTG09460	AT1G75400	63	102	140	254
AP13CTG09461_at	AP13CTG09461	AT4G17510	930	669	1410	2041
AP13CTG09489_s_at	AP13CTG09489	AT3G52180	431	779	889	1373
AP13CTG09530_s_at	AP13CTG09530	AT3G57062	81	113	88	183
AP13CTG09548_at	AP13CTG09548	\\	56	119	45	110
AP13CTG09560_at	AP13CTG09560	\\	386	328	474	835
AP13CTG09568_at	AP13CTG09568	AT5G10490	61	75	100	142
AP13CTG09618_s_at	AP13CTG09618	AT5G46390	122	194	205	352
AP13CTG09621_s_at	AP13CTG09621	AT4G15010	343	423	636	873
AP13CTG09640RC_s_at	AP13CTG09640-RC	AT5G27860	308	449	543	636
AP13CTG09644_at	AP13CTG09644	\\	272	495	679	1174
AP13CTG09683_s_at	AP13CTG09683	AT5G55580	57	119	73	148
AP13CTG09712_s_at	AP13CTG09712	AT3G13340	131	302	115	385
AP13CTG09729_s_at	AP13CTG09729	\\	65	183	233	458
AP13CTG09743_at	AP13CTG09743	AT5G55580	96	176	208	483
AP13CTG09775_at	AP13CTG09775	AT2G14260	238	317	409	989
AP13CTG09787_at	AP13CTG09787	AT2G20210	351	548	699	734
AP13CTG09811_at	AP13CTG09811	AT2G15890	49	123	75	148
AP13CTG09834_s_at	AP13CTG09834	AT5G40530	204	206	295	411
AP13CTG09850_s_at	AP13CTG09850	AT5G59770	323	247	335	682
AP13CTG09859_at	AP13CTG09859	AT5G60590	47	62	79	138
AP13CTG09862_at	AP13CTG09862	AT4G35490	214	153	359	586
AP13CTG09882_at	AP13CTG09882	AT1G74270	282	374	824	1283
AP13CTG09901_at	AP13CTG09901	AT3G56340	71	67	266	220
AP13CTG09926_s_at	AP13CTG09926	AT4G21670	161	191	246	334
AP13CTG09999_s_at	AP13CTG09999	AT5G27010	37	75	126	191
AP13CTG10001_s_at	AP13CTG10001	AT4G02840	504	609	1028	812
AP13CTG10007_at	AP13CTG10007	AT5G50210	90	97	252	334
AP13CTG10050_at	AP13CTG10050	AT3G61110	37	75	71	132
AP13CTG10070_s_at	AP13CTG10070	AT1G15060	130	219	353	360
AP13CTG10104_at	AP13CTG10104	AT2G22640	320	362	628	721
AP13CTG10114_at	AP13CTG10114	AT1G10865	257	152	405	713
AP13CTG10116_s_at	AP13CTG10116	\\	92	132	277	734
AP13CTG10121_s_at	AP13CTG10121	AT1G58210	59	140	67	46
AP13CTG10177_s_at	AP13CTG10177	AT3G29270	120	134	173	315
AP13CTG10179_at	AP13CTG10179	AT5G40530	106	117	169	252
AP13CTG10185_at	AP13CTG10185	AT3G42950	189	204	275	404
AP13CTG10201_s_at	AP13CTG10201	AT2G32060	71	54	67	147
AP13CTG10202_at	AP13CTG10202	AT5G64840	62	115	126	8
AP13CTG10253_s_at	AP13CTG10253	AT3G13170	132	176	193	264
AP13CTG10254_at	AP13CTG10254	AT4G34100	64	68	103	169
AP13CTG10261_at	AP13CTG10261	AT1G32930	48	55	109	35
AP13CTG10294_s_at	AP13CTG10294	AT5G05800	125	262	212	409
AP13CTG10324_s_at	AP13CTG10324	AT1G42440	508	583	653	1081
AP13CTG10333_at	AP13CTG10333	AT2G35795	322	224	373	670
AP13CTG10352_at	AP13CTG10352	AT3G56120	84	164	172	147
AP13CTG10379_at	AP13CTG10379	AT2G15910	225	334	641	980
AP13CTG10384_at	AP13CTG10384	\\	288	375	449	687
AP13CTG10409_s_at	AP13CTG10409	AT1G04230	103	212	185	315
AP13CTG10427_at	AP13CTG10427	\\	148	184	261	569
AP13CTG10437_at	AP13CTG10437	AT4G02340	245	503	243	131
AP13CTG10465_at	AP13CTG10465	AT2G21130	398	436	807	580
AP13CTG10497_s_at	AP13CTG10497	AT5G06310	414	570	584	829
AP13CTG10533_s_at	AP13CTG10533	AT5G50180	139	186	209	306
AP13CTG10558_s_at	AP13CTG10558	AT2G05310	131	136	182	380
AP13CTG10569RC_s_at	AP13CTG10569-RC	AT4G13400	136	183	274	417
AP13CTG10577_at	AP13CTG10577	AT3G19630	153	182	208	309
AP13CTG10585_s_at	AP13CTG10585	AT5G49940	1660	1789	2383	4005
AP13CTG10603_at	AP13CTG10603	AT5G58130	63	128	154	249
AP13CTG10604_at	AP13CTG10604	AT5G14660	50	49	89	135
AP13CTG10613_at	AP13CTG10613	AT3G55280	265	345	830	844
AP13CTG10622_s_at	AP13CTG10622	AT3G44010	366	288	577	935
AP13CTG10638_at	AP13CTG10638	AT1G45000	50	80	83	128
AP13CTG10726_at	AP13CTG10726	\\	164	408	307	439
AP13CTG10727_at	AP13CTG10727	AT5G39940	69	105	171	151
AP13CTG10729RC_s_at	AP13CTG10729-RC	AT2G01060	100	118	154	321
AP13CTG10742_at	AP13CTG10742	AT5G58270	81	142	262	289
AP13CTG10771_s_at	AP13CTG10771	AT2G22480	479	609	1116	736
AP13CTG10812_at	AP13CTG10812	AT5G51130	108	154	202	299
AP13CTG10830_at	AP13CTG10830	AT1G14700	146	147	784	370
AP13CTG10841RC_s_at	AP13CTG10841-RC	AT3G13960	72	165	165	265
AP13CTG10892_at	AP13CTG10892	AT3G10400	57	165	202	269
AP13CTG10916_at	AP13CTG10916	AT1G47240	151	218	235	396
AP13CTG10932_s_at	AP13CTG10932	AT5G53140	100	136	223	235
AP13CTG10933_at	AP13CTG10933	AT3G20930	69	69	136	146
AP13CTG10952_at	AP13CTG10952	AT2G47580	68	63	113	194
AP13CTG10995_s_at	AP13CTG10995	AT2G40190	268	327	507	669
AP13CTG10999_at	AP13CTG10999	\\	408	498	698	1051
AP13CTG11007_at	AP13CTG11007	\\	77	105	145	159
AP13CTG11030_s_at	AP13CTG11030	AT3G04020	190	240	372	594
AP13CTG11037_s_at	AP13CTG11037	AT2G30105	82	104	135	171
AP13CTG11041_at	AP13CTG11041	AT3G46180	376	456	479	832
AP13CTG11051_at	AP13CTG11051	\\	89	1310	361	990
AP13CTG11126_at	AP13CTG11126	AT1G62290	1026	1387	2513	2348
AP13CTG11143_at	AP13CTG11143	\\	970	1114	3076	3164
AP13CTG11150_at	AP13CTG11150	AT5G59960	151	187	290	467
AP13CTG11155_at	AP13CTG11155	AT3G16780	1176	1732	2186	2684
AP13CTG11177_at	AP13CTG11177	AT2G43770	315	403	569	719
AP13CTG11178_s_at	AP13CTG11178	AT1G45110	41	52	58	102
AP13CTG11195_at	AP13CTG11195	AT2G04660	91	111	232	203
AP13CTG11214_at	AP13CTG11214	AT5G22440	622	712	1266	1563
AP13CTG11217_at	AP13CTG11217	AT5G08180	429	421	670	904
AP13CTG11225_x_at	AP13CTG11225	AT2G34160	692	814	891	1424
AP13CTG11240_at	AP13CTG11240	AT4G28950	148	168	469	189
AP13CTG11315_at	AP13CTG11315	AT2G29960	659	689	1439	1792
AP13CTG11328_x_at	AP13CTG11328	AT4G17890	141	178	289	309
AP13CTG11343_at	AP13CTG11343	AT3G47300	84	97	104	211
AP13CTG11347_at	AP13CTG11347	AT2G29540	47	31	118	88
AP13CTG11360_at	AP13CTG11360	AT2G31725	135	133	166	368
AP13CTG11372_at	AP13CTG11372	AT1G34750	310	684	374	534
AP13CTG11397_at	AP13CTG11397	AT3G63290	82	131	86	170
AP13CTG11399_at	AP13CTG11399	\\	778	1254	1859	2193
AP13CTG11399RC_at	AP13CTG11399-RC	\\	74	118	163	209
AP13CTG11400_s_at	AP13CTG11400	AT5G47720	456	555	653	920
AP13CTG11403_at	AP13CTG11403	AT2G40600	286	278	539	683
AP13CTG11416_s_at	AP13CTG11416	AT1G73390	135	160	273	452
AP13CTG11417_at	AP13CTG11417	AT4G38470	25	76	33	149
AP13CTG11473_at	AP13CTG11473	AT5G09220	359	1495	607	199
AP13CTG11530_s_at	AP13CTG11530	AT5G03650	139	103	164	371
AP13CTG11563_s_at	AP13CTG11563	AT1G63990	61	74	127	251
AP13CTG11575_s_at	AP13CTG11575	AT2G03500	67	203	118	29
AP13CTG11590_s_at	AP13CTG11590	AT2G46090	74	71	112	188
AP13CTG11597_s_at	AP13CTG11597	AT3G10640	73	98	153	130
AP13CTG11603_at	AP13CTG11603	AT3G27460	53	50	83	108
AP13CTG11612_at	AP13CTG11612	AT3G20330	197	219	310	395
AP13CTG11630_at	AP13CTG11630	AT4G16160	11	41	993	3946
AP13CTG11650RC_at	AP13CTG11650-RC	AT3G50830	86	92	256	320
AP13CTG11682_x_at	AP13CTG11682	AT3G21250	50	47	75	107
AP13CTG11696_at	AP13CTG11696	AT3G15355	119	188	222	258
AP13CTG11711_s_at	AP13CTG11711	AT1G01080	54	70	91	113
AP13CTG11715_s_at	AP13CTG11715	AT1G35620	653	800	864	1479
AP13CTG11717_s_at	AP13CTG11717	AT5G47240	114	237	191	226
AP13CTG11760_s_at	AP13CTG11760	AT3G21820	153	167	247	318
AP13CTG11774_at	AP13CTG11774	AT4G27100	269	326	319	566
AP13CTG11784_at	AP13CTG11784	\\	285	617	339	280
AP13CTG11803_s_at	AP13CTG11803	AT1G11530	2148	3364	2452	5220
AP13CTG11804_s_at	AP13CTG11804	AT1G72490	109	104	266	1038
AP13CTG11816_s_at	AP13CTG11816	AT5G58920	140	170	244	386
AP13CTG11826_at	AP13CTG11826	AT3G45600	510	1089	642	789
AP13CTG11866_at	AP13CTG11866	AT4G32930	948	835	1277	2005
AP13CTG11888_at	AP13CTG11888	AT3G10350	80	117	376	334
AP13CTG11898_s_at	AP13CTG11898	AT1G47240	892	1607	1021	1975
AP13CTG11906_s_at	AP13CTG11906	AT5G67500	36	75	67	132
AP13CTG11910_at	AP13CTG11910	\\	53	66	30	118
AP13CTG11921_at	AP13CTG11921	AT2G39725	244	259	385	703
AP13CTG11945_at	AP13CTG11945	AT1G47490	22	48	100	59
AP13CTG11985_s_at	AP13CTG11985	\\	491	548	759	1024
AP13CTG12009_at	AP13CTG12009	AT1G52600	240	318	424	720
AP13CTG12012_at	AP13CTG12012	\\	55	80	509	857
AP13CTG12066_at	AP13CTG12066	AT1G78590	126	125	183	310
AP13CTG12070_at	AP13CTG12070	AT3G23390	489	769	1429	1339
AP13CTG12074_at	AP13CTG12074	AT4G27940	56	50	84	124
AP13CTG12094_at	AP13CTG12094	AT3G55010	36	38	103	83
AP13CTG12098_s_at	AP13CTG12098	AT1G07960	441	447	561	1108
AP13CTG12131_at	AP13CTG12131	AT2G41600	89	143	321	287
AP13CTG12140_at	AP13CTG12140	AT3G56210	283	340	629	773
AP13CTG12142_at	AP13CTG12142	AT5G51570	282	682	693	1049
AP13CTG12143_at	AP13CTG12143	AT2G43110	240	357	518	486
AP13CTG12152_at	AP13CTG12152	AT4G18100	62	72	159	95
AP13CTG12160_at	AP13CTG12160	AT2G43630	283	466	518	719
AP13CTG12163_x_at	AP13CTG12163	AT3G20390	96	142	230	275
AP13CTG12164_s_at	AP13CTG12164	AT3G09010	66	76	44	147
AP13CTG12182_at	AP13CTG12182	AT2G46230	327	298	427	687
AP13CTG12189_s_at	AP13CTG12189	AT3G22960	550	1206	1290	702
AP13CTG12206_at	AP13CTG12206	AT2G14610	71	298	399	460
AP13CTG12211_s_at	AP13CTG12211	AT2G16385	195	213	247	528
AP13CTG12216_at	AP13CTG12216	AT1G34350	462	571	706	1341
AP13CTG12229_at	AP13CTG12229	AT4G21520	247	290	351	537
AP13CTG12235_at	AP13CTG12235	AT5G24165	281	285	456	582
AP13CTG12246_at	AP13CTG12246	AT3G62840	112	161	204	366
AP13CTG12260_at	AP13CTG12260	AT2G03800	962	1229	1464	2290
AP13CTG12265_s_at	AP13CTG12265	AT4G25730	113	203	250	237
AP13CTG12271_at	AP13CTG12271	AT4G35220	122	155	182	311
AP13CTG12340_s_at	AP13CTG12340	\\	449	357	547	935
AP13CTG12343_at	AP13CTG12343	AT1G73820	84	102	168	288
AP13CTG12352_at	AP13CTG12352	AT2G37120	83	168	169	169
AP13CTG12353_at	AP13CTG12353	AT1G26480	26	39	146	380
AP13CTG12393_at	AP13CTG12393	AT4G08170	41	177	60	131
AP13CTG12403_s_at	AP13CTG12403	AT5G17240	190	233	389	476
AP13CTG12407_s_at	AP13CTG12407	AT2G35795	90	78	103	193
AP13CTG12424_at	AP13CTG12424	\\	269	295	598	551
AP13CTG12434_s_at	AP13CTG12434	AT2G29200	107	223	288	239
AP13CTG12487_at	AP13CTG12487	AT4G37870	354	1168	597	782
AP13CTG12506_at	AP13CTG12506	\\	441	456	948	840
AP13CTG12508_s_at	AP13CTG12508	AT3G26420	643	1466	940	1810
AP13CTG12509_at	AP13CTG12509	AT3G62020	93	177	221	227
AP13CTG12531_s_at	AP13CTG12531	AT3G18000	325	247	873	562
AP13CTG12540_at	AP13CTG12540	AT5G27120	79	88	115	203
AP13CTG12560_at	AP13CTG12560	AT5G03720	139	372	258	348
AP13CTG12573_s_at	AP13CTG12573	AT1G56000	97	105	202	281
AP13CTG12582_s_at	AP13CTG12582	AT2G40600	613	962	1209	1357
AP13CTG12583_s_at	AP13CTG12583	AT1G60900	116	74	191	425
AP13CTG12606_s_at	AP13CTG12606	AT4G39090	24	45	63	246
AP13CTG12632_at	AP13CTG12632	\\	366	475	623	1007
AP13CTG12656_s_at	AP13CTG12656	AT5G08470	350	515	279	791
AP13CTG12694_at	AP13CTG12694	AT3G57650	80	61	101	217
AP13CTG12705_s_at	AP13CTG12705	AT2G37060	892	1076	1519	2895
AP13CTG12708_s_at	AP13CTG12708	AT1G79750	153	198	1608	3375
AP13CTG12747_at	AP13CTG12747	AT1G16740	283	274	508	662
AP13CTG12750_s_at	AP13CTG12750	AT1G69523	92	88	128	190
AP13CTG12756_s_at	AP13CTG12756	AT3G62840	1931	2658	3357	5147
AP13CTG12761_s_at	AP13CTG12761	AT1G79200	959	1119	1323	2106
AP13CTG12768_at	AP13CTG12768	AT5G51960	57	66	95	163
AP13CTG12780_s_at	AP13CTG12780	AT5G59850	248	291	376	606
AP13CTG12807_at	AP13CTG12807	AT3G03170	21	109	30	20
AP13CTG12825_s_at	AP13CTG12825	AT3G23790	44	45	60	139
AP13CTG12826_at	AP13CTG12826	AT2G17080	57	118	80	59
AP13CTG12836_s_at	AP13CTG12836	AT4G18230	153	229	238	315
AP13CTG12838_at	AP13CTG12838	AT5G14105	66	71	106	178
AP13CTG12888_at	AP13CTG12888	AT3G07040	45	63	104	42
AP13CTG12889_s_at	AP13CTG12889	AT1G02205	586	751	1538	858
AP13CTG12895_s_at	AP13CTG12895	AT5G01770	143	338	134	318
AP13CTG12909_s_at	AP13CTG12909	AT3G04460	133	184	196	291
AP13CTG12911_at	AP13CTG12911	AT2G45860	57	281	393	1241
AP13CTG12912_s_at	AP13CTG12912	AT1G80950	522	707	920	1832
AP13CTG12924_s_at	AP13CTG12924	AT5G17460	131	177	224	290
AP13CTG12960_s_at	AP13CTG12960	AT1G48360	120	198	249	367
AP13CTG13011_s_at	AP13CTG13011	AT5G45580	66	60	160	231
AP13CTG13025_at	AP13CTG13025	AT1G80300	106	266	214	292
AP13CTG13030_at	AP13CTG13030	AT2G30050	238	263	267	544
AP13CTG13034_s_at	AP13CTG13034	AT5G13500	69	61	110	183
AP13CTG13051_at	AP13CTG13051	AT1G65950	136	167	251	300
AP13CTG13055_at	AP13CTG13055	AT1G18690	178	238	186	402
AP13CTG13056_at	AP13CTG13056	AT3G20390	1774	1971	3147	4089
AP13CTG13067_at	AP13CTG13067	\\	124	338	171	181
AP13CTG13113_s_at	AP13CTG13113	\\	60	150	266	201
AP13CTG13125_at	AP13CTG13125	AT5G06690	27	74	37	100
AP13CTG13143_at	AP13CTG13143	AT1G13570	39	54	91	148
AP13CTG13149_at	AP13CTG13149	AT5G41850	129	137	185	263
AP13CTG13206_at	AP13CTG13206	AT5G05190	59	59	97	171
AP13CTG13208_s_at	AP13CTG13208	AT3G07650	25	101	21	32
AP13CTG13212_s_at	AP13CTG13212	\\	248	222	258	516
AP13CTG13247_s_at	AP13CTG13247	AT5G23130	73	79	109	158
AP13CTG13251_s_at	AP13CTG13251	AT5G39900	182	300	319	472
AP13CTG13268_s_at	AP13CTG13268	AT3G25680	127	190	195	284
AP13CTG13275_at	AP13CTG13275	AT1G32200	495	370	860	1034
AP13CTG13318_s_at	AP13CTG13318	AT2G44270	132	157	198	276
AP13CTG13319_s_at	AP13CTG13319	AT2G28100	421	582	1074	1496
AP13CTG13338_s_at	AP13CTG13338	AT2G21385	43	79	111	106
AP13CTG13353_s_at	AP13CTG13353	AT1G01020	96	113	193	226
AP13CTG13363_s_at	AP13CTG13363	AT3G15580	176	141	179	415
AP13CTG13372_s_at	AP13CTG13372	AT1G05620	302	387	627	820
AP13CTG13374_s_at	AP13CTG13374	AT1G60200	42	60	91	109
AP13CTG13396_s_at	AP13CTG13396	AT5G43745	115	215	232	279
AP13CTG13413_s_at	AP13CTG13413	AT5G25800	129	202	200	262
AP13CTG13428_s_at	AP13CTG13428	AT3G05060	560	954	1296	1051
AP13CTG13429_s_at	AP13CTG13429	AT2G41050	62	101	185	395
AP13CTG13471_at	AP13CTG13471	AT2G04540	141	146	139	298
AP13CTG13473_at	AP13CTG13473	AT4G37550	37	52	58	130
AP13CTG13478_s_at	AP13CTG13478	\\	38	178	200	115
AP13CTG13483_at	AP13CTG13483	\\	537	725	1053	1152
AP13CTG13501_s_at	AP13CTG13501	AT1G18950	57	60	103	152
AP13CTG13583_s_at	AP13CTG13583	\\	64	82	143	128
AP13CTG13659_at	AP13CTG13659	AT5G55160	400	377	585	978
AP13CTG13694_s_at	AP13CTG13694	AT3G58060	39	74	107	258
AP13CTG13704_s_at	AP13CTG13704	AT1G05850	50	38	96	192
AP13CTG13710_s_at	AP13CTG13710	AT3G20240	515	610	945	1182
AP13CTG13745_s_at	AP13CTG13745	\\	54	49	102	164
AP13CTG13793_at	AP13CTG13793	AT3G18140	139	157	240	320
AP13CTG13801_at	AP13CTG13801	AT2G18465	111	103	216	321
AP13CTG13804_s_at	AP13CTG13804	AT1G02880	95	82	154	247
AP13CTG13805_s_at	AP13CTG13805	AT4G14500	222	252	511	486
AP13CTG13821_at	AP13CTG13821	AT3G03600	54	66	112	86
AP13CTG13826_at	AP13CTG13826	AT2G39970	138	260	234	533
AP13CTG13828_at	AP13CTG13828	AT5G03850	202	369	517	524
AP13CTG13840_at	AP13CTG13840	AT5G51100	63	82	167	172
AP13CTG13864_s_at	AP13CTG13864	AT4G05400	35	62	107	164
AP13CTG13875_at	AP13CTG13875	AT5G41761	42	21	154	85
AP13CTG13929_s_at	AP13CTG13929	AT2G19130	98	217	34	12
AP13CTG13951_at	AP13CTG13951	AT3G22960	37	68	103	108
AP13CTG13986_s_at	AP13CTG13986	AT2G16930	269	382	820	717
AP13CTG13988_x_at	AP13CTG13988	AT1G77510	835	1807	1889	1701
AP13CTG13995_at	AP13CTG13995	AT5G03450	59	74	66	130
AP13CTG14018_at	AP13CTG14018	AT5G03760	358	462	773	240
AP13CTG14040_s_at	AP13CTG14040	AT2G25840	118	149	207	252
AP13CTG14054_s_at	AP13CTG14054	\\	57	83	104	149
AP13CTG14105_s_at	AP13CTG14105	AT2G07690	31	22	119	31
AP13CTG14130_s_at	AP13CTG14130	AT1G13700	111	279	278	404
AP13CTG14153_at	AP13CTG14153	AT3G52590	193	229	443	302
AP13CTG14159_s_at	AP13CTG14159	AT3G10070	76	97	163	271
AP13CTG14210_s_at	AP13CTG14210	AT3G46920	144	200	263	361
AP13CTG14244_s_at	AP13CTG14244	AT3G59050	99	271	81	110
AP13CTG14250_s_at	AP13CTG14250	AT1G50910	102	165	163	223
AP13CTG14282_s_at	AP13CTG14282	\\	52	72	82	473
AP13CTG14302_s_at	AP13CTG14302	AT5G53770	236	357	487	647
AP13CTG14308_s_at	AP13CTG14308	AT4G25770	119	178	169	298
AP13CTG14336_at	AP13CTG14336	\\	17	98	76	122
AP13CTG14337_s_at	AP13CTG14337	AT3G14180	71	79	115	165
AP13CTG14350_s_at	AP13CTG14350	AT1G15220	252	770	585	732
AP13CTG14366_s_at	AP13CTG14366	AT3G15750	157	200	301	384
AP13CTG14376_s_at	AP13CTG14376	AT3G05880	3000	2679	4499	8241
AP13CTG14398_s_at	AP13CTG14398	AT1G80380	364	483	564	999
AP13CTG14441_at	AP13CTG14441	AT1G67280	172	228	282	435
AP13CTG14485_s_at	AP13CTG14485	AT4G17010	365	676	830	1095
AP13CTG14495_at	AP13CTG14495	AT1G32550	122	196	138	302
AP13CTG14511_at	AP13CTG14511	AT4G21090	265	279	410	661
AP13CTG14559_at	AP13CTG14559	AT1G29200	112	134	142	251
AP13CTG14582_at	AP13CTG14582	AT3G56990	167	221	333	346
AP13CTG14589_at	AP13CTG14589	AT4G15850	54	114	99	131
AP13CTG14590_at	AP13CTG14590	AT5G14040	70	96	139	172
AP13CTG14608_at	AP13CTG14608	AT1G08640	341	397	721	557
AP13CTG14630_at	AP13CTG14630	AT1G16080	199	154	346	515
AP13CTG14632_at	AP13CTG14632	AT1G68310	340	302	453	742
AP13CTG14667_at	AP13CTG14667	AT1G02370	108	113	78	223
AP13CTG14689_at	AP13CTG14689	AT2G46220	60	71	70	140
AP13CTG14693_at	AP13CTG14693	AT1G08220	50	52	113	130
AP13CTG14716_at	AP13CTG14716	AT2G45520	358	427	725	942
AP13CTG14732_at	AP13CTG14732	AT3G49890	74	83	144	360
AP13CTG14734_at	AP13CTG14734	AT5G65780	160	222	386	421
AP13CTG14745_at	AP13CTG14745	AT3G13580	1205	1321	1733	2505
AP13CTG14771_at	AP13CTG14771	AT2G27790	106	145	181	246
AP13CTG14775_s_at	AP13CTG14775	AT1G08580	164	164	276	404
AP13CTG14777_at	AP13CTG14777	AT3G07440	532	623	737	1130
AP13CTG14820_at	AP13CTG14820	AT3G14620	129	175	167	324
AP13CTG14821_at	AP13CTG14821	AT2G31570	255	189	479	735
AP13CTG14827_at	AP13CTG14827	AT1G27330	63	62	110	132
AP13CTG14838_at	AP13CTG14838	AT4G15000	1016	1461	1750	2139
AP13CTG14987_at	AP13CTG14987	AT4G29840	123	183	189	261
AP13CTG14989_at	AP13CTG14989	AT1G76510	74	85	143	234
AP13CTG15004_s_at	AP13CTG15004	AT4G23840	137	134	205	301
AP13CTG15018_at	AP13CTG15018	AT4G26870	88	108	288	71
AP13CTG15026_at	AP13CTG15026	AT2G20570	100	72	86	218
AP13CTG15037_s_at	AP13CTG15037	\\	182	291	518	322
AP13CTG15061_s_at	AP13CTG15061	\\	366	782	839	746
AP13CTG15062_at	AP13CTG15062	AT5G08710	161	162	270	527
AP13CTG15089_at	AP13CTG15089	AT5G05520	167	246	436	328
AP13CTG15176_s_at	AP13CTG15176	AT1G71070	252	292	340	614
AP13CTG15182_s_at	AP13CTG15182	AT2G46110	188	256	204	437
AP13CTG15217_at	AP13CTG15217	\\	381	336	299	786
AP13CTG15233_at	AP13CTG15233	AT1G06040	1375	2623	3222	4853
AP13CTG15266_s_at	AP13CTG15266	AT1G05620	346	677	1166	1551
AP13CTG15292_at	AP13CTG15292	\\	81	88	123	177
AP13CTG15293_s_at	AP13CTG15293	AT4G03220	335	635	713	875
AP13CTG15313_s_at	AP13CTG15313	AT4G29520	98	559	702	562
AP13CTG15317_s_at	AP13CTG15317	AT5G61770	66	82	113	140
AP13CTG15329_at	AP13CTG15329	\\	48	98	51	154
AP13CTG15335_at	AP13CTG15335	AT3G61610	56	86	119	112
AP13CTG15342_at	AP13CTG15342	AT1G20925	214	350	285	498
AP13CTG15350_s_at	AP13CTG15350	AT1G76010	845	1130	1679	1913
AP13CTG15362_at	AP13CTG15362	AT3G15790	1865	2087	2225	4350
AP13CTG15378_at	AP13CTG15378	AT5G39110	331	330	764	664
AP13CTG15380_at	AP13CTG15380	\\	121	52	135	260
AP13CTG15393_s_at	AP13CTG15393	AT1G03860	261	463	623	512
AP13CTG15408_at	AP13CTG15408	\\	72	96	117	177
AP13CTG15410_at	AP13CTG15410	AT3G61880	405	1660	3899	10099
AP13CTG15425_at	AP13CTG15425	AT3G05760	57	35	75	275
AP13CTG15437_s_at	AP13CTG15437	AT5G58070	303	380	342	898
AP13CTG15454_at	AP13CTG15454	AT3G59090	268	310	461	1067
AP13CTG15473_at	AP13CTG15473	AT4G13510	302	1199	361	215
AP13CTG15501_s_at	AP13CTG15501	AT5G50400	18	29	237	151
AP13CTG15512_at	AP13CTG15512	AT5G06620	76	79	222	138
AP13CTG15569_at	AP13CTG15569	AT5G50250	93	101	119	192
AP13CTG15576_at	AP13CTG15576	\\	810	839	1113	2387
AP13CTG15579_s_at	AP13CTG15579	AT5G42150	88	106	175	326
AP13CTG15599_s_at	AP13CTG15599	\\	256	399	614	428
AP13CTG15604_at	AP13CTG15604	AT3G04770	49	52	108	106
AP13CTG15647_at	AP13CTG15647	\\	52	66	120	120
AP13CTG15648_at	AP13CTG15648	AT5G24490	60	204	92	296
AP13CTG15667_s_at	AP13CTG15667	AT5G50720	1122	1276	1457	4836
AP13CTG15670_at	AP13CTG15670	AT2G45440	48	59	88	152
AP13CTG15674_s_at	AP13CTG15674	AT4G26780	1314	1629	1837	2865
AP13CTG15683_at	AP13CTG15683	AT2G32840	106	116	188	254
AP13CTG15687_at	AP13CTG15687	AT5G55140	62	144	145	239
AP13CTG15690_at	AP13CTG15690	AT4G29510	675	1039	1169	1378
AP13CTG15729_at	AP13CTG15729	AT5G59850	230	274	462	396
AP13CTG15736_s_at	AP13CTG15736	\\	205	52	592	410
AP13CTG15739_at	AP13CTG15739	AT1G09630	218	343	187	440
AP13CTG15759_at	AP13CTG15759	AT5G58260	35	73	108	205
AP13CTG15781_at	AP13CTG15781	AT3G01435	192	245	329	494
AP13CTG15787_s_at	AP13CTG15787	AT1G70680	252	290	318	655
AP13CTG15798_at	AP13CTG15798	AT1G72360	92	150	295	149
AP13CTG15799_s_at	AP13CTG15799	AT3G51520	225	223	482	1542
AP13CTG15811_x_at	AP13CTG15811	AT3G27050	159	133	240	358
AP13CTG15822_s_at	AP13CTG15822	AT1G48350	317	415	580	783
AP13CTG15824_at	AP13CTG15824	AT5G11450	27	74	115	115
AP13CTG15862_at	AP13CTG15862	AT4G34090	252	293	519	520
AP13CTG15868_at	AP13CTG15868	AT5G58440	174	238	241	356
AP13CTG15889_at	AP13CTG15889	AT1G03360	468	642	649	1090
AP13CTG15894_at	AP13CTG15894	\\	100	103	211	146
AP13CTG15895_at	AP13CTG15895	AT4G34670	684	883	1780	1344
AP13CTG15900_at	AP13CTG15900	AT3G15660	285	231	418	617
AP13CTG15901_at	AP13CTG15901	\\	44	69	101	129
AP13CTG15919_at	AP13CTG15919	AT3G11220	83	109	132	212
AP13CTG15935_s_at	AP13CTG15935	AT3G62940	204	258	364	431
AP13CTG15936_at	AP13CTG15936	AT1G09630	144	180	160	345
AP13CTG15959_at	AP13CTG15959	AT1G53520	133	129	156	359
AP13CTG15980_at	AP13CTG15980	AT4G32272	320	568	488	710
AP13CTG15982_at	AP13CTG15982	AT5G18130	41	42	63	165
AP13CTG15984_s_at	AP13CTG15984	\\	148	452	172	136
AP13CTG16014_at	AP13CTG16014	AT1G34030	99	199	291	394
AP13CTG16030_at	AP13CTG16030	AT5G55610	150	159	282	323
AP13CTG16050_at	AP13CTG16050	AT3G22330	518	1182	1253	1085
AP13CTG16052_at	AP13CTG16052	AT4G33420	829	1959	233	55
AP13CTG16054_x_at	AP13CTG16054	AT1G14560	81	108	128	182
AP13CTG16063_at	AP13CTG16063	AT3G56900	47	82	90	125
AP13CTG16126_s_at	AP13CTG16126	AT1G65290	281	311	569	650
AP13CTG16127_at	AP13CTG16127	AT5G16660	354	568	933	2207
AP13CTG16137_at	AP13CTG16137	\\	660	607	756	1437
AP13CTG16139_at	AP13CTG16139	AT5G27990	584	1030	1336	1850
AP13CTG16143_at	AP13CTG16143	AT2G26200	129	208	262	294
AP13CTG16175_at	AP13CTG16175	AT1G36980	51	80	78	127
AP13CTG16182_at	AP13CTG16182	AT3G15000	553	884	653	1118
AP13CTG16188_at	AP13CTG16188	AT2G35120	700	439	1535	822
AP13CTG16196_at	AP13CTG16196	AT2G39970	113	126	248	244
AP13CTG16206_at	AP13CTG16206	AT1G36980	308	259	347	678
AP13CTG16223_s_at	AP13CTG16223	AT3G08030	132	104	420	60
AP13CTG16273_at	AP13CTG16273	AT5G08320	417	423	709	1155
AP13CTG16301_at	AP13CTG16301	AT3G03010	74	90	162	192
AP13CTG16311_s_at	AP13CTG16311	AT3G60970	23	45	257	506
AP13CTG16315_at	AP13CTG16315	AT5G46160	307	275	486	634
AP13CTG16325_at	AP13CTG16325	AT2G35040	118	194	432	344
AP13CTG16329_at	AP13CTG16329	AT3G02875	37	86	70	105
AP13CTG16334_at	AP13CTG16334	AT3G13040	59	124	43	70
AP13CTG16340_at	AP13CTG16340	AT3G10740	73	120	257	133
AP13CTG16360_at	AP13CTG16360	AT5G27990	448	471	658	1152
AP13CTG16391_s_at	AP13CTG16391	AT3G59050	36	146	90	284
AP13CTG16569_s_at	AP13CTG16569	AT5G65720	105	149	136	232
AP13CTG16625_at	AP13CTG16625	AT1G73270	52	56	64	121
AP13CTG16640_s_at	AP13CTG16640	AT5G06770	431	508	699	875
AP13CTG16730_s_at	AP13CTG16730	\\	579	745	768	1270
AP13CTG16874_at	AP13CTG16874	AT1G56310	106	200	159	260
AP13CTG16898_at	AP13CTG16898	AT2G30280	76	81	136	153
AP13CTG16908_s_at	AP13CTG16908	AT2G36960	111	153	163	286
AP13CTG16928_s_at	AP13CTG16928	AT1G71860	91	86	98	274
AP13CTG16929_at	AP13CTG16929	AT2G37650	32	113	57	47
AP13CTG17025_at	AP13CTG17025	AT2G35190	151	135	350	391
AP13CTG17035_at	AP13CTG17035	AT5G27430	83	79	132	201
AP13CTG17061_at	AP13CTG17061	AT1G17690	108	128	172	225
AP13CTG17110_at	AP13CTG17110	AT2G37860	156	235	333	353
AP13CTG17130_s_at	AP13CTG17130	AT3G05560	785	801	1899	1736
AP13CTG17156_at	AP13CTG17156	AT2G19385	414	511	925	1064
AP13CTG17185_at	AP13CTG17185	AT3G07640	54	39	154	106
AP13CTG17186_s_at	AP13CTG17186	\\	63	167	193	422
AP13CTG17187_at	AP13CTG17187	AT2G20450	60	96	159	173
AP13CTG17237_at	AP13CTG17237	\\	64	166	112	124
AP13CTG17239_s_at	AP13CTG17239	AT2G37060	482	591	961	1714
AP13CTG17251_s_at	AP13CTG17251	AT2G24200	105	226	124	293
AP13CTG17258_at	AP13CTG17258	\\	55	80	102	113
AP13CTG17260_at	AP13CTG17260	\\	285	254	432	681
AP13CTG17266_at	AP13CTG17266	AT3G03900	226	476	25	26
AP13CTG17281_s_at	AP13CTG17281	AT4G15510	72	93	112	259
AP13CTG17298_s_at	AP13CTG17298	AT5G53920	48	64	102	146
AP13CTG17300_s_at	AP13CTG17300	AT1G65840	70	164	115	371
AP13CTG17302_at	AP13CTG17302	AT5G11600	278	308	464	756
AP13CTG17306_at	AP13CTG17306	AT3G42170	142	189	172	323
AP13CTG17315_at	AP13CTG17315	AT4G11120	568	680	1228	1132
AP13CTG17322_s_at	AP13CTG17322	\\	59	19	144	262
AP13CTG17344_at	AP13CTG17344	AT3G53270	110	138	142	224
AP13CTG17350_at	AP13CTG17350	\\	62	132	78	139
AP13CTG17354_at	AP13CTG17354	AT5G53490	50	79	139	193
AP13CTG17360_s_at	AP13CTG17360	AT3G61060	37	74	46	230
AP13CTG17363_at	AP13CTG17363	\\	102	158	228	319
AP13CTG17395_s_at	AP13CTG17395	\\	95	49	144	561
AP13CTG17400_at	AP13CTG17400	AT5G56710	409	602	1404	1324
AP13CTG17402_at	AP13CTG17402	AT1G14810	136	217	533	356
AP13CTG17420_at	AP13CTG17420	AT4G08685	205	136	513	420
AP13CTG17423_at	AP13CTG17423	AT1G15250	215	266	363	491
AP13CTG17432_at	AP13CTG17432	\\	114	105	317	541
AP13CTG17457_at	AP13CTG17457	AT2G25830	132	185	277	296
AP13CTG17489_s_at	AP13CTG17489	AT1G21750	3158	3859	7228	7183
AP13CTG17508_at	AP13CTG17508	AT5G50810	108	73	125	241
AP13CTG17515_at	AP13CTG17515	AT3G20970	241	331	529	740
AP13CTG17516_at	AP13CTG17516	AT2G02100	378	267	1333	217
AP13CTG17524_at	AP13CTG17524	AT2G38905	298	734	732	1505
AP13CTG17527_at	AP13CTG17527	AT1G61570	201	219	383	503
AP13CTG17542_at	AP13CTG17542	AT1G65700	157	181	245	332
AP13CTG17547_s_at	AP13CTG17547	AT5G12320	391	282	422	905
AP13CTG17603_at	AP13CTG17603	AT1G14620	157	209	244	317
AP13CTG17637_at	AP13CTG17637	AT1G70190	118	112	288	254
AP13CTG17650_at	AP13CTG17650	AT3G47590	33	82	151	296
AP13CTG17660_s_at	AP13CTG17660	AT4G37090	282	274	684	810
AP13CTG17705_s_at	AP13CTG17705	AT4G20350	108	136	216	330
AP13CTG17738_at	AP13CTG17738	AT1G48140	277	313	449	814
AP13CTG17742_at	AP13CTG17742	AT5G40650	43	58	82	117
AP13CTG17755_at	AP13CTG17755	AT1G09660	66	96	138	82
AP13CTG17771_at	AP13CTG17771	AT1G30190	65	52	61	149
AP13CTG17788_x_at	AP13CTG17788	AT2G20820	525	325	1481	1000
AP13CTG17795_at	AP13CTG17795	AT5G22875	99	123	173	319
AP13CTG17803RC_s_at	AP13CTG17803-RC	AT4G08685	819	579	1880	1549
AP13CTG17814_at	AP13CTG17814	AT5G23395	46	68	166	248
AP13CTG17815_at	AP13CTG17815	AT5G23395	48	53	87	152
AP13CTG17855_at	AP13CTG17855	AT5G50810	282	382	442	614
AP13CTG17872_s_at	AP13CTG17872	AT5G23535	424	467	1265	881
AP13CTG17921_at	AP13CTG17921	AT2G27790	342	418	491	702
AP13CTG17925_at	AP13CTG17925	AT4G38100	108	165	142	400
AP13CTG17939_at	AP13CTG17939	AT5G04000	710	720	1318	2410
AP13CTG17951_s_at	AP13CTG17951	AT3G48160	39	65	107	100
AP13CTG17975_at	AP13CTG17975	AT5G47060	656	1417	997	2268
AP13CTG17979_at	AP13CTG17979	\\	56	71	217	110
AP13CTG17985_s_at	AP13CTG17985	AT2G28450	157	220	317	343
AP13CTG18009_at	AP13CTG18009	AT1G53030	375	407	689	791
AP13CTG18012_at	AP13CTG18012	AT3G03960	270	353	476	612
AP13CTG18014_at	AP13CTG18014	AT3G10920	266	352	616	623
AP13CTG18049_s_at	AP13CTG18049	AT1G09794	162	203	365	664
AP13CTG18066_x_at	AP13CTG18066	AT1G59960	66	126	62	156
AP13CTG18139_at	AP13CTG18139	\\	273	190	371	670
AP13CTG18183_at	AP13CTG18183	AT5G23330	71	77	95	172
AP13CTG18196_at	AP13CTG18196	AT1G56130	63	97	82	130
AP13CTG18257RC_s_at	AP13CTG18257-RC	AT4G30580	151	215	218	314
AP13CTG18317_s_at	AP13CTG18317	AT4G25770	146	147	224	342
AP13CTG18333_at	AP13CTG18333	AT5G59440	537	709	981	1235
AP13CTG18338_s_at	AP13CTG18338	AT4G29400	83	116	169	199
AP13CTG18382_s_at	AP13CTG18382	AT1G01050	1682	1958	2863	3516
AP13CTG18407_at	AP13CTG18407	AT4G36730	181	309	218	552
AP13CTG18422_at	AP13CTG18422	AT5G08580	4	4	168	4
AP13CTG18444_s_at	AP13CTG18444	AT1G13570	113	131	245	302
AP13CTG18519_at	AP13CTG18519	\\	133	815	270	366
AP13CTG18579_at	AP13CTG18579	AT1G28210	108	125	213	238
AP13CTG18603_at	AP13CTG18603	AT3G07690	125	95	139	288
AP13CTG18671_at	AP13CTG18671	AT1G32370	111	177	346	664
AP13CTG18704_at	AP13CTG18704	AT3G24570	72	108	175	298
AP13CTG18718_at	AP13CTG18718	AT1G25054	90	120	134	254
AP13CTG18750_at	AP13CTG18750	AT5G57330	39	37	44	101
AP13CTG18799_at	AP13CTG18799	\\	44	77	67	151
AP13CTG18806_at	AP13CTG18806	AT5G04000	149	144	177	321
AP13CTG18822_at	AP13CTG18822	AT5G24270	150	171	143	401
AP13CTG18842_at	AP13CTG18842	\\	409	471	946	679
AP13CTG18865_at	AP13CTG18865	AT4G33280	50	49	113	69
AP13CTG18897_at	AP13CTG18897	\\	35	44	61	111
AP13CTG18908_s_at	AP13CTG18908	AT3G14890	46	77	87	105
AP13CTG18970_at	AP13CTG18970	AT2G21860	57	59	69	136
AP13CTG19042_at	AP13CTG19042	AT4G35160	388	230	819	581
AP13CTG19079_at	AP13CTG19079	AT4G05475	54	70	98	126
AP13CTG19080_s_at	AP13CTG19080	AT1G53090	107	84	132	216
AP13CTG19083_x_at	AP13CTG19083	AT5G09220	33	124	40	18
AP13CTG19100_at	AP13CTG19100	\\	73	247	157	466
AP13CTG19112_at	AP13CTG19112	AT5G48300	87	26	51	178
AP13CTG19115RC_at	AP13CTG19115-RC	AT5G53650	722	703	1464	1520
AP13CTG19139_at	AP13CTG19139	AT1G53210	107	151	204	422
AP13CTG19157_s_at	AP13CTG19157	AT5G10390	612	232	2446	298
AP13CTG19209_at	AP13CTG19209	AT3G52930	67	62	198	338
AP13CTG19254_s_at	AP13CTG19254	AT4G08240	1465	2359	2555	4030
AP13CTG19327_s_at	AP13CTG19327	AT1G09130	43	104	85	68
AP13CTG19341_x_at	AP13CTG19341	AT2G34560	374	344	404	848
AP13CTG19391_x_at	AP13CTG19391	AT1G11755	75	233	128	227
AP13CTG19448RC_s_at	AP13CTG19448-RC	AT4G30580	71	96	107	180
AP13CTG19451_at	AP13CTG19451	AT3G27925	113	117	85	256
AP13CTG19457_at	AP13CTG19457	AT5G39830	59	122	157	297
AP13CTG19585_s_at	AP13CTG19585	AT2G45530	667	788	701	1431
AP13CTG19596_at	AP13CTG19596	AT1G58310	77	147	178	115
AP13CTG19615_at	AP13CTG19615	AT3G49250	51	298	302	127
AP13CTG19631_at	AP13CTG19631	AT2G05710	42	66	170	176
AP13CTG19684_s_at	AP13CTG19684	AT5G59400	735	790	1031	1489
AP13CTG19688_s_at	AP13CTG19688	AT1G31660	154	226	278	338
AP13CTG19702_at	AP13CTG19702	AT3G51520	268	240	294	573
AP13CTG19933_at	AP13CTG19933	AT5G52840	210	207	444	431
AP13CTG19987_at	AP13CTG19987	AT5G03940	71	80	94	148
AP13CTG20016_at	AP13CTG20016	AT1G15060	49	103	149	83
AP13CTG20029_s_at	AP13CTG20029	\\	68	128	96	151
AP13CTG20077_s_at	AP13CTG20077	AT4G34090	160	193	467	446
AP13CTG20103_at	AP13CTG20103	AT2G46690	1423	3094	1114	878
AP13CTG20111_s_at	AP13CTG20111	\\	149	179	276	372
AP13CTG20149_s_at	AP13CTG20149	\\	75	106	86	199
AP13CTG20160_at	AP13CTG20160	\\	66	95	139	101
AP13CTG20170_s_at	AP13CTG20170	AT3G28480	253	305	380	894
AP13CTG20173_at	AP13CTG20173	AT5G58250	37	36	79	109
AP13CTG20179_at	AP13CTG20179	AT4G39370	98	112	144	207
AP13CTG20193RC_at	AP13CTG20193-RC	AT2G24100	88	288	133	235
AP13CTG20198_at	AP13CTG20198	AT5G28780	46	9	73	145
AP13CTG20206_at	AP13CTG20206	AT3G20810	22	120	93	135
AP13CTG20230_at	AP13CTG20230	\\	68	61	107	197
AP13CTG20232_at	AP13CTG20232	AT1G26880	309	415	809	697
AP13CTG20251RC_at	AP13CTG20251-RC	AT3G29575	88	90	90	208
AP13CTG20279_s_at	AP13CTG20279	\\	542	452	828	1294
AP13CTG20306_at	AP13CTG20306	\\	24	125	60	11
AP13CTG20338RC_s_at	AP13CTG20338-RC	AT5G19500	134	461	285	431
AP13CTG20360_at	AP13CTG20360	\\	70	61	148	83
AP13CTG20476_s_at	AP13CTG20476	\\	113	136	227	171
AP13CTG20547_s_at	AP13CTG20547	\\	1047	2769	2451	4020
AP13CTG20588_s_at	AP13CTG20588	\\	101	227	260	332
AP13CTG20593_s_at	AP13CTG20593	AT2G28100	92	89	190	254
AP13CTG20798_s_at	AP13CTG20798	\\	678	746	719	1449
AP13CTG20897_x_at	AP13CTG20897	AT5G25120	70	198	46	30
AP13CTG20972_s_at	AP13CTG20972	AT1G55880	67	93	95	166
AP13CTG20990_at	AP13CTG20990	AT2G25830	51	67	213	181
AP13CTG20994_at	AP13CTG20994	AT1G19580	22	44	176	70
AP13CTG21019_s_at	AP13CTG21019	\\	32	128	125	137
AP13CTG21023_at	AP13CTG21023	\\	64	60	106	137
AP13CTG21065_s_at	AP13CTG21065	AT2G45660	86	192	292	176
AP13CTG21094_s_at	AP13CTG21094	AT4G12110	63	131	2283	4751
AP13CTG21096_at	AP13CTG21096	AT4G12110	10	10	78	203
AP13CTG21138_s_at	AP13CTG21138	AT5G56550	173	354	57	140
AP13CTG21199_s_at	AP13CTG21199	AT4G39300	65	85	194	326
AP13CTG21200_s_at	AP13CTG21200	AT4G39300	41	55	109	130
AP13CTG21215_x_at	AP13CTG21215	\\	63	184	147	152
AP13CTG21238_x_at	AP13CTG21238	AT1G64940	61	187	59	112
AP13CTG21299_s_at	AP13CTG21299	AT5G11630	107	115	195	251
AP13CTG21302_x_at	AP13CTG21302	AT5G11630	53	58	78	115
AP13CTG21375_at	AP13CTG21375	AT1G20110	50	112	173	67
AP13CTG21383_s_at	AP13CTG21383	AT5G24030	37	32	79	114
AP13CTG21398_s_at	AP13CTG21398	AT5G05920	95	105	166	226
AP13CTG21404_s_at	AP13CTG21404	AT5G56550	43	87	125	249
AP13CTG21407_at	AP13CTG21407	AT4G21090	41	117	131	297
AP13CTG21429_s_at	AP13CTG21429	\\	417	929	283	106
AP13CTG21444_at	AP13CTG21444	AT1G60190	91	91	215	330
AP13CTG21478_s_at	AP13CTG21478	\\	415	745	694	1068
AP13CTG21486_at	AP13CTG21486	AT5G49690	44	50	79	131
AP13CTG21487_at	AP13CTG21487	AT5G49690	266	346	551	644
AP13CTG21590RC_s_at	AP13CTG21590-RC	AT1G04180	42	37	54	190
AP13CTG21613_s_at	AP13CTG21613	AT5G14370	193	240	266	425
AP13CTG21640_at	AP13CTG21640	AT5G11950	54	100	81	231
AP13CTG21700_s_at	AP13CTG21700	AT1G80380	57	73	93	149
AP13CTG21797_at	AP13CTG21797	AT1G49170	38	42	72	201
AP13CTG21799_s_at	AP13CTG21799	\\	142	142	206	338
AP13CTG21853_s_at	AP13CTG21853	AT4G19540	138	202	172	287
AP13CTG21865_s_at	AP13CTG21865	AT3G02610	73	55	199	110
AP13CTG21940_s_at	AP13CTG21940	AT4G11470	72	76	92	244
AP13CTG21957_s_at	AP13CTG21957	AT3G16990	136	161	175	276
AP13CTG22028_s_at	AP13CTG22028	AT5G23750	48	62	115	372
AP13CTG22031_at	AP13CTG22031	AT4G19006	78	73	139	204
AP13CTG22078RC_s_at	AP13CTG22078-RC	AT2G30620	85	87	131	266
AP13CTG22084_s_at	AP13CTG22084	AT5G50720	1588	1955	2389	4438
AP13CTG22101_s_at	AP13CTG22101	AT3G02610	28	28	136	34
AP13CTG22106_s_at	AP13CTG22106	AT1G80500	141	214	304	427
AP13CTG22127RC_at	AP13CTG22127-RC	AT1G23410	91	75	231	191
AP13CTG22166_at	AP13CTG22166	AT5G48485	1322	5674	4695	5499
AP13CTG22180_at	AP13CTG22180	\\	127	250	675	635
AP13CTG22220_s_at	AP13CTG22220	AT4G02600	47	58	88	193
AP13CTG22237_s_at	AP13CTG22237	AT2G47330	50	57	77	119
AP13CTG22309_at	AP13CTG22309	AT2G26810	133	146	180	279
AP13CTG22310_s_at	AP13CTG22310	AT5G43260	95	180	95	475
AP13CTG22319_at	AP13CTG22319	AT3G01440	193	331	240	478
AP13CTG22349_at	AP13CTG22349	AT5G64170	45	87	105	148
AP13CTG22369_at	AP13CTG22369	AT5G10460	48	76	239	273
AP13CTG22375_at	AP13CTG22375	AT3G45100	98	121	183	231
AP13CTG22412_s_at	AP13CTG22412	AT4G35090	53	89	197	209
AP13CTG22422_at	AP13CTG22422	AT3G17300	269	302	588	769
AP13CTG22457_s_at	AP13CTG22457	\\	92	117	15	279
AP13CTG22473_s_at	AP13CTG22473	AT1G51160	377	260	295	758
AP13CTG22475_at	AP13CTG22475	AT1G52920	306	377	516	924
AP13CTG22513_at	AP13CTG22513	AT3G08950	48	59	79	103
AP13CTG22528_at	AP13CTG22528	\\	27	31	46	126
AP13CTG22549_at	AP13CTG22549	\\	136	252	335	321
AP13CTG22566_at	AP13CTG22566	AT1G04555	1071	1829	2314	3203
AP13CTG22617_s_at	AP13CTG22617	AT4G27050	169	326	353	425
AP13CTG22637_at	AP13CTG22637	AT1G55900	170	189	232	345
AP13CTG22721_at	AP13CTG22721	AT1G26880	2156	3253	5615	4945
AP13CTG22722_at	AP13CTG22722	AT5G40660	551	712	1153	1225
AP13CTG22723_s_at	AP13CTG22723	AT2G43180	114	151	196	275
AP13CTG22724_at	AP13CTG22724	AT4G33640	497	778	1254	993
AP13CTG22725_at	AP13CTG22725	AT5G64130	221	185	441	538
AP13CTG22754_s_at	AP13CTG22754	AT4G37300	1114	1392	1625	2388
AP13CTG22758_at	AP13CTG22758	AT2G40700	198	302	437	368
AP13CTG22787_at	AP13CTG22787	AT3G04970	411	454	625	889
AP13CTG22809_at	AP13CTG22809	\\	126	287	74	68
AP13CTG22830_s_at	AP13CTG22830	AT5G10010	312	397	609	1071
AP13CTG22889_at	AP13CTG22889	AT2G19730	601	1082	1405	1022
AP13CTG22936_s_at	AP13CTG22936	AT5G39850	487	695	1221	1075
AP13CTG22952_at	AP13CTG22952	\\	414	1011	891	998
AP13CTG22973_at	AP13CTG22973	AT5G19000	130	136	241	329
AP13CTG22985_at	AP13CTG22985	AT5G02960	190	208	576	559
AP13CTG22992_at	AP13CTG22992	AT1G02160	440	337	677	1090
AP13CTG22994_s_at	AP13CTG22994	AT1G44446	88	86	78	181
AP13CTG23017_at	AP13CTG23017	AT2G04340	74	69	128	225
AP13CTG23023_at	AP13CTG23023	AT3G62840	953	1210	1816	2622
AP13CTG23029_at	AP13CTG23029	AT1G76860	268	334	403	601
AP13CTG23045_at	AP13CTG23045	AT1G63660	318	358	541	852
AP13CTG23049_at	AP13CTG23049	AT1G24095	205	65	419	544
AP13CTG23054_s_at	AP13CTG23054	\\	101	69	213	232
AP13CTG23075_at	AP13CTG23075	AT1G14310	133	144	329	321
AP13CTG23082_at	AP13CTG23082	AT1G10310	395	446	675	1224
AP13CTG23085_at	AP13CTG23085	AT5G02710	71	78	105	192
AP13CTG23110RC_at	AP13CTG23110-RC	AT5G05610	109	150	166	324
AP13CTG23149_at	AP13CTG23149	AT1G03687	23	28	169	69
AP13CTG23174_s_at	AP13CTG23174	\\	50	70	118	139
AP13CTG23202_s_at	AP13CTG23202	AT4G31000	62	152	125	87
AP13CTG23231_at	AP13CTG23231	\\	233	151	261	692
AP13CTG23238_at	AP13CTG23238	AT1G70850	29	59	60	101
AP13CTG23240_at	AP13CTG23240	\\	71	208	302	565
AP13CTG23262_at	AP13CTG23262	AT3G59280	106	116	215	425
AP13CTG23281_s_at	AP13CTG23281	AT4G13640	37	82	20	113
AP13CTG23297_at	AP13CTG23297	AT4G32930	455	354	622	992
AP13CTG23318_at	AP13CTG23318	\\	56	91	99	140
AP13CTG23330_at	AP13CTG23330	AT3G44010	1900	2791	4133	2864
AP13CTG23331_s_at	AP13CTG23331	AT3G44010	1134	1564	2404	1896
AP13CTG23422_at	AP13CTG23422	\\	197	419	351	295
AP13CTG23452_s_at	AP13CTG23452	AT3G02730	134	203	228	358
AP13CTG23485_at	AP13CTG23485	\\	111	234	365	366
AP13CTG23496_at	AP13CTG23496	AT1G22600	33	23	70	743
AP13CTG23499_s_at	AP13CTG23499	AT1G17840	57	65	117	38
AP13CTG23527_at	AP13CTG23527	AT2G35980	56	138	36	18
AP13CTG23535_x_at	AP13CTG23535	AT3G63430	148	187	204	327
AP13CTG23538_s_at	AP13CTG23538	AT1G24480	32	46	41	107
AP13CTG23544_at	AP13CTG23544	AT4G39860	664	1201	1215	1488
AP13CTG23545_at	AP13CTG23545	AT2G41840	182	193	418	369
AP13CTG23674_at	AP13CTG23674	AT3G62550	78	116	298	766
AP13CTG23676_at	AP13CTG23676	AT3G62550	90	113	225	654
AP13CTG23734_at	AP13CTG23734	AT5G65020	75	122	191	117
AP13CTG23754_x_at	AP13CTG23754	AT3G58660	266	350	586	368
AP13CTG23806_at	AP13CTG23806	AT3G52525	42	39	113	86
AP13CTG23820RC_at	AP13CTG23820-RC	AT1G75080	543	696	1419	1301
AP13CTG23838_s_at	AP13CTG23838	AT2G15910	366	515	668	994
AP13CTG23875_at	AP13CTG23875	AT3G45210	544	1223	414	217
AP13CTG23885_s_at	AP13CTG23885	AT3G46560	3550	5295	6340	7411
AP13CTG23924_s_at	AP13CTG23924	AT5G58320	108	114	162	218
AP13CTG23927_at	AP13CTG23927	AT5G62950	79	82	107	212
AP13CTG23937_s_at	AP13CTG23937	AT4G20310	265	331	427	628
AP13CTG23939_s_at	AP13CTG23939	AT3G52580	1016	1493	2418	2292
AP13CTG23988_at	AP13CTG23988	AT1G69530	147	119	395	56
AP13CTG23993_at	AP13CTG23993	AT3G07910	175	262	347	405
AP13CTG24021_at	AP13CTG24021	AT3G18570	11	11	22	120
AP13CTG24031_s_at	AP13CTG24031	AT4G31460	172	248	304	479
AP13CTG24069_at	AP13CTG24069	AT5G64830	70	151	151	229
AP13CTG24102_s_at	AP13CTG24102	\\	29	82	105	83
AP13CTG24121_at	AP13CTG24121	AT3G18280	149	111	570	2047
AP13CTG24155_at	AP13CTG24155	AT4G34540	102	104	174	225
AP13CTG24165_at	AP13CTG24165	AT3G23490	88	235	200	526
AP13CTG24183_at	AP13CTG24183	AT1G71780	404	419	655	925
AP13CTG24187_s_at	AP13CTG24187	AT1G64110	281	490	1154	1608
AP13CTG24218_at	AP13CTG24218	AT2G38830	82	119	85	193
AP13CTG24241RC_at	AP13CTG24241-RC	AT2G40000	326	821	173	124
AP13CTG24263_at	AP13CTG24263	AT1G24095	70	89	121	165
AP13CTG24367_at	AP13CTG24367	AT1G27410	128	140	137	295
AP13CTG24376_at	AP13CTG24376	AT1G68300	114	106	204	341
AP13CTG24380_at	AP13CTG24380	AT4G40042	120	127	253	324
AP13CTG24457_at	AP13CTG24457	AT5G66005	156	159	281	444
AP13CTG24458_at	AP13CTG24458	AT2G25810	91	2148	201	598
AP13CTG24515_at	AP13CTG24515	AT2G31370	65	72	189	76
AP13CTG24523_s_at	AP13CTG24523	\\	38	56	110	55
AP13CTG24555_at	AP13CTG24555	AT4G21620	277	241	1085	952
AP13CTG24584_s_at	AP13CTG24584	AT3G26360	433	517	901	965
AP13CTG24677_s_at	AP13CTG24677	AT2G14820	57	48	119	49
AP13CTG24709_at	AP13CTG24709	AT1G75980	85	116	196	227
AP13CTG24728_at	AP13CTG24728	AT1G24130	352	1168	287	473
AP13CTG24786_s_at	AP13CTG24786	AT5G59570	92	124	143	202
AP13CTG24802_at	AP13CTG24802	AT1G17880	31	31	100	43
AP13CTG24832_at	AP13CTG24832	\\	44	42	96	121
AP13CTG24874_s_at	AP13CTG24874	AT1G12920	1066	996	2397	2650
AP13CTG24895_at	AP13CTG24895	AT5G22500	52	51	137	38
AP13CTG24905_at	AP13CTG24905	AT3G50380	92	155	113	218
AP13CTG24937_at	AP13CTG24937	AT1G48200	432	673	1468	1442
AP13CTG24974_s_at	AP13CTG24974	AT1G80980	136	196	290	459
AP13CTG25032_at	AP13CTG25032	\\	49	56	67	127
AP13CTG25057_at	AP13CTG25057	AT2G25295	32	30	113	33
AP13CTG25110_s_at	AP13CTG25110	AT1G15200	397	535	578	929
AP13CTG25139_x_at	AP13CTG25139	\\	69	41	58	196
AP13CTG25154_s_at	AP13CTG25154	AT3G25040	409	401	931	1083
AP13CTG25179_at	AP13CTG25179	\\	174	150	172	352
AP13CTG25183_s_at	AP13CTG25183	AT5G22280	33	49	40	102
AP13CTG25207_at	AP13CTG25207	AT4G31790	55	39	186	242
AP13CTG25254_at	AP13CTG25254	AT5G60540	364	468	1257	1292
AP13CTG25282_s_at	AP13CTG25282	AT3G10740	9	143	17	293
AP13CTG25296_at	AP13CTG25296	AT2G46860	31	16	237	935
AP13CTG25323_at	AP13CTG25323	AT5G44240	51	62	61	174
AP13CTG25329_s_at	AP13CTG25329	\\	114	132	120	311
AP13CTG25364_at	AP13CTG25364	AT3G08980	54	62	102	128
AP13CTG25400_s_at	AP13CTG25400	AT1G26370	149	176	201	311
AP13CTG25508_s_at	AP13CTG25508	AT4G13850	443	671	1087	960
AP13CTG25523_at	AP13CTG25523	AT5G59970	497	250	1164	395
AP13CTG25544_s_at	AP13CTG25544	AT4G37030	51	87	75	116
AP13CTG25568_at	AP13CTG25568	\\	46	111	111	137
AP13CTG25604_at	AP13CTG25604	AT1G27330	738	870	2004	2404
AP13CTG25634_at	AP13CTG25634	\\	139	103	98	317
AP13CTG25644_s_at	AP13CTG25644	AT5G01510	80	120	190	239
AP13CTG25656_s_at	AP13CTG25656	AT3G55640	110	81	181	401
AP13CTG25681_at	AP13CTG25681	AT3G12490	300	276	310	649
AP13CTG25699_s_at	AP13CTG25699	AT3G20800	122	124	200	278
AP13CTG25736_s_at	AP13CTG25736	\\	125	126	238	386
AP13CTG25825_s_at	AP13CTG25825	AT2G33740	490	440	717	993
AP13CTG25842_at	AP13CTG25842	AT3G09310	41	51	84	132
AP13CTG25856_s_at	AP13CTG25856	\\	269	303	595	758
AP13CTG25890_s_at	AP13CTG25890	\\	161	247	200	377
AP13CTG25936_s_at	AP13CTG25936	\\	23	70	89	173
AP13CTG26017_s_at	AP13CTG26017	\\	64	196	153	196
AP13CTG26022_at	AP13CTG26022	AT3G61610	114	252	586	379
AP13CTG26048_at	AP13CTG26048	AT5G03500	65	75	119	144
AP13CTG26097_s_at	AP13CTG26097	AT5G37360	71	97	100	153
AP13CTG26141_s_at	AP13CTG26141	AT1G51560	61	109	183	148
AP13CTG26145_s_at	AP13CTG26145	ATMG00270	34	67	73	161
AP13CTG26185_s_at	AP13CTG26185	AT3G12685	173	229	245	358
AP13CTG26203_at	AP13CTG26203	AT2G25810	9	126	20	39
AP13CTG26232_s_at	AP13CTG26232	AT3G04400	2613	3397	5512	5388
AP13CTG26249_s_at	AP13CTG26249	AT2G19385	154	179	267	329
AP13CTG26255_s_at	AP13CTG26255	AT3G44590	1501	2195	3881	2818
AP13CTG26259_at	AP13CTG26259	\\	39	40	109	123
AP13CTG26273_at	AP13CTG26273	\\	50	74	85	130
AP13CTG26277_s_at	AP13CTG26277	\\	26	57	59	135
AP13CTG26300_s_at	AP13CTG26300	\\	885	1924	1163	1492
AP13CTG26308_s_at	AP13CTG26308	AT3G15290	153	213	235	438
AP13CTG26315_s_at	AP13CTG26315	AT5G24840	145	471	326	356
AP13CTG26392_s_at	AP13CTG26392	AT5G52200	163	194	226	352
AP13CTG26408_s_at	AP13CTG26408	AT1G64185	112	129	177	253
AP13CTG26474_s_at	AP13CTG26474	AT4G12110	12	10	86	1386
AP13CTG26521_s_at	AP13CTG26521	AT2G26970	114	112	136	262
AP13CTG26545_s_at	AP13CTG26545	AT1G69200	61	145	545	12
AP13CTG26711_s_at	AP13CTG26711	\\	32	28	454	355
AP13CTG26725_s_at	AP13CTG26725	AT1G62850	385	410	369	887
AP13CTG26743_s_at	AP13CTG26743	AT3G51860	231	204	564	572
AP13CTG26749_s_at	AP13CTG26749	AT4G19400	114	150	222	290
AP13CTG26870_at	AP13CTG26870	AT2G02960	52	94	75	132
AP13CTG26889_s_at	AP13CTG26889	AT5G04620	722	1075	976	1535
AP13CTG26908_at	AP13CTG26908	\\	58	83	152	92
AP13CTG27014_s_at	AP13CTG27014	\\	84	125	81	199
AP13CTG27018_s_at	AP13CTG27018	AT1G21350	91	84	108	207
AP13CTG27022_s_at	AP13CTG27022	AT3G04400	744	847	1926	1962
AP13CTG27113_s_at	AP13CTG27113	AT5G37980	1207	1024	2242	3587
AP13CTG27122_x_at	AP13CTG27122	AT5G09380	27	54	75	107
AP13CTG27222_at	AP13CTG27222	AT1G04390	184	236	291	497
AP13CTG27232_s_at	AP13CTG27232	AT1G10780	44	44	93	122
AP13CTG27292_at	AP13CTG27292	AT3G18140	666	605	1779	1165
AP13CTG27334_at	AP13CTG27334	AT4G11220	90	69	95	181
AP13CTG27388_at	AP13CTG27388	AT1G53210	412	1142	496	600
AP13CTG27511_s_at	AP13CTG27511	AT3G18610	419	644	956	979
AP13CTG27541_s_at	AP13CTG27541	AT5G49220	176	367	206	465
AP13CTG27576_at	AP13CTG27576	AT4G21120	99	288	56	52
AP13CTG27581_at	AP13CTG27581	AT2G37510	44	55	112	138
AP13CTG27583_s_at	AP13CTG27583	AT1G77490	234	410	614	768
AP13CTG27597_s_at	AP13CTG27597	AT5G43150	55	115	141	370
AP13CTG27615RC_s_at	AP13CTG27615-RC	AT4G36730	253	245	268	559
AP13CTG27627_at	AP13CTG27627	AT2G43090	1009	1721	1945	2223
AP13CTG27669_s_at	AP13CTG27669	AT3G07950	56	116	239	486
AP13CTG27676_at	AP13CTG27676	AT2G16650	202	182	128	462
AP13CTG27686_s_at	AP13CTG27686	AT1G55750	264	310	581	616
AP13CTG27690_at	AP13CTG27690	AT3G18000	96	61	258	571
AP13CTG27704_at	AP13CTG27704	AT4G13010	99	200	448	389
AP13CTG27715_at	AP13CTG27715	AT5G43680	15	24	66	111
AP13CTG27718_at	AP13CTG27718	AT1G59780	88	90	185	263
AP13CTG27759_at	AP13CTG27759	AT1G12650	114	167	303	344
AP13CTG27774_s_at	AP13CTG27774	AT1G08640	869	982	1684	1997
AP13CTG27779_s_at	AP13CTG27779	AT4G04790	81	81	144	204
AP13CTG27946_s_at	AP13CTG27946	\\	69	86	92	189
AP13CTG28010_s_at	AP13CTG28010	AT2G37975	166	166	213	452
AP13CTG28017_s_at	AP13CTG28017	AT1G52600	89	139	184	308
AP13CTG28041_s_at	AP13CTG28041	AT1G26520	59	82	151	207
AP13CTG28048_s_at	AP13CTG28048	AT2G26810	74	170	230	293
AP13CTG28103_s_at	AP13CTG28103	\\	289	331	769	766
AP13CTG28107_s_at	AP13CTG28107	AT2G02390	474	1105	691	827
AP13CTG28117_s_at	AP13CTG28117	AT4G08900	312	321	513	764
AP13CTG28207_s_at	AP13CTG28207	\\	166	423	358	308
AP13CTG28271_at	AP13CTG28271	AT2G26900	25	34	43	108
AP13CTG28292_s_at	AP13CTG28292	AT3G44010	2103	2883	4119	4720
AP13CTG28308_s_at	AP13CTG28308	AT5G50310	254	326	431	509
AP13CTG28320_s_at	AP13CTG28320	AT5G16715	71	200	92	255
AP13CTG28471_at	AP13CTG28471	AT5G35560	345	506	429	732
AP13CTG28515_at	AP13CTG28515	AT3G57520	265	58	200	609
AP13CTG28517_at	AP13CTG28517	AT3G57520	778	395	1223	1828
AP13CTG28641_s_at	AP13CTG28641	AT5G50400	239	589	681	658
AP13CTG28652_s_at	AP13CTG28652	AT1G78390	9	11	51	115
AP13CTG28670_s_at	AP13CTG28670	AT3G23920	498	385	1470	2751
AP13CTG28675_s_at	AP13CTG28675	AT1G02260	57	219	35	21
AP13CTG28701_s_at	AP13CTG28701	AT1G61430	74	60	75	237
AP13CTG28710_s_at	AP13CTG28710	AT3G23560	58	84	140	249
AP13CTG28715_s_at	AP13CTG28715	AT4G16360	70	132	96	168
AP13CTG28754_s_at	AP13CTG28754	AT1G02850	20	36	91	214
AP13CTG28766_s_at	AP13CTG28766	AT3G26410	75	110	150	163
AP13CTG28858_s_at	AP13CTG28858	AT5G25460	75	85	213	179
AP13CTG28886_x_at	AP13CTG28886	AT2G38820	144	620	158	562
AP13CTG28887_x_at	AP13CTG28887	AT2G38820	324	869	519	1108
AP13CTG28939_s_at	AP13CTG28939	AT5G55830	38	134	44	47
AP13CTG28970_at	AP13CTG28970	\\	110	120	167	292
AP13CTG29032_x_at	AP13CTG29032	AT1G09420	209	144	464	606
AP13CTG29043_at	AP13CTG29043	AT5G11840	24	91	74	123
AP13CTG29044_s_at	AP13CTG29044	AT5G27290	62	107	103	193
AP13CTG29089_at	AP13CTG29089	AT4G16160	38	34	160	695
AP13CTG29105_x_at	AP13CTG29105	AT3G02555	61	133	102	220
AP13CTG29140_at	AP13CTG29140	\\	79	81	122	461
AP13CTG29155_s_at	AP13CTG29155	AT4G15130	1882	2128	2779	4664
AP13CTG29172_s_at	AP13CTG29172	AT5G08020	29	15	126	11
AP13CTG29194_s_at	AP13CTG29194	\\	33	66	90	127
AP13CTG29216_at	AP13CTG29216	AT3G09310	43	66	43	108
AP13CTG29253_at	AP13CTG29253	AT5G11280	54	59	61	116
AP13CTG29255_at	AP13CTG29255	\\	148	180	283	368
AP13CTG29300_s_at	AP13CTG29300	AT3G28860	38	36	110	35
AP13CTG29319RC_s_at	AP13CTG29319-RC	AT5G52340	116	138	462	1073
AP13CTG29376_s_at	AP13CTG29376	AT1G21760	448	479	524	944
AP13CTG29396_s_at	AP13CTG29396	AT2G02570	119	114	173	307
AP13CTG29412RC_at	AP13CTG29412-RC	AT1G34030	49	638	767	200
AP13CTG29414_s_at	AP13CTG29414	AT5G16040	304	456	645	436
AP13CTG29578_s_at	AP13CTG29578	\\	64	125	95	149
AP13CTG29587_x_at	AP13CTG29587	AT5G62600	57	53	60	126
AP13CTG29650_at	AP13CTG29650	AT5G66250	147	149	565	655
AP13CTG29665_s_at	AP13CTG29665	AT5G64460	58	80	143	228
AP13CTG29685_at	AP13CTG29685	\\	51	69	78	110
AP13CTG29687_at	AP13CTG29687	AT5G06060	136	149	112	305
AP13CTG29749_s_at	AP13CTG29749	AT5G11850	85	113	172	167
AP13CTG29781_at	AP13CTG29781	AT2G30390	22	69	70	103
AP13CTG29800_s_at	AP13CTG29800	AT5G20080	699	550	1605	1265
AP13CTG29807_at	AP13CTG29807	AT3G07370	122	220	276	362
AP13CTG29897_at	AP13CTG29897	\\	94	153	206	352
AP13CTG29928_at	AP13CTG29928	AT5G63810	43	57	149	43
AP13CTG30019_s_at	AP13CTG30019	AT1G16520	133	112	330	74
AP13CTG30081_at	AP13CTG30081	AT1G02870	290	310	397	609
AP13CTG30082RC_s_at	AP13CTG30082-RC	AT3G15420	141	113	113	300
AP13CTG30101_at	AP13CTG30101	\\	48	89	89	124
AP13CTG30107_s_at	AP13CTG30107	AT3G51860	39	46	77	226
AP13CTG30118_at	AP13CTG30118	\\	70	89	124	300
AP13CTG30159_x_at	AP13CTG30159	\\	67	120	145	92
AP13CTG30169_at	AP13CTG30169	AT2G18950	11	114	42	75
AP13CTG30221_s_at	AP13CTG30221	AT3G48330	223	341	468	683
AP13CTG30241_s_at	AP13CTG30241	AT1G78995	47	51	55	103
AP13CTG30243_s_at	AP13CTG30243	\\	42	100	104	74
AP13CTG30274_at	AP13CTG30274	\\	87	96	292	326
AP13CTG30280_s_at	AP13CTG30280	AT1G09794	525	574	1000	1969
AP13CTG30291_s_at	AP13CTG30291	\\	45	75	128	91
AP13CTG30304_s_at	AP13CTG30304	AT2G22650	66	129	120	183
AP13CTG30319RC_at	AP13CTG30319-RC	AT5G09760	85	119	156	179
AP13CTG30324_s_at	AP13CTG30324	AT3G20810	67	501	753	660
AP13CTG30370_s_at	AP13CTG30370	AT4G04190	58	81	102	117
AP13CTG30410_s_at	AP13CTG30410	AT1G04230	196	284	483	710
AP13CTG30497_s_at	AP13CTG30497	AT1G54610	66	72	104	134
AP13CTG30501_s_at	AP13CTG30501	AT5G65250	76	114	192	197
AP13CTG30513_s_at	AP13CTG30513	\\	59	43	50	134
AP13CTG30516_s_at	AP13CTG30516	\\	44	130	82	83
AP13CTG30585_s_at	AP13CTG30585	AT2G05642	49	39	38	109
AP13CTG30613_s_at	AP13CTG30613	AT1G67300	129	140	102	273
AP13CTG30615_at	AP13CTG30615	\\	67	86	42	151
AP13CTG30635_s_at	AP13CTG30635	\\	134	155	189	321
AP13CTG30690_s_at	AP13CTG30690	AT4G17370	49	65	130	164
AP13CTG30711_s_at	AP13CTG30711	AT2G46820	81	101	131	452
AP13CTG30721_s_at	AP13CTG30721	AT3G24506	3333	4640	4688	6752
AP13CTG30738_at	AP13CTG30738	AT3G07670	45	60	69	105
AP13CTG30759_s_at	AP13CTG30759	AT1G27760	109	172	166	320
AP13CTG30785_s_at	AP13CTG30785	\\	153	180	391	346
AP13CTG30842_s_at	AP13CTG30842	AT4G29400	62	92	156	170
AP13CTG30901_s_at	AP13CTG30901	AT2G38670	204	177	414	505
AP13CTG30903_s_at	AP13CTG30903	AT4G38130	107	101	237	239
AP13CTG30943_s_at	AP13CTG30943	\\	139	121	86	328
AP13CTG30958_at	AP13CTG30958	AT4G17550	14	16	146	264
AP13CTG30980_at	AP13CTG30980	\\	28	17	39	152
AP13CTG31013_s_at	AP13CTG31013	AT1G15200	147	201	262	359
AP13CTG31027_at	AP13CTG31027	\\	100	91	124	215
AP13CTG31029_s_at	AP13CTG31029	AT5G62000	118	178	208	313
AP13CTG31079_s_at	AP13CTG31079	AT2G38610	50	60	76	115
AP13CTG31131_s_at	AP13CTG31131	\\	44	249	118	51
AP13CTG31198_s_at	AP13CTG31198	\\	112	242	167	113
AP13CTG31200_s_at	AP13CTG31200	AT1G15150	73	59	155	343
AP13CTG31229_at	AP13CTG31229	AT4G13220	365	336	659	942
AP13CTG31324_at	AP13CTG31324	\\	83	134	205	234
AP13CTG31340_at	AP13CTG31340	AT1G20696	94	113	207	446
AP13CTG31479_s_at	AP13CTG31479	AT1G67300	231	277	321	603
AP13CTG31533_at	AP13CTG31533	AT2G37195	119	131	191	329
AP13CTG31652_at	AP13CTG31652	\\	14	52	87	146
AP13CTG31653_s_at	AP13CTG31653	AT1G21065	44	58	65	103
AP13CTG31701_at	AP13CTG31701	AT2G03780	143	161	298	310
AP13CTG31850_s_at	AP13CTG31850	AT3G62550	29	282	40	414
AP13CTG31876_s_at	AP13CTG31876	AT5G16190	206	298	400	554
AP13CTG31884_at	AP13CTG31884	AT5G13510	51	46	68	145
AP13CTG31908_at	AP13CTG31908	AT2G37270	53	55	135	98
AP13CTG31909RC_s_at	AP13CTG31909-RC	\\	25	45	29	144
AP13CTG31954_s_at	AP13CTG31954	\\	185	369	392	542
AP13CTG32049_s_at	AP13CTG32049	AT4G25570	195	275	544	1320
AP13CTG32068_s_at	AP13CTG32068	AT1G54310	29	81	121	170
AP13CTG32077_x_at	AP13CTG32077	AT5G61380	21	142	83	129
AP13CTG32098_s_at	AP13CTG32098	AT1G11390	141	274	260	288
AP13CTG32099_s_at	AP13CTG32099	AT3G18210	406	386	630	948
AP13CTG32206_at	AP13CTG32206	AT4G09140	45	93	155	94
AP13CTG32240_at	AP13CTG32240	AT3G22490	156	121	3790	7776
AP13CTG32296_at	AP13CTG32296	AT5G39830	48	49	48	133
AP13CTG32306_s_at	AP13CTG32306	\\	24	93	155	169
AP13CTG32310_s_at	AP13CTG32310	AT1G72090	37	71	119	98
AP13CTG32333_at	AP13CTG32333	AT5G56710	100	83	235	193
AP13CTG32414_s_at	AP13CTG32414	AT2G47300	43	68	96	128
AP13CTG32416_s_at	AP13CTG32416	AT5G08630	78	94	170	163
AP13CTG32424_at	AP13CTG32424	AT1G75510	59	48	122	286
AP13CTG32447_s_at	AP13CTG32447	\\	88	69	181	89
AP13CTG32454_at	AP13CTG32454	\\	182	321	672	1231
AP13CTG32471_at	AP13CTG32471	\\	37	33	36	138
AP13CTG32526_at	AP13CTG32526	AT3G16780	87	162	241	191
AP13CTG32594_at	AP13CTG32594	AT2G42005	313	643	329	318
AP13CTG32629_s_at	AP13CTG32629	AT1G20890	107	144	188	240
AP13CTG32640_s_at	AP13CTG32640	AT1G52920	294	388	438	837
AP13CTG32672_s_at	AP13CTG32672	ATMG01190	165	299	223	354
AP13CTG33163_s_at	AP13CTG33163	\\	22	177	322	129
AP13CTG34009_s_at	AP13CTG34009	AT1G02850	97	213	134	378
AP13CTG34141_s_at	AP13CTG34141	AT1G56220	707	1770	1283	2329
AP13CTG34919_s_at	AP13CTG34919	AT1G19530	353	1539	654	2862
AP13CTG35029_s_at	AP13CTG35029	AT1G17680	192	578	525	300
AP13CTG35146_s_at	AP13CTG35146	AT5G04750	2628	2540	8895	12592
AP13CTG35568_s_at	AP13CTG35568	AT2G13770	69	155	104	118
AP13CTG36074_at	AP13CTG36074	AT1G74270	50	80	227	161
AP13CTG36208_s_at	AP13CTG36208	AT2G29910	398	348	851	592
AP13CTG36210_s_at	AP13CTG36210	AT5G46560	514	988	1180	1145
AP13CTG36253_s_at	AP13CTG36253	AT4G03410	132	393	721	692
AP13CTG36366_s_at	AP13CTG36366	AT3G22810	73	155	87	44
AP13CTG36715_s_at	AP13CTG36715	AT4G00420	85	135	195	221
AP13CTG36824_s_at	AP13CTG36824	AT4G37040	111	106	154	229
AP13CTG37482_x_at	AP13CTG37482	AT5G13490	517	1252	975	486
AP13CTG37918_s_at	AP13CTG37918	AT3G05480	104	143	185	211
AP13CTG38084_s_at	AP13CTG38084	\\	329	331	873	817
AP13CTG38096_s_at	AP13CTG38096	AT4G37030	135	209	187	295
AP13CTG38126_s_at	AP13CTG38126	AT5G58240	161	179	352	355
AP13CTG38132_s_at	AP13CTG38132	AT1G71696	230	361	442	539
AP13CTG38141_s_at	AP13CTG38141	AT4G27940	52	46	69	149
AP13CTG38163_s_at	AP13CTG38163	AT5G17370	398	548	672	993
AP13CTG39446_s_at	AP13CTG39446	AT3G14470	48	143	70	66
AP13CTG39495_s_at	AP13CTG39495	AT5G65685	25	22	48	104
AP13CTG39511_s_at	AP13CTG39511	\\	25	53	58	153
AP13CTG40196_at	AP13CTG40196	AT2G10940	137	231	514	423
AP13CTG40470_s_at	AP13CTG40470	AT1G71070	468	365	517	965
AP13CTG40547_s_at	AP13CTG40547	AT3G20480	68	109	94	208
AP13CTG40993_s_at	AP13CTG40993	AT2G43560	41	46	79	126
AP13CTG41354_at	AP13CTG41354	AT1G52500	215	256	359	500
AP13CTG41466_at	AP13CTG41466	AT1G11650	33	26	31	114
AP13CTG41635_at	AP13CTG41635	AT5G09500	85	86	171	107
AP13CTG42013_s_at	AP13CTG42013	AT4G33090	98	220	148	119
AP13CTG42138_at	AP13CTG42138	\\	183	246	212	392
AP13CTG42335_at	AP13CTG42335	AT2G03690	92	92	102	205
AP13CTG43365_s_at	AP13CTG43365	AT5G18920	240	251	531	815
AP13CTG43942RC_s_at	AP13CTG43942-RC	AT1G35420	59	316	116	157
AP13CTG43968_s_at	AP13CTG43968	AT1G53530	211	320	655	566
AP13CTG44622_s_at	AP13CTG44622	AT5G11280	647	940	877	1322
AP13CTG44815_s_at	AP13CTG44815	AT1G69930	1335	1704	2146	3960
AP13CTG45460_at	AP13CTG45460	AT2G02850	93	111	395	69
AP13CTG45860_s_at	AP13CTG45860	AT1G80150	48	73	99	119
AP13CTG46166_at	AP13CTG46166	AT5G46140	26	60	18	144
AP13CTG47095_at	AP13CTG47095	\\	68	95	85	147
AP13CTG47219_at	AP13CTG47219	AT5G01930	24	43	62	108
AP13CTG47463_s_at	AP13CTG47463	\\	786	643	1516	1821
AP13CTG47963_at	AP13CTG47963	AT3G23890	47	86	107	99
AP13CTG48006_s_at	AP13CTG48006	\\	151	158	317	265
AP13CTG48249_s_at	AP13CTG48249	AT5G22320	90	133	182	171
AP13CTG48276_at	AP13CTG48276	\\	62	155	255	291
AP13CTG48547_s_at	AP13CTG48547	AT5G02502	145	131	224	293
AP13CTG48564_at	AP13CTG48564	ATCG01010	102	125	122	210
AP13CTG48882_at	AP13CTG48882	AT3G06700	203	307	639	624
AP13CTG49627_at	AP13CTG49627	\\	36	84	97	297
AP13CTG49967_at	AP13CTG49967	\\	126	473	422	22
AP13CTG50216_at	AP13CTG50216	\\	50	31	132	257
AP13CTG50559_at	AP13CTG50559	AT5G62930	44	45	63	122
AP13CTG50732_at	AP13CTG50732	AT5G13710	74	125	164	201
AP13CTG51007_s_at	AP13CTG51007	AT5G49890	138	117	239	289
AP13CTG51785_s_at	AP13CTG51785	AT1G17230	49	86	90	116
AP13CTG52410_at	AP13CTG52410	AT1G52300	191	401	637	652
AP13CTG52729_at	AP13CTG52729	AT4G36945	111	136	176	304
AP13CTG53121_s_at	AP13CTG53121	\\	75	160	228	722
AP13CTG53332_at	AP13CTG53332	AT4G18100	476	681	997	909
AP13CTG53847_at	AP13CTG53847	\\	53	175	133	319
AP13CTG53958_at	AP13CTG53958	AT5G62300	623	1011	1571	1550
AP13CTG54129_at	AP13CTG54129	AT5G04040	56	41	40	173
AP13CTG54383_at	AP13CTG54383	\\	157	487	304	491
AP13CTG54460_s_at	AP13CTG54460	AT2G37250	413	529	499	928
AP13CTG54559_s_at	AP13CTG54559	AT3G21110	400	307	396	929
AP13CTG54565_at	AP13CTG54565	AT3G02560	1661	2562	4494	4399
AP13CTG54571_at	AP13CTG54571	\\	419	246	468	1191
AP13CTG54643_s_at	AP13CTG54643	\\	105	115	141	731
AP13CTG54715_at	AP13CTG54715	\\	41	37	107	130
AP13CTG55019_x_at	AP13CTG55019	AT3G48120	344	423	626	845
AP13CTG55149_at	AP13CTG55149	\\	35	121	183	45
AP13CTG55346_at	AP13CTG55346	\\	68	142	114	60
AP13CTG55347_at	AP13CTG55347	AT5G66780	84	72	393	1991
AP13CTG55385_at	AP13CTG55385	AT1G73885	20	34	122	201
AP13CTG55464_at	AP13CTG55464	AT4G25740	115	147	213	260
AP13CTG55494_at	AP13CTG55494	AT2G44680	202	298	326	603
AP13CTG55510_s_at	AP13CTG55510	AT5G08040	840	882	1666	1791
AP13CTG55536_at	AP13CTG55536	\\	78	133	249	482
AP13CTG55562_at	AP13CTG55562	AT5G46890	103	68	102	237
AP13CTG55579_s_at	AP13CTG55579	AT5G28060	349	486	632	904
AP13CTG55715_s_at	AP13CTG55715	\\	442	351	525	915
AP13CTG55737_at	AP13CTG55737	AT1G33140	491	530	1198	1283
AP13CTG55774_at	AP13CTG55774	AT1G57660	325	410	1028	1331
AP13CTG55793_at	AP13CTG55793	AT4G00100	218	382	695	788
AP13CTG55968_at	AP13CTG55968	AT1G68550	1617	2572	3318	2934
AP13CTG56204_at	AP13CTG56204	AT5G24090	26	41	63	254
AP13CTG56391_at	AP13CTG56391	AT3G05560	36	52	87	114
AP13CTG56406_at	AP13CTG56406	AT5G15860	45	33	60	122
AP13CTG56655_at	AP13CTG56655	AT2G44730	50	53	66	101
AP13CTG57059_at	AP13CTG57059	AT4G33625	82	91	450	1142
AP13CTG57616_s_at	AP13CTG57616	AT2G19830	609	589	787	1284
AP13CTG57690_s_at	AP13CTG57690	AT1G16470	125	130	205	285
AP13CTG57737_at	AP13CTG57737	\\	95	125	83	242
AP13CTG57860_at	AP13CTG57860	AT5G06060	327	428	535	838
AP13CTG58754_s_at	AP13CTG58754	AT4G00850	181	422	287	307
AP13CTG58822_at	AP13CTG58822	\\	353	958	756	668
AP13CTG58827_at	AP13CTG58827	AT3G06700	1945	2792	4622	6507
AP13CTG58832_at	AP13CTG58832	AT5G66390	35	136	31	22
AP13CTG58842_at	AP13CTG58842	AT2G18196	194	391	166	218
AP13CTG58882_at	AP13CTG58882	AT2G02850	261	249	249	798
AP13CTG58898_at	AP13CTG58898	AT5G56550	46	158	32	75
AP13CTG58912_at	AP13CTG58912	AT3G04610	211	478	423	371
AP13CTG58925_at	AP13CTG58925	AT5G09500	274	345	701	442
AP13CTG58929_s_at	AP13CTG58929	\\	128	75	508	50
AP13CTG58940_at	AP13CTG58940	AT5G02560	297	142	1294	91
AP13CTG58947_at	AP13CTG58947	AT2G38905	110	32	154	1108
AP13CTG58979_at	AP13CTG58979	AT5G02450	151	218	416	240
AP13CTG58983_s_at	AP13CTG58983	AT3G53990	191	231	550	326
AP13CTG59042_s_at	AP13CTG59042	AT3G23390	109	142	220	357
AP13CTG59044_at	AP13CTG59044	AT5G03345	1085	1067	1692	2347
AP13CTG59052_x_at	AP13CTG59052	\\	83	37	243	385
AP13CTG59080_s_at	AP13CTG59080	\\	130	118	140	269
AP13CTG59082_at	AP13CTG59082	AT1G14450	367	462	779	845
AP13CTG59085RC_at	AP13CTG59085-RC	AT2G19810	180	429	168	467
AP13CTG59105_at	AP13CTG59105	AT2G46540	405	493	815	735
AP13CTG59127_at	AP13CTG59127	AT5G47550	512	811	1300	1191
AP13CTG59150_at	AP13CTG59150	AT3G06610	566	469	754	1156
AP13CTG59165_at	AP13CTG59165	AT5G61170	327	419	687	946
AP13CTG59186_s_at	AP13CTG59186	AT1G20696	408	356	688	892
AP13CTG59207_at	AP13CTG59207	AT1G64980	45	36	176	40
AP13CTG59209_at	AP13CTG59209	AT3G44010	206	289	406	501
AP13CTG59212_at	AP13CTG59212	AT2G38640	76	132	47	442
AP13CTG59273_at	AP13CTG59273	AT1G65230	56	63	54	122
AP13CTG60283_at	AP13CTG60283	\\	162	280	455	521
AP13CTG60556_s_at	AP13CTG60556	AT2G44360	107	99	157	253
AP13CTG60691_at	AP13CTG60691	AT3G03960	32	30	39	120
AP13CTG60902_at	AP13CTG60902	AT4G15130	175	290	361	965
AP13CTG61116_at	AP13CTG61116	AT1G19740	157	447	211	548
AP13CTG61448_at	AP13CTG61448	AT1G71340	72	50	40	171
AP13CTG61519_at	AP13CTG61519	AT4G17486	124	146	237	331
AP13CTG61612_s_at	AP13CTG61612	AT1G80230	682	871	1531	1487
AP13CTG61840_at	AP13CTG61840	AT3G11900	54	54	97	156
AP13CTG62002_s_at	AP13CTG62002	AT1G71900	165	192	240	353
AP13CTG62236_s_at	AP13CTG62236	AT1G80770	52	50	89	149
AP13CTG63173_at	AP13CTG63173	\\	47	64	218	206
AP13CTG63233_at	AP13CTG63233	AT4G28360	544	702	1260	1189
AP13CTG63752_at	AP13CTG63752	AT1G09920	54	81	64	156
AP13CTG63768_s_at	AP13CTG63768	AT2G29530	6	125	6	366
AP13CTG63813_at	AP13CTG63813	AT2G47830	192	287	257	558
AP13CTG64050_at	AP13CTG64050	\\	69	74	109	151
AP13CTG64209_s_at	AP13CTG64209	AT5G02020	272	395	257	1253
AP13CTG64375_at	AP13CTG64375	AT4G08500	44	93	72	103
AP13CTG64659_s_at	AP13CTG64659	AT5G28050	86	95	224	141
AP13CTG64721_s_at	AP13CTG64721	AT5G40480	354	402	720	563
AP13CTG65573_s_at	AP13CTG65573	AT3G53740	459	671	1261	1061
AP13CTG65599_at	AP13CTG65599	AT2G45860	174	212	269	416
AP13CTG66054_at	AP13CTG66054	\\	1140	1345	2619	1937
AP13CTG66302_at	AP13CTG66302	AT1G10390	48	87	118	108
AP13CTG66643_at	AP13CTG66643	AT4G08330	225	310	290	611
AP13CTG66980_at	AP13CTG66980	AT2G46230	280	380	411	647
AP13CTG67308_s_at	AP13CTG67308	AT2G44820	797	1441	1750	2073
AP13CTG67381_at	AP13CTG67381	AT5G03970	288	354	406	627
AP13CTG68330_at	AP13CTG68330	AT3G58530	538	609	1268	1388
AP13CTG68675_s_at	AP13CTG68675	AT1G75670	421	629	655	937
AP13CTG68863_at	AP13CTG68863	AT5G04840	88	175	232	186
AP13CTG69025_at	AP13CTG69025	AT5G63310	66	76	221	248
AP13CTG69193_at	AP13CTG69193	AT5G25120	624	1314	413	306
AP13CTG69218_at	AP13CTG69218	AT2G28600	119	157	227	290
AP13CTG69253_at	AP13CTG69253	\\	359	284	403	1159
AP13CTG69549_s_at	AP13CTG69549	AT5G65250	41	45	61	104
AP13CTG69791_at	AP13CTG69791	\\	14	28	230	120
AP13CTG70573_s_at	AP13CTG70573	AT2G24290	226	392	515	965
AP13CTG71064_at	AP13CTG71064	AT1G68260	41	44	122	114
AP13CTG71175_at	AP13CTG71175	AT4G38900	226	243	176	499
AP13CTG71457_at	AP13CTG71457	\\	25	69	107	108
AP13CTG71705_at	AP13CTG71705	\\	77	191	92	239
AP13CTG72602_at	AP13CTG72602	AT1G64890	254	104	239	622
AP13CTG73726_at	AP13CTG73726	AT1G77930	243	331	399	653
AP13CTG73731_at	AP13CTG73731	\\	432	483	995	1528
AP13CTG74028_at	AP13CTG74028	AT4G21860	317	295	523	931
AP13CTG74049_at	AP13CTG74049	\\	164	157	124	458
AP13CTG74956_at	AP13CTG74956	AT1G56423	391	423	304	806
AP13CTG75102_s_at	AP13CTG75102	AT2G27490	309	275	660	464
AP13CTG77029_at	AP13CTG77029	\\	94	298	131	21
AP13ITG32873_s_at	AP13ISTG32873	AT2G27040	107	162	132	244
AP13ITG33189_s_at	AP13ISTG33189	\\	419	401	208	851
AP13ITG33322_s_at	AP13ISTG33322	AT3G11930	1239	1596	1268	2693
AP13ITG33398_s_at	AP13ISTG33398	AT4G00260	40	200	109	98
AP13ITG33407_s_at	AP13ISTG33407	\\	55	76	118	248
AP13ITG33444_s_at	AP13ISTG33444	\\	833	1611	1711	1983
AP13ITG33556_s_at	AP13ISTG33556	AT3G61860	52	66	135	193
AP13ITG33723_s_at	AP13ISTG33723	AT1G04640	31	20	35	104
AP13ITG33726_s_at	AP13ISTG33726	AT1G04640	81	69	174	341
AP13ITG33791_s_at	AP13ISTG33791	\\	147	922	1457	931
AP13ITG33928_s_at	AP13ISTG33928	AT1G02880	27	26	98	142
AP13ITG33933_x_at	AP13ISTG33933	AT1G02880	67	22	69	169
AP13ITG33987_s_at	AP13ISTG33987	AT5G04620	297	569	628	699
AP13ITG34076_s_at	AP13ISTG34076	AT5G05080	89	152	186	212
AP13ITG34173_s_at	AP13ISTG34173	\\	299	420	551	686
AP13ITG34197_s_at	AP13ISTG34197	AT5G33320	44	138	10	28
AP13ITG34257_s_at	AP13ISTG34257	AT1G01020	104	197	261	396
AP13ITG34262_s_at	AP13ISTG34262	AT2G41050	100	116	457	137
AP13ITG34299_s_at	AP13ISTG34299	AT1G21350	133	191	196	366
AP13ITG34345_s_at	AP13ISTG34345	AT1G56220	160	760	844	2032
AP13ITG34390_s_at	AP13ISTG34390	AT5G58490	45	79	106	130
AP13ITG34487_x_at	AP13ISTG34487	AT4G31600	7	50	126	8
AP13ITG34510_s_at	AP13ISTG34510	AT1G70500	243	292	492	403
AP13ITG34535_s_at	AP13ISTG34535	AT4G25910	103	128	230	300
AP13ITG34556_s_at	AP13ISTG34556	AT4G02050	142	404	171	335
AP13ITG34624_s_at	AP13ISTG34624	AT5G22920	337	773	382	642
AP13ITG34662_s_at	AP13ISTG34662	AT1G05850	42	27	76	155
AP13ITG34683_s_at	AP13ISTG34683	AT1G52820	122	172	263	181
AP13ITG34732_s_at	AP13ISTG34732	AT4G25440	77	450	185	212
AP13ITG34764_s_at	AP13ISTG34764	\\	43	207	150	112
AP13ITG34821_s_at	AP13ISTG34821	AT5G20240	18	66	75	134
AP13ITG34917_s_at	AP13ISTG34917	\\	54	110	48	106
AP13ITG35017_s_at	AP13ISTG35017	AT3G12060	61	103	77	149
AP13ITG35018_s_at	AP13ISTG35018	AT3G12060	63	90	79	187
AP13ITG35117_s_at	AP13ISTG35117	AT4G31770	77	91	135	227
AP13ITG35282_s_at	AP13ISTG35282	AT2G15000	62	137	186	317
AP13ITG35368_s_at	AP13ISTG35368	\\	130	206	268	198
AP13ITG35460_at	AP13ISTG35460	\\	38	147	42	220
AP13ITG35521_s_at	AP13ISTG35521	AT5G63060	107	148	245	330
AP13ITG35603_s_at	AP13ISTG35603	AT1G04170	179	288	303	488
AP13ITG35653_s_at	AP13ISTG35653	AT1G74740	75	111	131	168
AP13ITG35683_s_at	AP13ISTG35683	AT5G19300	374	650	766	1051
AP13ITG35784_s_at	AP13ISTG35784	\\	87	144	105	202
AP13ITG35805_s_at	AP13ISTG35805	AT1G69980	155	165	249	379
AP13ITG35829_s_at	AP13ISTG35829	AT3G58610	55	128	66	85
AP13ITG35848_s_at	AP13ISTG35848	\\	31	80	105	113
AP13ITG35849_s_at	AP13ISTG35849	\\	139	210	282	297
AP13ITG35897_s_at	AP13ISTG35897	AT5G18130	93	121	212	522
AP13ITG35944_at	AP13ISTG35944	\\	45	67	133	147
AP13ITG36018_s_at	AP13ISTG36018	AT5G45920	212	240	451	294
AP13ITG36069_s_at	AP13ISTG36069	AT1G71340	61	100	193	198
AP13ITG36071_s_at	AP13ISTG36071	AT1G71340	88	164	279	242
AP13ITG36077_s_at	AP13ISTG36077	\\	105	173	202	242
AP13ITG36092_s_at	AP13ISTG36092	AT2G18290	174	160	314	482
AP13ITG36163_s_at	AP13ISTG36163	AT3G05530	88	203	217	320
AP13ITG36190_s_at	AP13ISTG36190	\\	44	65	105	110
AP13ITG36193_s_at	AP13ISTG36193	AT1G08710	140	212	168	309
AP13ITG36211_s_at	AP13ISTG36211	AT5G46560	210	231	397	597
AP13ITG36251_at	AP13ISTG36251	AT4G03410	120	311	454	348
AP13ITG36352_at	AP13ISTG36352	\\	72	48	117	264
AP13ITG36456_s_at	AP13ISTG36456	\\	132	136	239	456
AP13ITG36526_s_at	AP13ISTG36526	AT3G56070	353	447	764	588
AP13ITG36570_s_at	AP13ISTG36570	\\	11	51	86	167
AP13ITG36671_s_at	AP13ISTG36671	AT2G31985	31	28	130	261
AP13ITG36672_s_at	AP13ISTG36672	AT2G31985	148	115	1566	3534
[truncated: 1,007 more rows]

## Sheet: Functional group of Crown genes
Functional groups of upregulated genes in switchgrass crowns
Bin	Name	Number of upregulated genes
1	PS	18
2	major CHO metabolism	10
3	minor CHO metabolism	20
4	glycolysis	10
6	gluconeogenese/ glyoxylate cycle	2
7	OPP	3
8	TCA / org. transformation	12
9	mitochondrial electron transport / ATP synthesis	25
10	cell wall	21
11	lipid metabolism	51
13	amino acid metabolism	38
14	S-assimilation	2
15	metal handling	11
16	secondary metabolism	44
17	hormone metabolism	23
18	Co-factor and vitamine metabolism	30
19	tetrapyrrole synthesis	7
20	stress	84
21	redox	37
22	polyamine metabolism	4
23	nucleotide metabolism	35
24	Biodegradation of Xenobiotics	12
25	C1-metabolism	2
26	misc	134
27	RNA	263
28	DNA	67
29	protein	440
30	signalling	70
31	cell	55
33	development	64
34	transport	94
35	not assigned	722
Functional subgroups of protein-related genes in switchgrass crowns
BinCode	BinName	Number of upregulated genes
29.1	Protein. Amino acid activation	8
29.2	Protein. Synthesis	193
29.3	Protein. Targeting	39
29.4	Protein. Posttranslational modification	44
29.5	Protein. Degradaion	129
29.6	Protein. Folding	13
29.7	Protein. Glycosylation	9
29.8	Protein. Assembly and cofactor ligation	5

## Sheet: Crown protein-related genes
Functional grouping of 440 protein related genes in switchgrass crowns
PviUT sequence ID	Arabidopsis homolog	BinCode	BinName	Description
AP13CTG07318	AT1G09150	29.1	protein.aa activation	pseudouridine synthase and archaeosine transglycosylase (PUA) domain-containing protein | chr1:2946229-2949159 FORWARD
AP13CTG13501	AT1G18950	29.1	protein.aa activation	aminoacyl-tRNA synthetase family | chr1:6546399-6551887 FORWARD
AP13CTG14040	AT2G25840	29.1	protein.aa activation	Symbols: OVA4 | OVA4 (ovule abortion 4); ATP binding / aminoacyl-tRNA ligase/ nucleotide binding / tryptophan-tRNA ligase | chr2:11021848-11025370 FORWARD
AP13CTG00066	AT2G40660	29.1	protein.aa activation	tRNA-binding region domain-containing protein | chr2:16965933-16969035 FORWARD
AP13ISTG65020	AT4G27490	29.1	protein.aa activation	3' exoribonuclease family domain 1-containing protein | chr4:13739806-13741803 FORWARD
AP13CTG28320	AT5G16715	29.1.9	protein.aa activation.valine-tRNA ligase	Symbols: EMB2247 | EMB2247 (embryo defective 2247); ATP binding / aminoacyl-tRNA ligase/ nucleotide binding / valine-tRNA ligase | chr5:5485353-5493520 FORWARD
AP13CTG15018	AT4G26870	29.1.12	protein.aa activation.aspartate-tRNA ligase	aspartyl-tRNA synthetase, putative / aspartate--tRNA ligase, putative | chr4:13505331-13507870 FORWARD
AP13CTG08697	AT1G25350	29.1.18	protein.aa activation.glutamine-tRNA ligase	Symbols: OVA9 | OVA9 (ovule abortion 9); glutamine-tRNA ligase | chr1:8889110-8894258 REVERSE
AP13ISTG56708	AT2G38140	29.2.1.1.1.1.31	protein.synthesis.ribosomal protein.prokaryotic.chloroplast.30S subunit.S31	Symbols: PSRP4 | PSRP4 (PLASTID-SPECIFIC RIBOSOMAL PROTEIN 4); structural constituent of ribosome | chr2:15980883-15981612 FORWARD
AP13CTG15648	AT5G24490	29.2.1.1.1.1.530	protein.synthesis.ribosomal protein.prokaryotic.chloroplast.30S subunit.S30A	30S ribosomal protein, putative | chr5:8365601-8367460 FORWARD
AP13CTG05858	AT3G63490	29.2.1.1.1.2.1	protein.synthesis.ribosomal protein.prokaryotic.chloroplast.50S subunit.L1	ribosomal protein L1 family protein | chr3:23444203-23446355 FORWARD
AP13CTG31884	AT5G13510	29.2.1.1.1.2.10	protein.synthesis.ribosomal protein.prokaryotic.chloroplast.50S subunit.L10	ribosomal protein L10 family protein | chr5:4341262-4342095 FORWARD
AP13CTG09862	AT4G35490	29.2.1.1.1.2.11	protein.synthesis.ribosomal protein.prokaryotic.chloroplast.50S subunit.L11	Symbols: MRPL11 | MRPL11 (MITOCHONDRIAL RIBOSOMAL PROTEIN L11); structural constituent of ribosome | chr4:16855902-16856674 FORWARD
AP13CTG17637	AT1G70190	29.2.1.1.1.2.12	protein.synthesis.ribosomal protein.prokaryotic.chloroplast.50S subunit.L12	ribosomal protein L12 family protein | chr1:26430543-26431578 FORWARD
AP13CTG15822	AT1G48350	29.2.1.1.1.2.18	protein.synthesis.ribosomal protein.prokaryotic.chloroplast.50S subunit.L18	ribosomal protein L18 family protein | chr1:17867204-17868342 FORWARD
AP13CTG09197	AT5G11750	29.2.1.1.1.2.19	protein.synthesis.ribosomal protein.prokaryotic.chloroplast.50S subunit.L19	ribosomal protein L19 family protein | chr5:3787230-3789212 FORWARD
AP13CTG05751	AT4G28360	29.2.1.1.1.2.22	protein.synthesis.ribosomal protein.prokaryotic.chloroplast.50S subunit.L22	ribosomal protein L22 family protein | chr4:14029009-14031040 REVERSE
AP13ISTG48362	AT4G28360	29.2.1.1.1.2.22	protein.synthesis.ribosomal protein.prokaryotic.chloroplast.50S subunit.L22	ribosomal protein L22 family protein | chr4:14029009-14031040 REVERSE
AP13CTG63233	AT4G28360	29.2.1.1.1.2.22	protein.synthesis.ribosomal protein.prokaryotic.chloroplast.50S subunit.L22	ribosomal protein L22 family protein | chr4:14029009-14031040 REVERSE
AP13CTG02938	AT5G23535	29.2.1.1.1.2.24	protein.synthesis.ribosomal protein.prokaryotic.chloroplast.50S subunit.L24	KOW domain-containing protein | chr5:7935401-7937372 FORWARD
AP13CTG17872	AT5G23535	29.2.1.1.1.2.24	protein.synthesis.ribosomal protein.prokaryotic.chloroplast.50S subunit.L24	KOW domain-containing protein | chr5:7935401-7937372 FORWARD
AP13CTG13986	AT2G16930	29.2.1.1.1.2.27	protein.synthesis.ribosomal protein.prokaryotic.chloroplast.50S subunit.L27	ribosomal protein L27 family protein | chr2:7341120-7342302 FORWARD
AP13ISTG45412	AT1G07320	29.2.1.1.1.2.4	protein.synthesis.ribosomal protein.prokaryotic.chloroplast.50S subunit.L4	Symbols: RPL4 | RPL4; poly(U) binding / structural constituent of ribosome | chr1:2249133-2250529 FORWARD
AP13CTG13821	AT3G03600	29.2.1.1.2.1.2	protein.synthesis.ribosomal protein.prokaryotic.mitochondrion.30S subunit.S2	Symbols: RPS2 | RPS2 (RIBOSOMAL PROTEIN S2); structural constituent of ribosome | chr3:867660-868578 REVERSE
AP13ISTG58667	AT5G44710	29.2.1.1.2.1.27	protein.synthesis.ribosomal protein.prokaryotic.mitochondrion.30S subunit.S27	FUNCTIONS IN: molecular_function unknown; INVOLVED IN: biological_process unknown; LOCATED IN: cellular_component unknown; EXPRESSED IN: 23 plant structures; EXPRESSED DURING: 13 growth stages; CONTAINS InterPro DOMAIN/s: Ribosomal protein S27/S33, mitochondrial (InterPro:IPR013219); Has 56 Blast hits to 56 proteins in 30 species: Archae - 0; Bacteria - 0; Metazoa - 6; Fungi - 30; Plants - 16; Vi…
AP13ISTG58668	AT5G44710	29.2.1.1.2.1.27	protein.synthesis.ribosomal protein.prokaryotic.mitochondrion.30S subunit.S27	FUNCTIONS IN: molecular_function unknown; INVOLVED IN: biological_process unknown; LOCATED IN: cellular_component unknown; EXPRESSED IN: 23 plant structures; EXPRESSED DURING: 13 growth stages; CONTAINS InterPro DOMAIN/s: Ribosomal protein S27/S33, mitochondrial (InterPro:IPR013219); Has 56 Blast hits to 56 proteins in 30 species: Archae - 0; Bacteria - 0; Metazoa - 6; Fungi - 30; Plants - 16; Vi…
AP13ISTG45029	ATMG00560	29.2.1.1.2.2.2	protein.synthesis.ribosomal protein.prokaryotic.mitochondrion.50S subunit.L2	Symbols: RPL2 | encodes a mitochondrial ribosomal protein L2, a constituent of the large subunit of the ribosomal complex | chrM:154744-157345 FORWARD
AP13CTG00120	AT1G15810	29.2.1.1.3.1.15	protein.synthesis.ribosomal protein.prokaryotic.unknown organellar.30S subunit.S15	ribosomal protein S15 family protein | chr1:5444418-5446564 FORWARD
AP13CTG08595	AT5G56940	29.2.1.1.3.1.16	protein.synthesis.ribosomal protein.prokaryotic.unknown organellar.30S subunit.S16	ribosomal protein S16 family protein | chr5:23030786-23032411 FORWARD
AP13ISTG57819	AT3G27160	29.2.1.1.3.1.21	protein.synthesis.ribosomal protein.prokaryotic.unknown organellar.30S subunit.S21	Symbols: GHS1 | GHS1 (GLUCOSE HYPERSENSITIVE 1); structural constituent of ribosome | chr3:10017476-10019090 FORWARD
AP13ISTG57820	AT3G27160	29.2.1.1.3.1.21	protein.synthesis.ribosomal protein.prokaryotic.unknown organellar.30S subunit.S21	Symbols: GHS1 | GHS1 (GLUCOSE HYPERSENSITIVE 1); structural constituent of ribosome | chr3:10017476-10019090 FORWARD
AP13CTG16315	AT5G46160	29.2.1.1.3.2.14	protein.synthesis.ribosomal protein.prokaryotic.unknown organellar.50S subunit.L14	ribosomal protein L14 family protein / huellenlos paralog (HLP) | chr5:18711160-18712532 REVERSE
AP13ISTG63002	AT5G64650	29.2.1.1.3.2.17	protein.synthesis.ribosomal protein.prokaryotic.unknown organellar.50S subunit.L17	ribosomal protein L17 family protein | chr5:25839360-25840809 REVERSE
AP13CTG03846	AT2G44065	29.2.1.1.3.2.2	protein.synthesis.ribosomal protein.prokaryotic.unknown organellar.50S subunit.L2	ribosomal protein L2 family protein | chr2:18228473-18230549 FORWARD
AP13CTG12747	AT1G16740	29.2.1.1.3.2.20	protein.synthesis.ribosomal protein.prokaryotic.unknown organellar.50S subunit.L20	ribosomal protein L20 family protein | chr1:5727690-5729080 FORWARD
AlamCTG02866	AT1G16740	29.2.1.1.3.2.20	protein.synthesis.ribosomal protein.prokaryotic.unknown organellar.50S subunit.L20	ribosomal protein L20 family protein | chr1:5727690-5729080 FORWARD
AP13CTG06063	AT4G31460	29.2.1.1.3.2.28	protein.synthesis.ribosomal protein.prokaryotic.unknown organellar.50S subunit.L28	ribosomal protein L28 family protein | chr4:15259469-15261238 REVERSE
AP13CTG24031	AT4G31460	29.2.1.1.3.2.28	protein.synthesis.ribosomal protein.prokaryotic.unknown organellar.50S subunit.L28	ribosomal protein L28 family protein | chr4:15259469-15261238 REVERSE
AP13CTG15687	AT5G55140	29.2.1.1.3.2.30	protein.synthesis.ribosomal protein.prokaryotic.unknown organellar.50S subunit.L30	ribosomal protein L30 family protein | chr5:22380996-22382028 FORWARD
AP13ISTG62511	AT5G18790	29.2.1.1.3.2.33	protein.synthesis.ribosomal protein.prokaryotic.unknown organellar.50S subunit.L33	ribosomal protein L33 family protein | chr5:6266092-6266907 REVERSE
AP13ISTG70173	AT3G13882	29.2.1.1.3.2.34	protein.synthesis.ribosomal protein.prokaryotic.unknown organellar.50S subunit.L34	structural constituent of ribosome | chr3:4574521-4576048 FORWARD
AP13ISTG63568	AT2G24090	29.2.1.1.3.2.35	protein.synthesis.ribosomal protein.prokaryotic.unknown organellar.50S subunit.L35	ribosomal protein L35 family protein | chr2:10241964-10243614 FORWARD
AP13ISTG72886	AT5G45590	29.2.1.1.3.2.35	protein.synthesis.ribosomal protein.prokaryotic.unknown organellar.50S subunit.L35	unknown protein | chr5:18484450-18486284 REVERSE
AP13CTG11214	AT5G22440	29.2.1.1.3.2.510	protein.synthesis.ribosomal protein.prokaryotic.unknown organellar.50S subunit.L10A	60S ribosomal protein L10A (RPL10aC) | chr5:7435076-7436686 REVERSE
AP13CTG11217	AT5G08180	29.2.1.1.3.99	protein.synthesis.ribosomal protein.prokaryotic.unknown organellar.unknown	ribosomal protein L7Ae/L30e/S12e/Gadd45 family protein | chr5:2631654-2633455 REVERSE
AlamCTG14743	AT4G25740	29.2.1.2.1.10	protein.synthesis.ribosomal protein.eukaryotic.40S subunit.S10	40S ribosomal protein S10 (RPS10A) | chr4:13107250-13108827 REVERSE
AP13CTG08773	AT4G25740	29.2.1.2.1.10	protein.synthesis.ribosomal protein.eukaryotic.40S subunit.S10	40S ribosomal protein S10 (RPS10A) | chr4:13107250-13108827 REVERSE
AP13CTG55464	AT4G25740	29.2.1.2.1.10	protein.synthesis.ribosomal protein.eukaryotic.40S subunit.S10	40S ribosomal protein S10 (RPS10A) | chr4:13107250-13108827 REVERSE
AP13_model_12212.m00013	AT2G32060	29.2.1.2.1.12	protein.synthesis.ribosomal protein.eukaryotic.40S subunit.S12	40S ribosomal protein S12 (RPS12C) | chr2:13639016-13640316 REVERSE
AP13CTG10201	AT2G32060	29.2.1.2.1.12	protein.synthesis.ribosomal protein.eukaryotic.40S subunit.S12	40S ribosomal protein S12 (RPS12C) | chr2:13639016-13640316 REVERSE
AP13CTG55793	AT4G00100	29.2.1.2.1.13	protein.synthesis.ribosomal protein.eukaryotic.40S subunit.S13	Symbols: ATRPS13A, RPS13, PFL2 | ATRPS13A (ARABIDOPSIS THALIANA RIBOSOMAL PROTEIN S13A); structural constituent of ribosome | chr4:37084-38312 FORWARD
AP13CTG07849	AT3G11510	29.2.1.2.1.14	protein.synthesis.ribosomal protein.eukaryotic.40S subunit.S14	40S ribosomal protein S14 (RPS14B) | chr3:3623457-3624940 REVERSE
AlamCTG02531	AT3G52580	29.2.1.2.1.14	protein.synthesis.ribosomal protein.eukaryotic.40S subunit.S14	40S ribosomal protein S14 (RPS14C) | chr3:19503223-19504973 FORWARD
AP13CTG23939	AT3G52580	29.2.1.2.1.14	protein.synthesis.ribosomal protein.eukaryotic.40S subunit.S14	40S ribosomal protein S14 (RPS14C) | chr3:19503223-19504973 FORWARD
AP13CTG58925	AT5G09500	29.2.1.2.1.15	protein.synthesis.ribosomal protein.eukaryotic.40S subunit.S15	40S ribosomal protein S15 (RPS15C) | chr5:2953913-2954918 REVERSE
AP13_model_12220.m00007	AT5G09500	29.2.1.2.1.15	protein.synthesis.ribosomal protein.eukaryotic.40S subunit.S15	40S ribosomal protein S15 (RPS15C) | chr5:2953913-2954918 REVERSE
AP13CTG41635	AT5G09500	29.2.1.2.1.15	protein.synthesis.ribosomal protein.eukaryotic.40S subunit.S15	40S ribosomal protein S15 (RPS15C) | chr5:2953913-2954918 REVERSE
AP13CTG16014	AT1G34030	29.2.1.2.1.18	protein.synthesis.ribosomal protein.eukaryotic.40S subunit.S18	40S ribosomal protein S18 (RPS18B) | chr1:12370065-12371553 REVERSE
AP13CTG29412-RC	AT1G34030	29.2.1.2.1.18	protein.synthesis.ribosomal protein.eukaryotic.40S subunit.S18	40S ribosomal protein S18 (RPS18B) | chr1:12370065-12371553 REVERSE
AlamSGLT16538	AT3G02080	29.2.1.2.1.19	protein.synthesis.ribosomal protein.eukaryotic.40S subunit.S19	40S ribosomal protein S19 (RPS19A) | chr3:363881-365275 REVERSE
AP13CTG59165	AT5G61170	29.2.1.2.1.19	protein.synthesis.ribosomal protein.eukaryotic.40S subunit.S19	40S ribosomal protein S19 (RPS19C) | chr5:24611086-24612427 FORWARD
AP13CTG04646	AT5G61170	29.2.1.2.1.19	protein.synthesis.ribosomal protein.eukaryotic.40S subunit.S19	40S ribosomal protein S19 (RPS19C) | chr5:24611086-24612427 FORWARD
AP13CTG08851	AT5G61170	29.2.1.2.1.19	protein.synthesis.ribosomal protein.eukaryotic.40S subunit.S19	40S ribosomal protein S19 (RPS19C) | chr5:24611086-24612427 FORWARD
AP13CTG23545	AT2G41840	29.2.1.2.1.2	protein.synthesis.ribosomal protein.eukaryotic.40S subunit.S2	40S ribosomal protein S2 (RPS2C) | chr2:17459788-17461539 REVERSE
AP13CTG53958	AT5G62300	29.2.1.2.1.20	protein.synthesis.ribosomal protein.eukaryotic.40S subunit.S20	40S ribosomal protein S20 (RPS20C) | chr5:25021200-25022436 REVERSE
AP13CTG01138	AT5G02960	29.2.1.2.1.23	protein.synthesis.ribosomal protein.eukaryotic.40S subunit.S23	40S ribosomal protein S23 (RPS23B) | chr5:693079-694515 REVERSE
AP13CTG22985	AT5G02960	29.2.1.2.1.23	protein.synthesis.ribosomal protein.eukaryotic.40S subunit.S23	40S ribosomal protein S23 (RPS23B) | chr5:693079-694515 REVERSE
AP13CTG08560	AT5G02960	29.2.1.2.1.23	protein.synthesis.ribosomal protein.eukaryotic.40S subunit.S23	40S ribosomal protein S23 (RPS23B) | chr5:693079-694515 REVERSE
AP13ISTG55580	AT5G28060	29.2.1.2.1.24	protein.synthesis.ribosomal protein.eukaryotic.40S subunit.S24	40S ribosomal protein S24 (RPS24B) | chr5:10069546-10070899 REVERSE
AP13CTG55579	AT5G28060	29.2.1.2.1.24	protein.synthesis.ribosomal protein.eukaryotic.40S subunit.S24	40S ribosomal protein S24 (RPS24B) | chr5:10069546-10070899 REVERSE
AP13CTG03161	AT2G21580	29.2.1.2.1.25	protein.synthesis.ribosomal protein.eukaryotic.40S subunit.S25	40S ribosomal protein S25 (RPS25B) | chr2:9236523-9237746 FORWARD
AP13CTG09901	AT3G56340	29.2.1.2.1.26	protein.synthesis.ribosomal protein.eukaryotic.40S subunit.S26	40S ribosomal protein S26 (RPS26C) | chr3:20892129-20893443 REVERSE
AP13ISTG56187	AT3G56340	29.2.1.2.1.26	protein.synthesis.ribosomal protein.eukaryotic.40S subunit.S26	40S ribosomal protein S26 (RPS26C) | chr3:20892129-20893443 REVERSE
AP13ISTG56186	AT3G56340	29.2.1.2.1.26	protein.synthesis.ribosomal protein.eukaryotic.40S subunit.S26	40S ribosomal protein S26 (RPS26C) | chr3:20892129-20893443 REVERSE
AP13CTG22127-RC	AT1G23410	29.2.1.2.1.27	protein.synthesis.ribosomal protein.eukaryotic.40S subunit.S27	ubiquitin extension protein, putative / 40S ribosomal protein S27A (RPS27aA) | chr1:8314924-8315531 FORWARD
AlamCTG10855	AT1G23410	29.2.1.2.1.27	protein.synthesis.ribosomal protein.eukaryotic.40S subunit.S27	ubiquitin extension protein, putative / 40S ribosomal protein S27A (RPS27aA) | chr1:8314924-8315531 FORWARD
AP13_model_12221.m00007	AT3G61110	29.2.1.2.1.27	protein.synthesis.ribosomal protein.eukaryotic.40S subunit.S27	Symbols: ARS27A | ARS27A (ARABIDOPSIS RIBOSOMAL PROTEIN S27); structural constituent of ribosome | chr3:22611634-22612904 FORWARD
AlamCTG03896	AT3G61110	29.2.1.2.1.27	protein.synthesis.ribosomal protein.eukaryotic.40S subunit.S27	Symbols: ARS27A | ARS27A (ARABIDOPSIS RIBOSOMAL PROTEIN S27); structural constituent of ribosome | chr3:22611634-22612904 FORWARD
AP13ISTG61904	AT3G61110	29.2.1.2.1.27	protein.synthesis.ribosomal protein.eukaryotic.40S subunit.S27	Symbols: ARS27A | ARS27A (ARABIDOPSIS RIBOSOMAL PROTEIN S27); structural constituent of ribosome | chr3:22611634-22612904 FORWARD
AP13CTG10050	AT3G61110	29.2.1.2.1.27	protein.synthesis.ribosomal protein.eukaryotic.40S subunit.S27	Symbols: ARS27A | ARS27A (ARABIDOPSIS RIBOSOMAL PROTEIN S27); structural constituent of ribosome | chr3:22611634-22612904 FORWARD
AP13ISTG53003	AT5G03850	29.2.1.2.1.28	protein.synthesis.ribosomal protein.eukaryotic.40S subunit.S28	40S ribosomal protein S28 (RPS28B) | chr5:1028340-1029121 REVERSE
AP13CTG13828	AT5G03850	29.2.1.2.1.28	protein.synthesis.ribosomal protein.eukaryotic.40S subunit.S28	40S ribosomal protein S28 (RPS28B) | chr5:1028340-1029121 REVERSE
AP13CTG10622	AT3G44010	29.2.1.2.1.29	protein.synthesis.ribosomal protein.eukaryotic.40S subunit.S29	40S ribosomal protein S29 (RPS29B) | chr3:15799931-15801200 REVERSE
AP13CTG23331	AT3G44010	29.2.1.2.1.29	protein.synthesis.ribosomal protein.eukaryotic.40S subunit.S29	40S ribosomal protein S29 (RPS29B) | chr3:15799931-15801200 REVERSE
AlamCTG09190	AT3G44010	29.2.1.2.1.29	protein.synthesis.ribosomal protein.eukaryotic.40S subunit.S29	40S ribosomal protein S29 (RPS29B) | chr3:15799931-15801200 REVERSE
AP13CTG23330	AT3G44010	29.2.1.2.1.29	protein.synthesis.ribosomal protein.eukaryotic.40S subunit.S29	40S ribosomal protein S29 (RPS29B) | chr3:15799931-15801200 REVERSE
AP13CTG59209	AT3G44010	29.2.1.2.1.29	protein.synthesis.ribosomal protein.eukaryotic.40S subunit.S29	40S ribosomal protein S29 (RPS29B) | chr3:15799931-15801200 REVERSE
AP13CTG28292	AT3G44010	29.2.1.2.1.29	protein.synthesis.ribosomal protein.eukaryotic.40S subunit.S29	40S ribosomal protein S29 (RPS29B) | chr3:15799931-15801200 REVERSE
AP13CTG15604	AT3G04770	29.2.1.2.1.31	protein.synthesis.ribosomal protein.eukaryotic.40S subunit.SA	Symbols: RPSAb | RPSAb (40S ribosomal protein SA B); structural constituent of ribosome | chr3:1309294-1310887 REVERSE
AP13CTG04376-RC	AT2G37270	29.2.1.2.1.5	protein.synthesis.ribosomal protein.eukaryotic.40S subunit.S5	Symbols: ATRPS5B | ATRPS5B (RIBOSOMAL PROTEIN 5B); structural constituent of ribosome | chr2:15647677-15649221 REVERSE
AP13CTG31908	AT2G37270	29.2.1.2.1.5	protein.synthesis.ribosomal protein.eukaryotic.40S subunit.S5	Symbols: ATRPS5B | ATRPS5B (RIBOSOMAL PROTEIN 5B); structural constituent of ribosome | chr2:15647677-15649221 REVERSE
AP13ISTG65376	AT4G29430	29.2.1.2.1.515	protein.synthesis.ribosomal protein.eukaryotic.40S subunit.S15A	Symbols: rps15ae | rps15ae (ribosomal protein S15A E); structural constituent of ribosome | chr4:14472400-14473621 FORWARD
AP13CTG15729	AT5G59850	29.2.1.2.1.515	protein.synthesis.ribosomal protein.eukaryotic.40S subunit.S15A	40S ribosomal protein S15A (RPS15aF) | chr5:24112200-24113617 REVERSE
AP13CTG12780	AT5G59850	29.2.1.2.1.515	protein.synthesis.ribosomal protein.eukaryotic.40S subunit.S15A	40S ribosomal protein S15A (RPS15aF) | chr5:24112200-24113617 REVERSE
AP13CTG07725	AT4G34670	29.2.1.2.1.53	protein.synthesis.ribosomal protein.eukaryotic.40S subunit.S3A	40S ribosomal protein S3A (RPS3aB) | chr4:16548618-16550453 FORWARD
AP13CTG15895	AT4G34670	29.2.1.2.1.53	protein.synthesis.ribosomal protein.eukaryotic.40S subunit.S3A	40S ribosomal protein S3A (RPS3aB) | chr4:16548618-16550453 FORWARD
AlamCTG14818	AT4G34670	29.2.1.2.1.53	protein.synthesis.ribosomal protein.eukaryotic.40S subunit.S3A	40S ribosomal protein S3A (RPS3aB) | chr4:16548618-16550453 FORWARD
AP13CTG54565	AT3G02560	29.2.1.2.1.7	protein.synthesis.ribosomal protein.eukaryotic.40S subunit.S7	40S ribosomal protein S7 (RPS7B) | chr3:541715-543385 FORWARD
AP13_model_12944.m00013	AT5G39850	29.2.1.2.1.9	protein.synthesis.ribosomal protein.eukaryotic.40S subunit.S9	40S ribosomal protein S9 (RPS9C) | chr5:15950022-15951425 FORWARD
AP13CTG22936	AT5G39850	29.2.1.2.1.9	protein.synthesis.ribosomal protein.eukaryotic.40S subunit.S9	40S ribosomal protein S9 (RPS9C) | chr5:15950022-15951425 FORWARD
AP13CTG00601	AT5G39850	29.2.1.2.1.9	protein.synthesis.ribosomal protein.eukaryotic.40S subunit.S9	40S ribosomal protein S9 (RPS9C) | chr5:15950022-15951425 FORWARD
AP13ISTG71918	AT1G14320	29.2.1.2.2.10	protein.synthesis.ribosomal protein.eukaryotic.60S subunit.L10	Symbols: SAC52 | SAC52 (SUPPRESSOR OF ACAULIS 52); structural constituent of ribosome | chr1:4888214-4889661 FORWARD
AP13CTG01179	AT5G45775	29.2.1.2.2.11	protein.synthesis.ribosomal protein.eukaryotic.60S subunit.L11	60S ribosomal protein L11 (RPL11D) | chr5:18565062-18566569 REVERSE
AP13ISTG54007	AT3G53430	29.2.1.2.2.12	protein.synthesis.ribosomal protein.eukaryotic.60S subunit.L12	60S ribosomal protein L12 (RPL12B) | chr3:19809687-19810469 REVERSE
AP13CTG05353	AT3G01790	29.2.1.2.2.13	protein.synthesis.ribosomal protein.eukaryotic.60S subunit.L13	ribosomal protein L13 family protein | chr3:283709-285760 REVERSE
AP13CTG17187	AT2G20450	29.2.1.2.2.14	protein.synthesis.ribosomal protein.eukaryotic.60S subunit.L14	60S ribosomal protein L14 (RPL14A) | chr2:8813862-8815253 FORWARD
AlamCTG01986	AT1G27400	29.2.1.2.2.17	protein.synthesis.ribosomal protein.eukaryotic.60S subunit.L17	60S ribosomal protein L17 (RPL17A) | chr1:9515135-9516940 FORWARD
AP13CTG01485	AT1G27400	29.2.1.2.2.17	protein.synthesis.ribosomal protein.eukaryotic.60S subunit.L17	60S ribosomal protein L17 (RPL17A) | chr1:9515135-9516940 FORWARD
AP13CTG11155	AT3G16780	29.2.1.2.2.19	protein.synthesis.ribosomal protein.eukaryotic.60S subunit.L19	60S ribosomal protein L19 (RPL19B) | chr3:5708925-5710579 FORWARD
AP13CTG32526	AT3G16780	29.2.1.2.2.19	protein.synthesis.ribosomal protein.eukaryotic.60S subunit.L19	60S ribosomal protein L19 (RPL19B) | chr3:5708925-5710579 FORWARD
AP13CTG55774	AT1G57660	29.2.1.2.2.21	protein.synthesis.ribosomal protein.eukaryotic.60S subunit.L21	60S ribosomal protein L21 (RPL21E) | chr1:21355520-21356537 FORWARD
AP13CTG17130	AT3G05560	29.2.1.2.2.22	protein.synthesis.ribosomal protein.eukaryotic.60S subunit.L22	60S ribosomal protein L22-2 (RPL22B) | chr3:1614178-1615506 FORWARD
AP13CTG56391	AT3G05560	29.2.1.2.2.22	protein.synthesis.ribosomal protein.eukaryotic.60S subunit.L22	60S ribosomal protein L22-2 (RPL22B) | chr3:1614178-1615506 FORWARD
AP13CTG27022	AT3G04400	29.2.1.2.2.23	protein.synthesis.ribosomal protein.eukaryotic.60S subunit.L23	Symbols: emb2171 | emb2171 (embryo defective 2171); structural constituent of ribosome | chr3:1167276-1168659 FORWARD
AP13CTG06105	AT3G04400	29.2.1.2.2.23	protein.synthesis.ribosomal protein.eukaryotic.60S subunit.L23	Symbols: emb2171 | emb2171 (embryo defective 2171); structural constituent of ribosome | chr3:1167276-1168659 FORWARD
AP13CTG26232	AT3G04400	29.2.1.2.2.23	protein.synthesis.ribosomal protein.eukaryotic.60S subunit.L23	Symbols: emb2171 | emb2171 (embryo defective 2171); structural constituent of ribosome | chr3:1167276-1168659 FORWARD
AP13ISTG56750	AT3G04400	29.2.1.2.2.23	protein.synthesis.ribosomal protein.eukaryotic.60S subunit.L23	Symbols: emb2171 | emb2171 (embryo defective 2171); structural constituent of ribosome | chr3:1167276-1168659 FORWARD
AP13CTG14838	AT4G15000	29.2.1.2.2.27	protein.synthesis.ribosomal protein.eukaryotic.60S subunit.L27	60S ribosomal protein L27 (RPL27C) | chr4:8571833-8572489 FORWARD
AP13CTG06576	AT2G19730	29.2.1.2.2.28	protein.synthesis.ribosomal protein.eukaryotic.60S subunit.L28	60S ribosomal protein L28 (RPL28A) | chr2:8511510-8513221 FORWARD
AP13CTG22889	AT2G19730	29.2.1.2.2.28	protein.synthesis.ribosomal protein.eukaryotic.60S subunit.L28	60S ribosomal protein L28 (RPL28A) | chr2:8511510-8513221 FORWARD
AP13CTG06627	AT2G19730	29.2.1.2.2.28	protein.synthesis.ribosomal protein.eukaryotic.60S subunit.L28	60S ribosomal protein L28 (RPL28A) | chr2:8511510-8513221 FORWARD
AlamCTG05908	AT3G06680	29.2.1.2.2.29	protein.synthesis.ribosomal protein.eukaryotic.60S subunit.L29	60S ribosomal protein L29 (RPL29B) | chr3:2114254-2114879 REVERSE
AP13CTG58827	AT3G06700	29.2.1.2.2.29	protein.synthesis.ribosomal protein.eukaryotic.60S subunit.L29	60S ribosomal protein L29 (RPL29A) | chr3:2117347-2118007 REVERSE
AP13CTG48882	AT3G06700	29.2.1.2.2.29	protein.synthesis.ribosomal protein.eukaryotic.60S subunit.L29	60S ribosomal protein L29 (RPL29A) | chr3:2117347-2118007 REVERSE
AP13ISTG61684	AT1G43170	29.2.1.2.2.3	protein.synthesis.ribosomal protein.eukaryotic.60S subunit.L3	Symbols: ARP1, emb2207, RPL3A | ARP1 (ARABIDOPSIS RIBOSOMAL PROTEIN 1); structural constituent of ribosome | chr1:16266720-16268870 FORWARD
AP13CTG04927	AT2G19740	29.2.1.2.2.31	protein.synthesis.ribosomal protein.eukaryotic.60S subunit.L31	60S ribosomal protein L31 (RPL31A) | chr2:8513513-8514519 FORWARD
AP13CTG32333	AT5G56710	29.2.1.2.2.31	protein.synthesis.ribosomal protein.eukaryotic.60S subunit.L31	60S ribosomal protein L31 (RPL31C) | chr5:22943831-22944971 REVERSE
AP13CTG17400	AT5G56710	29.2.1.2.2.31	protein.synthesis.ribosomal protein.eukaryotic.60S subunit.L31	60S ribosomal protein L31 (RPL31C) | chr5:22943831-22944971 REVERSE
AP13CTG06998	AT5G56710	29.2.1.2.2.31	protein.synthesis.ribosomal protein.eukaryotic.60S subunit.L31	60S ribosomal protein L31 (RPL31C) | chr5:22943831-22944971 REVERSE
AP13ISTG37007	AT4G18100	29.2.1.2.2.32	protein.synthesis.ribosomal protein.eukaryotic.60S subunit.L32	60S ribosomal protein L32 (RPL32A) | chr4:10035485-10036541 REVERSE
AP13CTG12152	AT4G18100	29.2.1.2.2.32	protein.synthesis.ribosomal protein.eukaryotic.60S subunit.L32	60S ribosomal protein L32 (RPL32A) | chr4:10035485-10036541 REVERSE
AlamCTG03921	AT4G18100	29.2.1.2.2.32	protein.synthesis.ribosomal protein.eukaryotic.60S subunit.L32	60S ribosomal protein L32 (RPL32A) | chr4:10035485-10036541 REVERSE
AP13CTG03510	AT4G18100	29.2.1.2.2.32	protein.synthesis.ribosomal protein.eukaryotic.60S subunit.L32	60S ribosomal protein L32 (RPL32A) | chr4:10035485-10036541 REVERSE
AP13ISTG71371	AT4G18100	29.2.1.2.2.32	protein.synthesis.ribosomal protein.eukaryotic.60S subunit.L32	60S ribosomal protein L32 (RPL32A) | chr4:10035485-10036541 REVERSE
AP13CTG53332	AT4G18100	29.2.1.2.2.32	protein.synthesis.ribosomal protein.eukaryotic.60S subunit.L32	60S ribosomal protein L32 (RPL32A) | chr4:10035485-10036541 REVERSE
AP13CTG22721	AT1G26880	29.2.1.2.2.34	protein.synthesis.ribosomal protein.eukaryotic.60S subunit.L34	60S ribosomal protein L34 (RPL34A) | chr1:9315383-9316729 REVERSE
AP13ISTG55789	AT1G26880	29.2.1.2.2.34	protein.synthesis.ribosomal protein.eukaryotic.60S subunit.L34	60S ribosomal protein L34 (RPL34A) | chr1:9315383-9316729 REVERSE
AP13CTG20232	AT1G26880	29.2.1.2.2.34	protein.synthesis.ribosomal protein.eukaryotic.60S subunit.L34	60S ribosomal protein L34 (RPL34A) | chr1:9315383-9316729 REVERSE
AP13CTG65573	AT3G53740	29.2.1.2.2.36	protein.synthesis.ribosomal protein.eukaryotic.60S subunit.L36	60S ribosomal protein L36 (RPL36B) | chr3:19913707-19915016 REVERSE
AP13CTG58979	AT5G02450	29.2.1.2.2.36	protein.synthesis.ribosomal protein.eukaryotic.60S subunit.L36	60S ribosomal protein L36 (RPL36C) | chr5:533106-534656 FORWARD
AP13ISTG53828	AT1G15250	29.2.1.2.2.37	protein.synthesis.ribosomal protein.eukaryotic.60S subunit.L37	60S ribosomal protein L37 (RPL37A) | chr1:5248664-5249474 REVERSE
AlamCTG14508	AT1G15250	29.2.1.2.2.37	protein.synthesis.ribosomal protein.eukaryotic.60S subunit.L37	60S ribosomal protein L37 (RPL37A) | chr1:5248664-5249474 REVERSE
AP13CTG17423	AT1G15250	29.2.1.2.2.37	protein.synthesis.ribosomal protein.eukaryotic.60S subunit.L37	60S ribosomal protein L37 (RPL37A) | chr1:5248664-5249474 REVERSE
AP13CTG52410	AT1G52300	29.2.1.2.2.37	protein.synthesis.ribosomal protein.eukaryotic.60S subunit.L37	60S ribosomal protein L37 (RPL37B) | chr1:19474898-19476234 REVERSE
AP13CTG04922	AT5G48760	29.2.1.2.2.513	protein.synthesis.ribosomal protein.eukaryotic.60S subunit.L13A	60S ribosomal protein L13A (RPL13aD) | chr5:19771138-19772722 REVERSE
AP13CTG10613	AT3G55280	29.2.1.2.2.523	protein.synthesis.ribosomal protein.eukaryotic.60S subunit.L23A	Symbols: RPL23AB | RPL23AB (RIBOSOMAL PROTEIN L23AB); RNA binding / nucleotide binding / structural constituent of ribosome | chr3:20500335-20501709 FORWARD
AP13CTG05455	AT3G55280	29.2.1.2.2.523	protein.synthesis.ribosomal protein.eukaryotic.60S subunit.L23A	Symbols: RPL23AB | RPL23AB (RIBOSOMAL PROTEIN L23AB); RNA binding / nucleotide binding / structural constituent of ribosome | chr3:20500335-20501709 FORWARD
AlamCTG00390	AT3G55280	29.2.1.2.2.523	protein.synthesis.ribosomal protein.eukaryotic.60S subunit.L23A	Symbols: RPL23AB | RPL23AB (RIBOSOMAL PROTEIN L23AB); RNA binding / nucleotide binding / structural constituent of ribosome | chr3:20500335-20501709 FORWARD
AP13CTG36074	AT1G74270	29.2.1.2.2.535	protein.synthesis.ribosomal protein.eukaryotic.60S subunit.L35A	60S ribosomal protein L35a (RPL35aC) | chr1:27928171-27929497 REVERSE
AP13ISTG52436	AT1G74270	29.2.1.2.2.535	protein.synthesis.ribosomal protein.eukaryotic.60S subunit.L35A	60S ribosomal protein L35a (RPL35aC) | chr1:27928171-27929497 REVERSE
AP13CTG09882	AT1G74270	29.2.1.2.2.535	protein.synthesis.ribosomal protein.eukaryotic.60S subunit.L35A	60S ribosomal protein L35a (RPL35aC) | chr1:27928171-27929497 REVERSE
AP13CTG12070	AT3G23390	29.2.1.2.2.536	protein.synthesis.ribosomal protein.eukaryotic.60S subunit.L36A	60S ribosomal protein L36a/L44 (RPL36aA) | chr3:8375372-8376392 FORWARD
AP13CTG59042	AT3G23390	29.2.1.2.2.536	protein.synthesis.ribosomal protein.eukaryotic.60S subunit.L36A	60S ribosomal protein L36a/L44 (RPL36aA) | chr3:8375372-8376392 FORWARD
AP13ISTG37643	AT3G23390	29.2.1.2.2.536	protein.synthesis.ribosomal protein.eukaryotic.60S subunit.L36A	60S ribosomal protein L36a/L44 (RPL36aA) | chr3:8375372-8376392 FORWARD
AP13ISTG74230	AT3G10950	29.2.1.2.2.537	protein.synthesis.ribosomal protein.eukaryotic.60S subunit.L37A	60S ribosomal protein L37a (RPL37aB) | chr3:3423893-3424566 FORWARD
AP13CTG06215	AT3G10950	29.2.1.2.2.537	protein.synthesis.ribosomal protein.eukaryotic.60S subunit.L37A	60S ribosomal protein L37a (RPL37aB) | chr3:3423893-3424566 FORWARD
AP13CTG04607	AT2G47610	29.2.1.2.2.57	protein.synthesis.ribosomal protein.eukaryotic.60S subunit.L7A	60S ribosomal protein L7A (RPL7aA) | chr2:19529744-19531659 FORWARD
AlamCTG02705	AT4G01790	29.2.1.2.2.57	protein.synthesis.ribosomal protein.eukaryotic.60S subunit.L7A	ribosomal protein L7Ae/L30e/S12e/Gadd45 family protein / ribonuclease P-related | chr4:769865-770835 FORWARD
AP13ISTG46153	AT1G74050	29.2.1.2.2.6	protein.synthesis.ribosomal protein.eukaryotic.60S subunit.L6	60S ribosomal protein L6 (RPL6C) | chr1:27847047-27848806 REVERSE
AP13CTG04094	AT2G44120	29.2.1.2.2.7	protein.synthesis.ribosomal protein.eukaryotic.60S subunit.L7	60S ribosomal protein L7 (RPL7C) | chr2:18249042-18250708 REVERSE
AP13CTG04098	AT2G44120	29.2.1.2.2.7	protein.synthesis.ribosomal protein.eukaryotic.60S subunit.L7	60S ribosomal protein L7 (RPL7C) | chr2:18249042-18250708 REVERSE
AP13CTG02734	AT3G13580	29.2.1.2.2.7	protein.synthesis.ribosomal protein.eukaryotic.60S subunit.L7	60S ribosomal protein L7 (RPL7D) | chr3:4433171-4435305 FORWARD
AP13CTG14745	AT3G13580	29.2.1.2.2.7	protein.synthesis.ribosomal protein.eukaryotic.60S subunit.L7	60S ribosomal protein L7 (RPL7D) | chr3:4433171-4435305 FORWARD
AP13CTG03497	AT3G13580	29.2.1.2.2.7	protein.synthesis.ribosomal protein.eukaryotic.60S subunit.L7	60S ribosomal protein L7 (RPL7D) | chr3:4433171-4435305 FORWARD
AP13CTG00644	AT1G25260	29.2.1.2.2.80	protein.synthesis.ribosomal protein.eukaryotic.60S subunit.P0	acidic ribosomal protein P0-related | chr1:8853959-8855872 REVERSE
AP13CTG00584	AT1G25260	29.2.1.2.2.80	protein.synthesis.ribosomal protein.eukaryotic.60S subunit.P0	acidic ribosomal protein P0-related | chr1:8853959-8855872 REVERSE
AP13CTG04733	AT1G25260	29.2.1.2.2.80	protein.synthesis.ribosomal protein.eukaryotic.60S subunit.P0	acidic ribosomal protein P0-related | chr1:8853959-8855872 REVERSE
AP13CTG02659	AT2G40010	29.2.1.2.2.80	protein.synthesis.ribosomal protein.eukaryotic.60S subunit.P0	60S acidic ribosomal protein P0 (RPP0A) | chr2:16708379-16710448 REVERSE
AlamCTG03883	AT3G44590	29.2.1.2.2.82	protein.synthesis.ribosomal protein.eukaryotic.60S subunit.P2	60S acidic ribosomal protein P2 (RPP2D) | chr3:16163850-16164931 FORWARD
AP13CTG26255	AT3G44590	29.2.1.2.2.82	protein.synthesis.ribosomal protein.eukaryotic.60S subunit.P2	60S acidic ribosomal protein P2 (RPP2D) | chr3:16163850-16164931 FORWARD
AlamCTG03592	AT3G44590	29.2.1.2.2.82	protein.synthesis.ribosomal protein.eukaryotic.60S subunit.P2	60S acidic ribosomal protein P2 (RPP2D) | chr3:16163850-16164931 FORWARD
AP13CTG55737	AT1G33140	29.2.1.2.2.9	protein.synthesis.ribosomal protein.eukaryotic.60S subunit.L9	Symbols: PGY2 | PGY2 (PIGGYBACK2); structural constituent of ribosome | chr1:12023275-12024783 FORWARD
AP13CTG23754	AT3G58660	29.2.1.2.2.99	protein.synthesis.ribosomal protein.eukaryotic.60S subunit.unknown	60S ribosomal protein-related | chr3:21701534-21703114 FORWARD
AP13ISTG42003	AT5G15750	29.2.1.99.1.4	protein.synthesis.ribosomal protein.unknown.small subunit.S4	RNA-binding S4 domain-containing protein | chr5:5141103-5142866 FORWARD
AP13CTG35568	AT2G13770	29.2.1.99.99	protein.synthesis.ribosomal protein.unknown.unknown	unknown protein | chr2:5736570-5737847 FORWARD
AP13CTG24584	AT3G26360	29.2.1.99.99	protein.synthesis.ribosomal protein.unknown.unknown	unknown protein | chr3:9655657-9656545 REVERSE
AP13CTG17298	AT5G53920	29.2.2	protein.synthesis.misc ribosomal protein	ribosomal protein L11 methyltransferase-related | chr5:21892124-21894267 FORWARD
AP13CTG02519	AT3G23620	29.2.2.50	protein.synthesis.misc ribosomal protein.BRIX	brix domain-containing protein | chr3:8480025-8482157 FORWARD
AP13ISTG75760	AT5G61770	29.2.2.50	protein.synthesis.misc ribosomal protein.BRIX	Symbols: PPAN | PPAN (PETER PAN-LIKE PROTEIN) | chr5:24815608-24817611 FORWARD
AP13CTG15317	AT5G61770	29.2.2.50	protein.synthesis.misc ribosomal protein.BRIX	Symbols: PPAN | PPAN (PETER PAN-LIKE PROTEIN) | chr5:24815608-24817611 FORWARD
AP13ISTG35603	AT1G04170	29.2.3	protein.synthesis.initiation	Symbols: EIF2 GAMMA | EIF2 GAMMA; translation factor, nucleic acid binding / translation initiation factor | chr1:1096946-1099898 FORWARD
AlamCTG14773	AT2G05830	29.2.3	protein.synthesis.initiation	eukaryotic translation initiation factor 2B family protein / eIF-2B family protein | chr2:2229602-2232106 FORWARD
AP13CTG04466	AT2G46290	29.2.3	protein.synthesis.initiation	eukaryotic translation initiation factor 3 subunit 2, putative / eIF-3 beta, putative / eIF3i, putative | chr2:19005771-19007879 REVERSE
AP13CTG06650	AT5G11900	29.2.3	protein.synthesis.initiation	eukaryotic translation initiation factor SUI1 family protein | chr5:3833985-3836278 FORWARD
AP13ISTG37590	AT5G18110	29.2.3	protein.synthesis.initiation	Symbols: NCBP | NCBP (NOVEL CAP-BINDING PROTEIN); RNA binding / translation initiation factor | chr5:5988744-5990681 REVERSE
AP13ISTG61317	AT5G18110	29.2.3	protein.synthesis.initiation	Symbols: NCBP | NCBP (NOVEL CAP-BINDING PROTEIN); RNA binding / translation initiation factor | chr5:5988744-5990681 REVERSE
AlamCTG04105	AT5G27640	29.2.3	protein.synthesis.initiation	Symbols: TIF3B1, EIF3B, ATEIF3B-1, EIF3B-1, ATTIF3B1 | TIF3B1 (TRANSLATION INITIATION FACTOR 3B1); nucleic acid binding / translation initiation factor | chr5:9781010-9785288 REVERSE
AP13CTG21398	AT5G05920	29.2.3.1	protein.synthesis.initiation.deoxyhypusine synthase	Symbols: DHS, EDA22 | DHS (DEOXYHYPUSINE SYNTHASE) | chr5:1777547-1779826 REVERSE
AP13ISTG47495	AT1G09640	29.2.4	protein.synthesis.elongation	elongation factor 1B-gamma, putative / eEF-1B gamma, putative | chr1:3119878-3122526 FORWARD
AlamCTG14723	AT1G09640	29.2.4	protein.synthesis.elongation	elongation factor 1B-gamma, putative / eEF-1B gamma, putative | chr1:3119878-3122526 FORWARD
AlamCTG07724	AT2G18110	29.2.4	protein.synthesis.elongation	elongation factor 1-beta, putative / EF-1-beta, putative | chr2:7872251-7873912 FORWARD
AlamCTG10533	AT2G31060	29.2.4	protein.synthesis.elongation	elongation factor family protein | chr2:13213172-13218585 REVERSE
AP13ISTG72003	AT3G08740	29.2.4	protein.synthesis.elongation	elongation factor P (EF-P) family protein | chr3:2654626-2656239 REVERSE
AP13CTG02325	AT4G02930	29.2.4	protein.synthesis.elongation	elongation factor Tu, putative / EF-Tu, putative | chr4:1295409-1298404 REVERSE
AlamCTG12702	AT4G02930	29.2.4	protein.synthesis.elongation	elongation factor Tu, putative / EF-Tu, putative | chr4:1295409-1298404 REVERSE
AP13CTG17315	AT4G11120	29.2.4	protein.synthesis.elongation	translation elongation factor Ts (EF-Ts), putative | chr4:6777802-6780166 FORWARD
AP13CTG24874	AT1G12920	29.2.5	protein.synthesis.release	Symbols: ERF1-2 | ERF1-2 (EUKARYOTIC RELEASE FACTOR 1-2); translation release factor | chr1:4396348-4398193 REVERSE
AP13CTG26725	AT1G62850	29.2.5	protein.synthesis.release	translation release factor | chr1:23271703-23274265 REVERSE
AlamCTG12786	AT5G36170	29.2.5	protein.synthesis.release	Symbols: HCF109, ATPRFB | HCF109 (HIGH CHLOROPHYLL FLUORESCENT 109); translation release factor/ translation release factor, codon specific | chr5:14235876-14238026 REVERSE
AlamCTG12830	AT3G22660	29.2.6	protein.synthesis.ribosomal RNA	rRNA processing protein-related | chr3:8016051-8017508 REVERSE
AP13CTG02967	AT1G80930	29.2.99	protein.synthesis.misc	MIF4G domain-containing protein / MA3 domain-containing protein | chr1:30405432-30409710 REVERSE
AP13CTG66302	AT1G10390	29.3.1	protein.targeting.nucleus	nucleoporin family protein | chr1:3407024-3412843 REVERSE
AlamCTG10944	AT5G03070	29.3.1	protein.targeting.nucleus	Symbols: IMPA-9 | IMPA-9 (IMPORTIN ALPHA ISOFORM 9); binding | chr5:718204-721539 REVERSE
AP13CTG64721	AT5G40480	29.3.1	protein.targeting.nucleus	Symbols: EMB3012 | EMB3012 (embryo defective 3012) | chr5:16213235-16223982 FORWARD
AP13CTG08108	AT1G27390	29.3.2	protein.targeting.mitochondria	Symbols: TOM20-2 | TOM20-2 (TRANSLOCASE OUTER MEMBRANE 20-2); P-P-bond-hydrolysis-driven protein transmembrane transporter/ metal ion binding | chr1:9513089-9515001 REVERSE
AP13ISTG60278	AT1G61570	29.3.2	protein.targeting.mitochondria	Symbols: TIM13 | TIM13 (TRANSLOCASE OF THE INNER MITOCHONDRIAL MEMBRANE 13); P-P-bond-hydrolysis-driven protein transmembrane transporter | chr1:22718705-22719516 REVERSE
AP13CTG17527	AT1G61570	29.3.2	protein.targeting.mitochondria	Symbols: TIM13 | TIM13 (TRANSLOCASE OF THE INNER MITOCHONDRIAL MEMBRANE 13); P-P-bond-hydrolysis-driven protein transmembrane transporter | chr1:22718705-22719516 REVERSE
AP13CTG63768	AT2G29530	29.3.2	protein.targeting.mitochondria	mitochondrial import inner membrane translocase (TIM10) | chr2:12640800-12642332 REVERSE
AP13ISTG63824	AT2G29530	29.3.2	protein.targeting.mitochondria	mitochondrial import inner membrane translocase (TIM10) | chr2:12640800-12642332 REVERSE
AP13ISTG70529	AT2G37410	29.3.2	protein.targeting.mitochondria	Symbols: ATTIM17-2, TIM17 | ATTIM17-2; P-P-bond-hydrolysis-driven protein transmembrane transporter/ protein transporter | chr2:15697842-15699275 REVERSE
AP13ISTG68611	AT2G42210	29.3.2	protein.targeting.mitochondria	Symbols: ATOEP16-3, OEP16-3 | mitochondrial import inner membrane translocase subunit Tim17/Tim22/Tim23 family protein | chr2:17590276-17591852 FORWARD
AP13CTG07773	AT3G10110	29.3.2	protein.targeting.mitochondria	Symbols: MEE67 | MEE67 (maternal effect embryo arrest 67); P-P-bond-hydrolysis-driven protein transmembrane transporter/ protein transporter | chr3:3116110-3117671 FORWARD
AP13ISTG67620	AT3G10110	29.3.2	protein.targeting.mitochondria	Symbols: MEE67 | MEE67 (maternal effect embryo arrest 67); P-P-bond-hydrolysis-driven protein transmembrane transporter/ protein transporter | chr3:3116110-3117671 FORWARD
AP13CTG04715	AT3G20000	29.3.2	protein.targeting.mitochondria	Symbols: TOM40 | TOM40; P-P-bond-hydrolysis-driven protein transmembrane transporter/ voltage-gated anion channel | chr3:6967582-6970566 FORWARD
AP13ISTG42026	AT3G25120	29.3.2	protein.targeting.mitochondria	mitochondrial import inner membrane translocase subunit Tim17/Tim22/Tim23 family protein | chr3:9149544-9151123 REVERSE
AlamCTG13589	AT3G46560	29.3.2	protein.targeting.mitochondria	Symbols: TIM9, emb2474 | TIM9; P-P-bond-hydrolysis-driven protein transmembrane transporter | chr3:17138587-17139512 FORWARD
AP13CTG23885	AT3G46560	29.3.2	protein.targeting.mitochondria	Symbols: TIM9, emb2474 | TIM9; P-P-bond-hydrolysis-driven protein transmembrane transporter | chr3:17138587-17139512 FORWARD
AP13CTG11630	AT4G16160	29.3.2	protein.targeting.mitochondria	Symbols: ATOEP16-2, ATOEP16-S | mitochondrial import inner membrane translocase subunit Tim17/Tim22/Tim23 family protein | chr4:9157515-9158933 FORWARD
AP13CTG29089	AT4G16160	29.3.2	protein.targeting.mitochondria	Symbols: ATOEP16-2, ATOEP16-S | mitochondrial import inner membrane translocase subunit Tim17/Tim22/Tim23 family protein | chr4:9157515-9158933 FORWARD
AP13CTG17508	AT5G50810	29.3.2	protein.targeting.mitochondria	Symbols: TIM8 | TIM8; P-P-bond-hydrolysis-driven protein transmembrane transporter | chr5:20675634-20676612 REVERSE
AP13CTG17855	AT5G50810	29.3.2	protein.targeting.mitochondria	Symbols: TIM8 | TIM8; P-P-bond-hydrolysis-driven protein transmembrane transporter | chr5:20675634-20676612 REVERSE
AlamCTG03297	AT3G24590	29.3.3	protein.targeting.chloroplast	Symbols: PLSP1 | PLSP1 (plastidic type I signal peptidase 1); peptidase | chr3:8970672-8972168 FORWARD
AP13CTG19987	AT5G03940	29.3.3	protein.targeting.chloroplast	Symbols: FFC, 54CP, CPSRP54, SRP54CP | CPSRP54 (CHLOROPLAST SIGNAL RECOGNITION PARTICLE 54 KDA SUBUNIT); 7S RNA binding / GTP binding / mRNA binding / signal sequence binding | chr5:1060134-1063319 REVERSE
AP13CTG25154	AT3G25040	29.3.4.1	protein.targeting.secretory pathway.ER	ER lumen protein retaining receptor, putative / HDEL receptor, putative | chr3:9124304-9126298 FORWARD
AP13CTG13030	AT2G30050	29.3.4.4	protein.targeting.secretory pathway.plasma membrane	transducin family protein / WD-40 repeat family protein | chr2:12824451-12826684 FORWARD
AP13ISTG70432	AT1G48160	29.3.4.99	protein.targeting.secretory pathway.unspecified	signal recognition particle 19 kDa protein, putative / SRP19, putative | chr1:17786545-17789024 REVERSE
AP13CTG28017	AT1G52600	29.3.4.99	protein.targeting.secretory pathway.unspecified	signal peptidase, putative | chr1:19590487-19592695 FORWARD
AP13CTG12009	AT1G52600	29.3.4.99	protein.targeting.secretory pathway.unspecified	signal peptidase, putative | chr1:19590487-19592695 FORWARD
AP13CTG43968	AT1G53530	29.3.4.99	protein.targeting.secretory pathway.unspecified	signal peptidase I family protein | chr1:19978146-19980084 FORWARD
AP13ISTG50243	AT3G09800	29.3.4.99	protein.targeting.secretory pathway.unspecified	protein binding | chr3:3006515-3008489 REVERSE
AP13ISTG44563	AT3G09800	29.3.4.99	protein.targeting.secretory pathway.unspecified	protein binding | chr3:3006515-3008489 REVERSE
AP13CTG07677	AT4G20410	29.3.4.99	protein.targeting.secretory pathway.unspecified	Symbols: GSNAP, GAMMA-SNAP | GSNAP (GAMMA-SOLUBLE NSF ATTACHMENT PROTEIN); binding / transporter | chr4:11013895-11016576 REVERSE
AP13CTG01308	AT4G20410	29.3.4.99	protein.targeting.secretory pathway.unspecified	Symbols: GSNAP, GAMMA-SNAP | GSNAP (GAMMA-SOLUBLE NSF ATTACHMENT PROTEIN); binding / transporter | chr4:11013895-11016576 REVERSE
AP13CTG17035	AT5G27430	29.3.4.99	protein.targeting.secretory pathway.unspecified	signal peptidase subunit family protein | chr5:9687378-9689420 FORWARD
AP13CTG12909	AT3G04460	29.3.5	protein.targeting.peroxisomes	Symbols: PEX12, ATPEX12, APM4 | PEX12; protein binding / zinc ion binding | chr3:1186484-1189478 FORWARD
AP13CTG01572	AT3G07560	29.3.5	protein.targeting.peroxisomes	Symbols: APM2, PEX13 | PEX13 (PEROXIN 13); protein binding | chr3:2411321-2413475 REVERSE
AP13CTG18704	AT3G24570	29.3.5	protein.targeting.peroxisomes	peroxisomal membrane 22 kDa family protein | chr3:8966521-8968657 REVERSE
AP13CTG12656	AT5G08470	29.3.5	protein.targeting.peroxisomes	Symbols: PEX1 | PEX1 (peroxisome 1); ATP binding / ATPase/ binding / nucleoside-triphosphatase/ nucleotide binding / protein binding | chr5:2735925-2743056 FORWARD
AP13CTG24380	AT4G40042	29.3.99	protein.targeting.unknown	peptidase | chr4:18559103-18559844 FORWARD
AP13CTG07365	AT5G51220	29.3.99	protein.targeting.unknown	ubiquinol-cytochrome C chaperone family protein | chr5:20821215-20823266 REVERSE
AP13CTG08041	AT1G11340	29.4	protein.postranslational modification	S-locus lectin protein kinase family protein | chr1:3814116-3817420 REVERSE
AP13CTG00800	AT1G16220	29.4	protein.postranslational modification	protein phosphatase 2C family protein / PP2C family protein | chr1:5548653-5550553 FORWARD
AP13CTG08178	AT1G24510	29.4	protein.postranslational modification	T-complex protein 1 epsilon subunit, putative / TCP-1-epsilon, putative / chaperonin, putative | chr1:8685271-8688227 REVERSE
AP13ISTG67129	AT1G31160	29.4	protein.postranslational modification	zinc-binding protein, putative / protein kinase C inhibitor, putative | chr1:11122658-11124155 REVERSE
AP13CTG11372	AT1G34750	29.4	protein.postranslational modification	protein phosphatase 2C, putative / PP2C, putative | chr1:12736092-12738196 REVERSE
AP13CTG10121	AT1G58210	29.4	protein.postranslational modification	Symbols: EMB1674 | EMB1674 (EMBRYO DEFECTIVE 1674) | chr1:21553621-21558056 FORWARD
AP13CTG16928	AT1G71860	29.4	protein.postranslational modification	Symbols: PTP1, ATPTP1 | PTP1 (PROTEIN TYROSINE PHOSPHATASE 1); protein tyrosine phosphatase | chr1:27026711-27029092 FORWARD
AP13CTG13929	AT2G19130	29.4	protein.postranslational modification	S-locus lectin protein kinase family protein | chr2:8293682-8296275 FORWARD
AlamCTG13087	AT2G26980	29.4	protein.postranslational modification	Symbols: CIPK3 | CIPK3 (CBL-INTERACTING PROTEIN KINASE 3); kinase/ protein kinase/ protein serine/threonine kinase | chr2:11514703-11518505 REVERSE
AP13ISTG73829	AT2G29380	29.4	protein.postranslational modification	protein phosphatase 2C, putative / PP2C, putative | chr2:12608702-12610167 FORWARD
AP13ISTG43076	AT2G29380	29.4	protein.postranslational modification	protein phosphatase 2C, putative / PP2C, putative | chr2:12608702-12610167 FORWARD
AP13CTG55494	AT2G44680	29.4	protein.postranslational modification	Symbols: CKB4 | CKB4 (CASEIN KINASE II BETA SUBUNIT 4); protein serine/threonine kinase | chr2:18426572-18428357 REVERSE
AP13CTG06784	AT2G44680	29.4	protein.postranslational modification	Symbols: CKB4 | CKB4 (CASEIN KINASE II BETA SUBUNIT 4); protein serine/threonine kinase | chr2:18426572-18428357 REVERSE
AP13CTG07854	AT2G44680	29.4	protein.postranslational modification	Symbols: CKB4 | CKB4 (CASEIN KINASE II BETA SUBUNIT 4); protein serine/threonine kinase | chr2:18426572-18428357 REVERSE
AP13ISTG52825	AT3G25800	29.4	protein.postranslational modification	Symbols: PDF1, PR 65, PP2AA2 | PP2AA2 (PROTEIN PHOSPHATASE 2A SUBUNIT A2); protein phosphatase type 2A regulator | chr3:9422588-9426044 REVERSE
AP13CTG22375	AT3G45100	29.4	protein.postranslational modification	Symbols: SETH2 | SETH2; transferase, transferring glycosyl groups | chr3:16504460-16507404 FORWARD
AP13CTG14210	AT3G46920	29.4	protein.postranslational modification	protein kinase family protein | chr3:17280430-17284857 REVERSE
AP13CTG30221	AT3G48330	29.4	protein.postranslational modification	Symbols: PIMT1, ATPIMT1 | PIMT1 (PROTEIN-L-ISOASPARTATE METHYLTRANSFERASE 1); protein-L-isoaspartate (D-aspartate) O-methyltransferase | chr3:17892795-17893975 REVERSE
AP13CTG05192	AT4G03080	29.4	protein.postranslational modification	Symbols: BSL1 | kelch repeat-containing serine/threonine phosphoesterase family protein | chr4:1359655-1365475 REVERSE
AP13ISTG57039	AT4G16970	29.4	protein.postranslational modification	ATP binding / kinase/ protein kinase/ protein serine/threonine kinase | chr4:9551428-9555784 REVERSE
AP13CTG07917	AT4G26100	29.4	protein.postranslational modification	Symbols: CK1, CKL1 | CK1 (CASEIN KINASE 1); ATP binding / kinase/ protein kinase/ protein serine/threonine kinase | chr4:13227450-13230797 REVERSE
AP13ISTG51091	AT4G26470	29.4	protein.postranslational modification	calcium ion binding | chr4:13371066-13372392 FORWARD
AP13ISTG42456	AT4G31750	29.4	protein.postranslational modification	Symbols: WIN2 | WIN2 (HOPW1-1-INTERACTING 2); protein serine/threonine phosphatase | chr4:15364418-15367716 REVERSE
AP13ISTG35117	AT4G31770	29.4	protein.postranslational modification	Symbols: ATDBR1, DBR1 | calcineurin-like phosphoesterase family protein | chr4:15370066-15372596 REVERSE
AP13_model_11919.m00013	AT4G31860	29.4	protein.postranslational modification	protein phosphatase 2C, putative / PP2C, putative | chr4:15406439-15409000 REVERSE
AP13_model_11919.m00014	AT4G31860	29.4	protein.postranslational modification	protein phosphatase 2C, putative / PP2C, putative | chr4:15406439-15409000 REVERSE
AP13CTG11417	AT4G38470	29.4	protein.postranslational modification	protein kinase family protein | chr4:17999432-18003681 FORWARD
AP13CTG02474	AT5G08335	29.4	protein.postranslational modification	Symbols: ATSTE14B, ATICMTB, ICMTB | ATSTE14B; protein-S-isoprenylcysteine O-methyltransferase | chr5:2682229-2683712 FORWARD
AP13ISTG46032	AT5G21170	29.4	protein.postranslational modification	5'-AMP-activated protein kinase beta-2 subunit, putative | chr5:7205667-7208496 FORWARD
AlamCTG11316	AT5G40280	29.4	protein.postranslational modification	Symbols: ERA1, ATFTB, WIG | ERA1 (ENHANCED RESPONSE TO ABA 1); farnesyltranstransferase/ protein farnesyltransferase | chr5:16101391-16104961 FORWARD
AP13ISTG46244	AT5G40280	29.4	protein.postranslational modification	Symbols: ERA1, ATFTB, WIG | ERA1 (ENHANCED RESPONSE TO ABA 1); farnesyltranstransferase/ protein farnesyltransferase | chr5:16101391-16104961 FORWARD
AP13CTG10533	AT5G50180	29.4	protein.postranslational modification	protein kinase, putative | chr5:20430596-20433100 FORWARD
AP13CTG05336	AT5G51290	29.4	protein.postranslational modification	ceramide kinase-related | chr5:20843998-20848340 REVERSE
AP13CTG05183	AT5G51290	29.4	protein.postranslational modification	ceramide kinase-related | chr5:20843998-20848340 REVERSE
AP13CTG10932	AT5G53140	29.4	protein.postranslational modification	protein phosphatase 2C, putative / PP2C, putative | chr5:21548473-21552470 FORWARD
AP13CTG23924	AT5G58320	29.4	protein.postranslational modification	kinase interacting protein-related | chr5:23577439-23579786 FORWARD
AP13CTG06756	AT5G58380	29.4	protein.postranslational modification	Symbols: CIPK10, PKS2, SIP1, SNRK3.8 | SIP1 (SOS3-INTERACTING PROTEIN 1); ATP binding / kinase/ protein kinase/ protein serine/threonine kinase | chr5:23596962-23599242 REVERSE
AP13CTG09850	AT5G59770	29.4	protein.postranslational modification	FUNCTIONS IN: molecular_function unknown; INVOLVED IN: biological_process unknown; LOCATED IN: cellular_component unknown; EXPRESSED IN: 22 plant structures; EXPRESSED DURING: 13 growth stages; CONTAINS InterPro DOMAIN/s: Protein-tyrosine phosphatase-like, PTPLA (InterPro:IPR007482); BEST Arabidopsis thaliana protein match is: PAS2 (PASTICCINO 2); enoyl-CoA hydratase/ protein tyrosine phosphatase…
AP13_model_12758.m00017	AT5G60550	29.4	protein.postranslational modification	Symbols: GRIK2, ATSNAK1 | GRIK2 (GEMINIVIRUS REP INTERACTING KINASE 2); kinase | chr5:24339229-24342590 FORWARD
AP13CTG03626	AT5G63610	29.4	protein.postranslational modification	Symbols: HEN3, CDKE;1, ATCDK8 | CDKE;1 (CYCLIN-DEPENDENT KINASE E;1); ATP binding / kinase/ protein kinase/ protein serine/threonine kinase | chr5:25463437-25465897 REVERSE
AP13CTG30497	AT1G54610	29.4.1	protein.postranslational modification.kinase	protein kinase family protein | chr1:20393792-20397186 REVERSE
AP13CTG02846	AT1G07570	29.4.1.57	protein.postranslational modification.kinase.receptor like cytoplasmatic kinase VII	Symbols: APK1A, APK1 | APK1A; kinase/ protein serine/threonine kinase | chr1:2331226-2333633 REVERSE
AP13CTG07397	AT5G18610	29.4.1.57	protein.postranslational modification.kinase.receptor like cytoplasmatic kinase VII	protein kinase family protein | chr5:6192736-6195371 FORWARD
AlamCTG07821	AT2G45910	29.4.1.59	protein.postranslational modification.kinase.receptor like cytoplasmatic kinase IX	protein kinase family protein / U-box domain-containing protein | chr2:18894074-18898528 FORWARD
AP13CTG57690	AT1G16470	29.5	protein.degradation	Symbols: PAB1 | PAB1 (PROTEASOME SUBUNIT PAB1); endopeptidase/ peptidase/ threonine-type endopeptidase | chr1:5622786-5625643 FORWARD
AP13CTG61116	AT1G19740	29.5	protein.degradation	ATP-dependent protease La (LON) domain-containing protein | chr1:6824322-6825459 FORWARD
AP13ISTG63762	AT1G67700	29.5	protein.degradation	unknown protein | chr1:25374230-25376034 FORWARD
AP13CTG38132	AT1G71696	29.5	protein.degradation	Symbols: SOL1 | SOL1 (SUPPRESSOR OF LLP1 1); carboxypeptidase/ metallocarboxypeptidase/ zinc ion binding | chr1:26966887-26970572 FORWARD
AP13CTG09775	AT2G14260	29.5	protein.degradation	Symbols: PIP | PIP; aminopeptidase | chr2:6041253-6043974 REVERSE
AP13CTG17251	AT2G24200	29.5	protein.degradation	cytosol aminopeptidase | chr2:10286806-10289555 REVERSE
AP13CTG25364	AT3G08980	29.5	protein.degradation	signal peptidase I family protein | chr3:2740808-2742685 FORWARD
AP13CTG09461	AT4G17510	29.5	protein.degradation	Symbols: UCH3 | UCH3 (UBIQUITIN C-TERMINAL HYDROLASE 3); ubiquitin thiolesterase | chr4:9766971-9768770 REVERSE
AP13CTG23937	AT4G20310	29.5	protein.degradation	metalloendopeptidase | chr4:10961614-10963948 FORWARD
AP13ISTG61298	AT4G20310	29.5	protein.degradation	metalloendopeptidase | chr4:10961614-10963948 FORWARD
AP13ISTG44716	AT4G22720	29.5	protein.degradation	glycoprotease M22 family protein | chr4:11936942-11938966 FORWARD
AlamCTG13082	AT4G33090	29.5	protein.degradation	Symbols: APM1, ATAPM1 | APM1 (AMINOPEPTIDASE M1); aminopeptidase | chr4:15965741-15970456 REVERSE
AP13CTG42013	AT4G33090	29.5	protein.degradation	Symbols: APM1, ATAPM1 | APM1 (AMINOPEPTIDASE M1); aminopeptidase | chr4:15965741-15970456 REVERSE
AP13CTG17925	AT4G38100	29.5	protein.degradation	unknown protein | chr4:17886869-17888204 REVERSE
AP13CTG09618	AT5G46390	29.5	protein.degradation	peptidase S41 family protein | chr5:18816585-18819348 FORWARD
AlamCTG13007	AT5G46390	29.5	protein.degradation	peptidase S41 family protein | chr5:18816585-18819348 FORWARD
AP13ISTG59100	AT5G67360	29.5.1	protein.degradation.subtilases	Symbols: ARA12 | ARA12; serine-type endopeptidase | chr5:26871891-26874579 REVERSE
AP13CTG05792	AT3G07525	29.5.2	protein.degradation.autophagy	Symbols: ATG10, ATATG10 | ATG10 (autophagy 10); transporter/ ubiquitin activating enzyme | chr3:2399143-2400402 REVERSE
AP13CTG13363	AT3G15580	29.5.2	protein.degradation.autophagy	Symbols: ATG8I, APG8H | APG8H (AUTOPHAGY 8H); APG8 activating enzyme/ APG8-specific protease/ Atg8 ligase/ microtubule binding | chr3:5273895-5275095 REVERSE
AP13CTG00636	AT5G61500	29.5.2	protein.degradation.autophagy	Symbols: ATATG3, ATG3 | ATG3 | chr5:24733785-24736853 REVERSE
AP13_model_12735.m00001	AT1G62710	29.5.3	protein.degradation.cysteine protease	Symbols: BETA-VPE, BETAVPE | BETA-VPE (BETA VACUOLAR PROCESSING ENZYME); cysteine-type endopeptidase | chr1:23223874-23226916 REVERSE
AP13ISTG42178	AT2G21430	29.5.3	protein.degradation.cysteine protease	cysteine proteinase A494, putative / thiol protease, putative | chr2:9171885-9173339 REVERSE
AP13CTG25681	AT3G12490	29.5.3	protein.degradation.cysteine protease	Symbols: ATCYSB | cysteine protease inhibitor, putative / cystatin, putative | chr3:3960401-3961915 REVERSE
AP13ISTG56097	AT3G54940	29.5.3	protein.degradation.cysteine protease	cysteine-type endopeptidase/ cysteine-type peptidase | chr3:20354351-20356318 FORWARD
AP13_model_12696.m00007	AT3G62940	29.5.3	protein.degradation.cysteine protease	OTU-like cysteine protease family protein | chr3:23262950-23264709 REVERSE
AP13CTG15935	AT3G62940	29.5.3	protein.degradation.cysteine protease	OTU-like cysteine protease family protein | chr3:23262950-23264709 REVERSE
AP13ISTG52172	AT4G15880	29.5.3	protein.degradation.cysteine protease	Symbols: ESD4 | ESD4 (EARLY IN SHORT DAYS 4); SUMO-specific protease/ cysteine-type peptidase | chr4:9012645-9016116 FORWARD
AP13CTG12606	AT4G39090	29.5.3	protein.degradation.cysteine protease	Symbols: RD19, RD19A | RD19 (RESPONSIVE TO DEHYDRATION 19); cysteine-type endopeptidase/ cysteine-type peptidase | chr4:18215556-18217482 REVERSE
AP13ISTG73582	AT5G45890	29.5.3	protein.degradation.cysteine protease	Symbols: SAG12 | SAG12 (SENESCENCE-ASSOCIATED GENE 12); cysteine-type peptidase | chr5:18613259-18614930 FORWARD
AP13ISTG70092	AT5G45890	29.5.3	protein.degradation.cysteine protease	Symbols: SAG12 | SAG12 (SENESCENCE-ASSOCIATED GENE 12); cysteine-type peptidase | chr5:18613259-18614930 FORWARD
AP13CTG59127	AT5G47550	29.5.3	protein.degradation.cysteine protease	cysteine protease inhibitor, putative / cystatin, putative | chr5:19286450-19286995 REVERSE
AP13CTG04573	AT1G11910	29.5.4	protein.degradation.aspartate protease	aspartyl protease family protein | chr1:4016784-4020983 REVERSE
AP13CTG07673	AT1G11910	29.5.4	protein.degradation.aspartate protease	aspartyl protease family protein | chr1:4016784-4020983 REVERSE
AlamCTG14141	AT1G11910	29.5.4	protein.degradation.aspartate protease	aspartyl protease family protein | chr1:4016784-4020983 REVERSE
AP13CTG11126	AT1G62290	29.5.4	protein.degradation.aspartate protease	aspartyl protease family protein | chr1:23009911-23013492 REVERSE
AP13ISTG74043	AT2G39710	29.5.4	protein.degradation.aspartate protease	aspartyl protease family protein | chr2:16561788-16563380 REVERSE
AP13CTG04340	AT2G43070	29.5.4	protein.degradation.aspartate protease	protease-associated (PA) domain-containing protein | chr2:17910888-17914870 REVERSE
AP13CTG09051	AT4G35880	29.5.4	protein.degradation.aspartate protease	aspartyl protease family protein | chr4:16993339-16995820 FORWARD
AP13CTG07699	AT1G02560	29.5.5	protein.degradation.serine protease	Symbols: CLPP5, NCLPP5, NCLPP1 | CLPP5 (NUCLEAR ENCODED CLP PROTEASE 5); serine-type endopeptidase | chr1:537860-540109 FORWARD
AP13CTG19327	AT1G09130	29.5.5	protein.degradation.serine protease	ATP-dependent Clp protease proteolytic subunit, putative | chr1:2939570-2942267 REVERSE
AP13ISTG67309	AT1G73270	29.5.5	protein.degradation.serine protease	Symbols: scpl6 | scpl6 (serine carboxypeptidase-like 6); serine-type carboxypeptidase | chr1:27549021-27552517 REVERSE
AP13CTG16625	AT1G73270	29.5.5	protein.degradation.serine protease	Symbols: scpl6 | scpl6 (serine carboxypeptidase-like 6); serine-type carboxypeptidase | chr1:27549021-27552517 REVERSE
AP13CTG27669	AT3G07950	29.5.5	protein.degradation.serine protease	rhomboid protein-related | chr3:2531852-2534504 FORWARD
AP13CTG19451	AT3G27925	29.5.5	protein.degradation.serine protease	Symbols: DEGP1, Deg1 | DEGP1 (DegP protease 1); serine-type endopeptidase/ serine-type peptidase | chr3:10366371-10368905 REVERSE
AP13CTG17344	AT3G53270	29.5.5	protein.degradation.serine protease	unknown protein | chr3:19750047-19753155 REVERSE
AP13ISTG53718	AT5G08260	29.5.5	protein.degradation.serine protease	Symbols: scpl35 | scpl35 (serine carboxypeptidase-like 35); serine-type carboxypeptidase | chr5:2657151-2661416 FORWARD
AP13CTG19457	AT5G39830	29.5.5	protein.degradation.serine protease	Symbols: DEGP8, DEG8 | DEG8; peptidase/ serine-type peptidase | chr5:15942797-15945827 FORWARD
AP13CTG32296	AT5G39830	29.5.5	protein.degradation.serine protease	Symbols: DEGP8, DEG8 | DEG8; peptidase/ serine-type peptidase | chr5:15942797-15945827 FORWARD
AP13CTG03733	AT5G53350	29.5.5	protein.degradation.serine protease	Symbols: CLPX | CLPX; ATP binding / ATPase/ nucleoside-triphosphatase/ nucleotide binding / protein binding | chr5:21643898-21647707 FORWARD
AP13CTG08019	AT2G30950	29.5.7	protein.degradation.metalloprotease	Symbols: VAR2, FTSH2 | VAR2 (VARIEGATED 2); ATP-dependent peptidase/ ATPase/ metallopeptidase/ zinc ion binding | chr2:13174321-13177223 FORWARD
AP13CTG00972	AT3G19170	29.5.7	protein.degradation.metalloprotease	Symbols: ATPREP1, ATZNMP | ATPREP1 (PRESEQUENCE PROTEASE 1); metalloendopeptidase | chr3:6625421-6632033 REVERSE
AP13CTG07714	AT3G59990	29.5.7	protein.degradation.metalloprotease	Symbols: MAP2B | MAP2B (METHIONINE AMINOPEPTIDASE 2B); aminopeptidase/ metalloexopeptidase | chr3:22155719-22158730 REVERSE
AP13CTG36824	AT4G37040	29.5.7	protein.degradation.metalloprotease	Symbols: MAP1D | MAP1D (METHIONINE AMINOPEPTIDASE 1D); aminopeptidase/ metalloexopeptidase | chr4:17455139-17457357 FORWARD
AP13CTG24187	AT1G64110	29.5.9	protein.degradation.AAA type	AAA-type ATPase family protein | chr1:23796719-23801725 REVERSE
AP13CTG04313	AT1G19270	29.5.11	protein.degradation.ubiquitin	Symbols: DA1 | DA1 (DA 1); ubiquitin binding | chr1:6662501-6666028 FORWARD
AP13CTG04378	AT1G65650	29.5.11	protein.degradation.ubiquitin	Symbols: UCH2 | UCH2; ubiquitin thiolesterase/ ubiquitin-specific protease | chr1:24415015-24417709 REVERSE
AP13CTG14153	AT3G52590	29.5.11	protein.degradation.ubiquitin	Symbols: UBQ1, EMB2167, ERD16, HAP4 | UBQ1 (UBIQUITIN EXTENSION PROTEIN 1); protein binding / structural constituent of ribosome | chr3:19505629-19506932 FORWARD
AP13CTG04846	AT3G56740	29.5.11	protein.degradation.ubiquitin	ubiquitin-associated (UBA)/TS-N domain-containing protein | chr3:21015371-21018157 FORWARD
AP13CTG03474	AT4G24690	29.5.11	protein.degradation.ubiquitin	ubiquitin-associated (UBA)/TS-N domain-containing protein / octicosapeptide/Phox/Bemp1 (PB1) domain-containing protein | chr4:12741033-12744533 FORWARD
AP13ISTG74151	AT2G35635	29.5.11.1	protein.degradation.ubiquitin.ubiquitin	Symbols: UBQ7, RUB2 | UBQ7; protein binding | chr2:14980970-14982116 FORWARD
AP13CTG13659	AT5G55160	29.5.11.1	protein.degradation.ubiquitin.ubiquitin	Symbols: SUM2, SUMO 2, SUMO2, ATSUMO2 | SUMO2 (SMALL UBIQUITIN-LIKE MODIFIER 2); protein binding / protein tag | chr5:22383560-22384925 REVERSE
AP13CTG10638	AT1G45000	29.5.11.20	protein.degradation.ubiquitin.proteasom	26S proteasome regulatory complex subunit p42D, putative | chr1:17009141-17011886 FORWARD
AP13CTG00980	AT2G27020	29.5.11.20	protein.degradation.ubiquitin.proteasom	Symbols: PAG1 | PAG1; endopeptidase/ peptidase/ threonine-type endopeptidase | chr2:11528348-11530976 REVERSE
AP13CTG01276	AT2G27020	29.5.11.20	protein.degradation.ubiquitin.proteasom	Symbols: PAG1 | PAG1; endopeptidase/ peptidase/ threonine-type endopeptidase | chr2:11528348-11530976 REVERSE
AP13ISTG36163	AT3G05530	29.5.11.20	protein.degradation.ubiquitin.proteasom	Symbols: RPT5A, ATS6A.2 | RPT5A (REGULATORY PARTICLE TRIPLE-A ATPASE 5A); ATPase/ calmodulin binding | chr3:1603400-1606231 FORWARD
AP13CTG22031	AT4G19006	29.5.11.20	protein.degradation.ubiquitin.proteasom	26S proteasome regulatory subunit, putative (RPN9) | chr4:10409183-10411465 REVERSE
AP13CTG03341-RC	AT5G09900	29.5.11.20	protein.degradation.ubiquitin.proteasom	Symbols: EMB2107, RPN5A, MSA | EMB2107 (EMBRYO DEFECTIVE 2107) | chr5:3089278-3092595 REVERSE
AP13CTG08248	AT5G15610	29.5.11.20	protein.degradation.ubiquitin.proteasom	proteasome family protein | chr5:5079513-5082205 FORWARD
AP13ISTG50964	AT3G15355	29.5.11.3	protein.degradation.ubiquitin.E2	Symbols: UBC25, PFU1 | UBC25 (UBIQUITIN-CONJUGATING ENZYME 25); small conjugating protein ligase | chr3:5183739-5186929 FORWARD
AP13CTG11696	AT3G15355	29.5.11.3	protein.degradation.ubiquitin.E2	Symbols: UBC25, PFU1 | UBC25 (UBIQUITIN-CONJUGATING ENZYME 25); small conjugating protein ligase | chr3:5183739-5186929 FORWARD
AP13ISTG34076	AT5G05080	29.5.11.3	protein.degradation.ubiquitin.E2	Symbols: UBC22 | UBC22 (ubiquitin-conjugating enzyme 22); ubiquitin-protein ligase | chr5:1498553-1500784 REVERSE
AP13ISTG74961	AT5G05080	29.5.11.3	protein.degradation.ubiquitin.E2	Symbols: UBC22 | UBC22 (ubiquitin-conjugating enzyme 22); ubiquitin-protein ligase | chr5:1498553-1500784 REVERSE
AP13CTG07227	AT1G04790	29.5.11.4.2	protein.degradation.ubiquitin.E3.RING	zinc finger (C3HC4-type RING finger) family protein | chr1:1345036-1348451 FORWARD
AP13ISTG65978	AT1G08050	29.5.11.4.2	protein.degradation.ubiquitin.E3.RING	zinc finger (C3HC4-type RING finger) family protein | chr1:2498836-2501427 REVERSE
AP13CTG01178	AT1G32340	29.5.11.4.2	protein.degradation.ubiquitin.E3.RING	Symbols: NHL8 | NHL8; protein binding / zinc ion binding | chr1:11663070-11666058 REVERSE
AP13ISTG74634	AT1G32360	29.5.11.4.2	protein.degradation.ubiquitin.E3.RING	zinc finger (CCCH-type) family protein | chr1:11672931-11675339 FORWARD
AP13CTG21444	AT1G60190	29.5.11.4.2	protein.degradation.ubiquitin.E3.RING	armadillo/beta-catenin repeat family protein / U-box domain-containing protein | chr1:22198403-22200678 FORWARD
AP13ISTG39017	AT1G63840	29.5.11.4.2	protein.degradation.ubiquitin.E3.RING	zinc finger (C3HC4-type RING finger) family protein | chr1:23689697-23690807 REVERSE
AlamCTG13852	AT1G72175	29.5.11.4.2	protein.degradation.ubiquitin.E3.RING	zinc finger (C3HC4-type RING finger) family protein | chr1:27157875-27159558 FORWARD
AP13CTG09460	AT1G75400	29.5.11.4.2	protein.degradation.ubiquitin.E3.RING	protein binding / zinc ion binding | chr1:28296919-28299686 FORWARD
AP13CTG26870	AT2G02960	29.5.11.4.2	protein.degradation.ubiquitin.E3.RING	zinc finger (C3HC4-type RING finger) family protein | chr2:862087-864359 REVERSE
AlamCTG09127	AT2G15530	29.5.11.4.2	protein.degradation.ubiquitin.E3.RING	zinc finger (C3HC4-type RING finger) family protein | chr2:6772946-6777271 FORWARD
AP13CTG00241	AT2G22010	29.5.11.4.2	protein.degradation.ubiquitin.E3.RING	Symbols: RKP | RKP (Related to KPC1); protein binding / zinc ion binding | chr2:9363721-9369307 REVERSE
AP13CTG19585	AT2G45530	29.5.11.4.2	protein.degradation.ubiquitin.E3.RING	zinc finger (C3HC4-type RING finger) family protein | chr2:18756478-18757513 FORWARD
AP13ISTG50292	AT3G05870	29.5.11.4.2	protein.degradation.ubiquitin.E3.RING	Symbols: APC11 | APC11; protein binding / ubiquitin-protein ligase/ zinc ion binding | chr3:1753961-1754802 FORWARD
AP13CTG29807	AT3G07370	29.5.11.4.2	protein.degradation.ubiquitin.E3.RING	Symbols: ATCHIP, CHIP | CHIP (CARBOXYL TERMINUS OF HSC70-INTERACTING PROTEIN); ubiquitin-protein ligase | chr3:2358083-2360549 REVERSE
AP13ISTG56327	AT3G10910	29.5.11.4.2	protein.degradation.ubiquitin.E3.RING	zinc finger (C3HC4-type RING finger) family protein | chr3:3412911-3414019 REVERSE
AP13CTG10177	AT3G29270	29.5.11.4.2	protein.degradation.ubiquitin.E3.RING	ubiquitin-protein ligase | chr3:11234242-11236458 FORWARD
AP13CTG04494	AT3G47160	29.5.11.4.2	protein.degradation.ubiquitin.E3.RING	protein binding / zinc ion binding | chr3:17359988-17362118 REVERSE
AP13ISTG56393	AT3G53690	29.5.11.4.2	protein.degradation.ubiquitin.E3.RING	zinc finger (C3HC4-type RING finger) family protein | chr3:19898788-19900065 REVERSE
AP13ISTG41538	AT4G03510	29.5.11.4.2	protein.degradation.ubiquitin.E3.RING	Symbols: RMA1 | RMA1; protein binding / ubiquitin-protein ligase/ zinc ion binding | chr4:1557120-1559428 REVERSE
AP13ISTG76431	AT4G32600	29.5.11.4.2	protein.degradation.ubiquitin.E3.RING	zinc finger (C3HC4-type RING finger) family protein | chr4:15723434-15726109 FORWARD
AlamCTG05695	AT4G32600	29.5.11.4.2	protein.degradation.ubiquitin.E3.RING	zinc finger (C3HC4-type RING finger) family protein | chr4:15723434-15726109 FORWARD
AP13CTG10254	AT4G34100	29.5.11.4.2	protein.degradation.ubiquitin.E3.RING	protein binding / zinc ion binding | chr4:16330467-16335074 FORWARD
AP13CTG13995	AT5G03450	29.5.11.4.2	protein.degradation.ubiquitin.E3.RING	zinc finger (C3HC4-type RING finger) family protein | chr5:858769-862297 REVERSE
AP13CTG02602	AT5G19430	29.5.11.4.2	protein.degradation.ubiquitin.E3.RING	zinc finger (C3HC4-type RING finger) family protein | chr5:6553825-6555831 FORWARD
AP13ISTG34624	AT5G22920	29.5.11.4.2	protein.degradation.ubiquitin.E3.RING	zinc finger (C3HC4-type RING finger) family protein | chr5:7664991-7667265 FORWARD
AP13ISTG36752	AT3G61415	29.5.11.4.3.1	protein.degradation.ubiquitin.E3.SCF.SKP	Symbols: ASK21 | ASK21 (ARABIDOPSIS SKP1-LIKE 21); protein binding / ubiquitin-protein ligase | chr3:22722710-22726424 REVERSE
AP13CTG02536	AT1G06110	29.5.11.4.3.2	protein.degradation.ubiquitin.E3.SCF.FBOX	Symbols: SKIP16 | SKIP16 (SKP1/ASK-interacting protein 16); protein binding | chr1:1853077-1855031 REVERSE
AP13ISTG36193	AT1G08710	29.5.11.4.3.2	protein.degradation.ubiquitin.E3.SCF.FBOX	F-box family protein | chr1:2771633-2773047 FORWARD
AP13CTG27232	AT1G10780	29.5.11.4.3.2	protein.degradation.ubiquitin.E3.SCF.FBOX	F-box family protein | chr1:3592746-3595077 REVERSE
AP13CTG18444	AT1G13570	29.5.11.4.3.2	protein.degradation.ubiquitin.E3.SCF.FBOX	F-box family protein | chr1:4642346-4644422 REVERSE
AP13CTG13143	AT1G13570	29.5.11.4.3.2	protein.degradation.ubiquitin.E3.SCF.FBOX	F-box family protein | chr1:4642346-4644422 REVERSE
AP13CTG29376	AT1G21760	29.5.11.4.3.2	protein.degradation.ubiquitin.E3.SCF.FBOX	Symbols: ATFBP7, FBP7 | FBP7 (F-BOX PROTEIN 7) | chr1:7649194-7651816 FORWARD
AP13CTG04549	AT1G22040	29.5.11.4.3.2	protein.degradation.ubiquitin.E3.SCF.FBOX	kelch repeat-containing F-box family protein | chr1:7767924-7770055 FORWARD
AP13ISTG59476	AT1G23390	29.5.11.4.3.2	protein.degradation.ubiquitin.E3.SCF.FBOX	kelch repeat-containing F-box family protein | chr1:8309112-8310649 REVERSE
AP13ISTG54727	AT1G51550	29.5.11.4.3.2	protein.degradation.ubiquitin.E3.SCF.FBOX	F-box family protein | chr1:19117032-19119371 REVERSE
AP13ISTG38780	AT1G53320	29.5.11.4.3.2	protein.degradation.ubiquitin.E3.SCF.FBOX	Symbols: AtTLP7 | AtTLP7 (TUBBY LIKE PROTEIN 7); phosphoric diester hydrolase/ transcription factor | chr1:19891014-19893504 REVERSE
AP13CTG19596	AT1G58310	29.5.11.4.3.2	protein.degradation.ubiquitin.E3.SCF.FBOX	F-box family protein | chr1:21631947-21633642 FORWARD
AP13ISTG71693	AT1G61330	29.5.11.4.3.2	protein.degradation.ubiquitin.E3.SCF.FBOX	F-box family protein | chr1:22622975-22624527 FORWARD
AP13ISTG66687	AT1G68050	29.5.11.4.3.2	protein.degradation.ubiquitin.E3.SCF.FBOX	Symbols: ADO3, FKF1 | FKF1 (FLAVIN-BINDING, KELCH REPEAT, F BOX 1); signal transducer/ two-component sensor/ ubiquitin-protein ligase | chr1:25508676-25510889 FORWARD
AP13CTG01379	AT2G27310	29.5.11.4.3.2	protein.degradation.ubiquitin.E3.SCF.FBOX	F-box family protein | chr2:11683862-11684967 REVERSE
AP13CTG36208	AT2G29910	29.5.11.4.3.2	protein.degradation.ubiquitin.E3.SCF.FBOX	F-box family protein | chr2:12751147-12753117 REVERSE
AP13ISTG51309	AT3G44326	29.5.11.4.3.2	protein.degradation.ubiquitin.E3.SCF.FBOX	FUNCTIONS IN: molecular_function unknown; INVOLVED IN: biological_process unknown; LOCATED IN: chloroplast; CONTAINS InterPro DOMAIN/s: Cyclin-like F-box (InterPro:IPR001810); BEST Arabidopsis thaliana protein match is: F-box family protein (TAIR:AT2G27310.1); Has 56 Blast hits to 56 proteins in 9 species: Archae - 0; Bacteria - 0; Metazoa - 0; Fungi - 0; Plants - 56; Viruses - 0; Other Eukaryote…
AP13CTG06191	AT3G58530	29.5.11.4.3.2	protein.degradation.ubiquitin.E3.SCF.FBOX	F-box family protein-related | chr3:21645547-21648368 FORWARD
AP13CTG68330	AT3G58530	29.5.11.4.3.2	protein.degradation.ubiquitin.E3.SCF.FBOX	F-box family protein-related | chr3:21645547-21648368 FORWARD
AP13CTG03777	AT3G61590	29.5.11.4.3.2	protein.degradation.ubiquitin.E3.SCF.FBOX	Symbols: HWS, HS | HWS (HAWAIIAN SKIRT); ubiquitin-protein ligase | chr3:22791962-22794330 FORWARD
AP13CTG15293	AT4G03220	29.5.11.4.3.2	protein.degradation.ubiquitin.E3.SCF.FBOX	F-box family protein | chr4:1417472-1419148 FORWARD
AlamCTG14498	AT4G14103	29.5.11.4.3.2	protein.degradation.ubiquitin.E3.SCF.FBOX	F-box family protein | chr4:8126948-8128336 FORWARD
AP13CTG22617	AT4G27050	29.5.11.4.3.2	protein.degradation.ubiquitin.E3.SCF.FBOX	F-box family protein | chr4:13575800-13578051 REVERSE
AP13CTG67381	AT5G03970	29.5.11.4.3.2	protein.degradation.ubiquitin.E3.SCF.FBOX	F-box family protein | chr5:1071568-1073423 REVERSE
AP13ISTG43378	AT5G52880	29.5.11.4.3.2	protein.degradation.ubiquitin.E3.SCF.FBOX	F-box family protein | chr5:21431836-21433712 REVERSE
AP13CTG11195	AT2G04660	29.5.11.4.4	protein.degradation.ubiquitin.E3.APC	Symbols: APC2 | APC2; ubiquitin protein ligase binding / ubiquitin-protein ligase | chr2:1624741-1629162 FORWARD
AP13CTG22973	AT5G19000	29.5.11.4.5.2	protein.degradation.ubiquitin.E3.BTB/POZ Cullin3.BTB/POZ	Symbols: ATBPM1 | ATBPM1 (BTB-POZ and MATH domain 1); protein binding | chr5:6342267-6344794 FORWARD
AP13ISTG57722	AT5G19000	29.5.11.4.5.2	protein.degradation.ubiquitin.E3.BTB/POZ Cullin3.BTB/POZ	Symbols: ATBPM1 | ATBPM1 (BTB-POZ and MATH domain 1); protein binding | chr5:6342267-6344794 FORWARD
AP13CTG00287	AT1G51710	29.5.11.5	protein.degradation.ubiquitin.ubiquitin protease	Symbols: UBP6, ATUBP6 | UBP6 (UBIQUITIN-SPECIFIC PROTEASE 6); calmodulin binding / ubiquitin-specific protease | chr1:19175642-19179967 REVERSE
AP13CTG11328	AT4G17890	29.5.11.5	protein.degradation.ubiquitin.ubiquitin protease	Symbols: AGD8 | AGD8 (ARF-GAP DOMAIN 8); ARF GTPase activator/ DNA binding / zinc ion binding | chr4:9937022-9939493 FORWARD
AP13CTG20179	AT4G39370	29.5.11.5	protein.degradation.ubiquitin.ubiquitin protease	Symbols: UBP27 | UBP27 (UBIQUITIN-SPECIFIC PROTEASE 27); ubiquitin thiolesterase/ ubiquitin-specific protease | chr4:18306238-18308842 FORWARD
AlamCTG11403	AT5G06600	29.5.11.5	protein.degradation.ubiquitin.ubiquitin protease	Symbols: UBP12 | UBP12 (UBIQUITIN-SPECIFIC PROTEASE 12); ubiquitin thiolesterase/ ubiquitin-specific protease | chr5:2019107-2027943 REVERSE
AP13CTG07790	AT1G36390	29.6	protein.folding	co-chaperone grpE family protein | chr1:13701668-13703572 REVERSE
AP13CTG40993	AT2G43560	29.6	protein.folding	immunophilin / FKBP-type peptidyl-prolyl cis-trans isomerase family protein | chr2:18073859-18075498 REVERSE
AP13CTG18012	AT3G03960	29.6	protein.folding	chaperonin, putative | chr3:1024258-1027891 FORWARD
AP13CTG60691	AT3G03960	29.6	protein.folding	chaperonin, putative | chr3:1024258-1027891 FORWARD
AlamCTG00974	AT3G12340	29.6	protein.folding	FK506 binding / peptidyl-prolyl cis-trans isomerase | chr3:3925526-3929405 REVERSE
AP13ISTG71638	AT3G17668	29.6	protein.folding	Symbols: ENA | ENA (ENHANCER OF ATNSI ACTIVITY); heat shock protein binding / unfolded protein binding | chr3:6039603-6040489 FORWARD
AP13ISTG38839	AT4G19830	29.6	protein.folding	immunophilin / FKBP-type peptidyl-prolyl cis-trans isomerase family protein | chr4:10772402-10774023 REVERSE
AP13CTG00332	AT4G25340	29.6	protein.folding	immunophilin-related / FKBP-type peptidyl-prolyl cis-trans isomerase-related | chr4:12959442-12962699 REVERSE
AP13CTG15674	AT4G26780	29.6	protein.folding	Symbols: AR192 | AR192; adenyl-nucleotide exchange factor/ chaperone binding / protein binding / protein homodimerization | chr4:13484839-13486771 REVERSE
AP13CTG08537	AT5G06130	29.6	protein.folding	chaperone protein dnaJ-related | chr5:1853432-1855888 REVERSE
AP13CTG03591	AT5G12430	29.6	protein.folding	DNAJ heat shock N-terminal domain-containing protein | chr5:4027979-4034086 REVERSE
AP13ISTG64456	AT5G17710	29.6	protein.folding	Symbols: EMB1241 | EMB1241 (embryo defective 1241); adenyl-nucleotide exchange factor/ chaperone binding / protein binding / protein homodimerization | chr5:5839343-5841728 REVERSE
AP13CTG22310	AT5G43260	29.6	protein.folding	chaperone protein dnaJ-related | chr5:17357377-17358082 REVERSE
AP13CTG19391	AT1G11755	29.7	protein.glycosylation	Symbols: LEW1 | LEW1 (LEAF WILTING 1); dehydrodolichyl diphosphate synthase | chr1:3969681-3971840 REVERSE
AP13ISTG44648	AT1G11755	29.7	protein.glycosylation	Symbols: LEW1 | LEW1 (LEAF WILTING 1); dehydrodolichyl diphosphate synthase | chr1:3969681-3971840 REVERSE
AP13CTG04330	AT1G20575	29.7	protein.glycosylation	dolichyl-phosphate beta-D-mannosyltransferase, putative / dolichol-phosphate mannosyltransferase, putative / mannose-P-dolichol synthase, putative | chr1:7126772-7128745 REVERSE
AlamCTG05565	AT1G20575	29.7	protein.glycosylation	dolichyl-phosphate beta-D-mannosyltransferase, putative / dolichol-phosphate mannosyltransferase, putative / mannose-P-dolichol synthase, putative | chr1:7126772-7128745 REVERSE
AlamCTG02760	AT1G27600	29.7	protein.glycosylation	glycosyl transferase family 43 protein | chr1:9603553-9606101 REVERSE
AP13CTG10261	AT1G32930	29.7	protein.glycosylation	galactosyltransferase family protein | chr1:11931842-11934759 REVERSE
AP13CTG05115	AT2G01720	29.7	protein.glycosylation	ribophorin I family protein | chr2:317030-320264 REVERSE
AP13CTG09077	AT4G21060	29.7	protein.glycosylation	galactosyltransferase family protein | chr4:11240730-11244860 FORWARD
AP13_model_12690.m00013	AT4G21060	29.7	protein.glycosylation	galactosyltransferase family protein | chr4:11240730-11244860 FORWARD
AP13CTG17515	AT3G20970	29.8	protein.assembly and cofactor ligation	Symbols: NFU4, ATNFU2 | NFU4; structural molecule | chr3:7348197-7350305 FORWARD
AP13ISTG34535	AT4G25910	29.8	protein.assembly and cofactor ligation	Symbols: NFU3, ATCNFU3 | NFU3; structural molecule | chr4:13163929-13165205 FORWARD
AP13ISTG57195	AT5G45680	29.8	protein.assembly and cofactor ligation	Symbols: ATFKBP13, FKBP13 | FK506-binding protein 1 (FKBP13) | chr5:18530880-18532337 FORWARD
AP13CTG10585	AT5G49940	29.8	protein.assembly and cofactor ligation	Symbols: NFU2, ATCNFU2 | NFU2 (NIFU-LIKE PROTEIN 2); structural molecule | chr5:20315398-20317400 FORWARD
AP13CTG07731	AT5G54290	29.8	protein.assembly and cofactor ligation	cytochrome c biogenesis protein family | chr5:22051037-22054028 FORWARD

## Sheet: Genes in Roots
Expression of upregulated genes in roots and their corresponding Arabidopsis homologs
Probe Set ID	PviUT sequence ID	Arabidopsis homolog	Root-1 Aug09	Root_1 Sept09	Root-1 Oct09	Root_1 Nov09
AlamoCTG00131_at	AlamCTG00131	AT1G56700	33	106	48	24
AlamoCTG00357_at	AlamCTG00357	AT3G47680	13	12	128	8
AlamoCTG00392_at	AlamCTG00392	\\	6	6	6	1937
AlamoCTG00508_at	AlamCTG00508	\\	7	248	7	427
AlamoCTG00579_at	AlamCTG00579	AT1G50360	12	63	121	8
AlamoCTG00609_at	AlamCTG00609	AT2G20180	26	38	191	224
AlamoCTG00690_at	AlamCTG00690	\\	44	50	48	250
AlamoCTG00846_at	AlamCTG00846	\\	23	39	132	855
AlamoCTG00866_at	AlamCTG00866	\\	63	191	250	111
AlamoCTG00893_s_at	AlamCTG00893	AT3G62760	922	3743	2936	1128
AlamoCTG01090_at	AlamCTG01090	\\	49	608	47	132
AlamoCTG01242_s_at	AlamCTG01242	AT1G15150	26	19	97	184
AlamoCTG01281_at	AlamCTG01281	AT1G65930	17	4870	7590	367
AlamoCTG01305_at	AlamCTG01305	\\	60	54	240	73
AlamoCTG01412_at	AlamCTG01412	AT4G05200	12	162	9	11
AlamoCTG01524_at	AlamCTG01524	\\	51	162	148	146
AlamoCTG01595_at	AlamCTG01595	AT1G55730	12	13	112	16
AlamoCTG01663_s_at	AlamCTG01663	AT1G64260	5	588	184	335
AlamoCTG01769_at	AlamCTG01769	\\	8	30	380	98
AlamoCTG01776_s_at	AlamCTG01776	AT2G24500	35	1031	704	634
AlamoCTG01988_s_at	AlamCTG01988	AT1G72490	51	35	530	519
AlamoCTG02025_at	AlamCTG02025	AT3G06580	6	843	4	675
AlamoCTG02086_s_at	AlamCTG02086	AT5G66780	278	724	4451	1978
AlamoCTG02104_at	AlamCTG02104	AT5G12250	548	117	4153	43
AlamoCTG02177_s_at	AlamCTG02177	\\	31	54	43	100
AlamoCTG02211_at	AlamCTG02211	AT4G25030	5	5	280	5
AlamoCTG02212_s_at	AlamCTG02212	\\	66	142	1448	2977
AlamoCTG02431_s_at	AlamCTG02431	AT1G15960	24	38	168	58
AlamoCTG02562_s_at	AlamCTG02562	AT4G37940	97	317	121	182
AlamoCTG02572_at	AlamCTG02572	AT1G78560	179	227	1234	240
AlamoCTG02624_s_at	AlamCTG02624	AT5G01670	225	413	781	975
AlamoCTG02690_at	AlamCTG02690	AT2G26650	49	95	105	182
AlamoCTG02711_at	AlamCTG02711	\\	19	451	15	568
AlamoCTG02836_s_at	AlamCTG02836	AT4G36280	40	125	11	17
AlamoCTG02942_at	AlamCTG02942	AT4G32810	8	126	15	11
AlamoCTG03019_s_at	AlamCTG03019	\\	28	87	134	65
AlamoCTG03038_at	AlamCTG03038	AT5G11710	51	18	23	184
AlamoCTG03074_s_at	AlamCTG03074	\\	43	530	548	474
AlamoCTG03185_at	AlamCTG03185	AT2G03890	20	968	16	382
AlamoCTG03190_at	AlamCTG03190	AT3G08590	37	202	123	109
AlamoCTG03208_at	AlamCTG03208	\\	18	280	104	330
AlamoCTG03267_x_at	AlamCTG03267	AT5G20730	118	268	477	232
AlamoCTG03339_s_at	AlamCTG03339	AT5G51410	49	58	81	212
AlamoCTG03392_at	AlamCTG03392	AT3G42170	11	133	12	15
AlamoCTG03518_at	AlamCTG03518	\\	10	183	298	337
AlamoCTG03532_at	AlamCTG03532	\\	335	1370	167	576
AlamoCTG03533_at	AlamCTG03533	AT5G23750	70	64	560	837
AlamoCTG03566_at	AlamCTG03566	\\	18	12	46	186
AlamoCTG03591_at	AlamCTG03591	AT2G20390	10	7	150	145
AlamoCTG03627_at	AlamCTG03627	\\	38	78	148	196
AlamoCTG03697_s_at	AlamCTG03697	\\	174	181	533	259
AlamoCTG03704_at	AlamCTG03704	\\	33	448	354	29
AlamoCTG03719_at	AlamCTG03719	\\	115	221	100	564
AlamoCTG03766_s_at	AlamCTG03766	AT5G56630	153	172	172	617
AlamoCTG03865_s_at	AlamCTG03865	AT4G27830	6	430	12	8
AlamoCTG03873_at	AlamCTG03873	AT3G05060	3	65	5	137
AlamoCTG03902_at	AlamCTG03902	AT1G20440	168	1964	233	292
AlamoCTG03991_s_at	AlamCTG03991	\\	159	176	548	1097
AlamoCTG03994_s_at	AlamCTG03994	AT1G66780	93	70	242	352
AlamoCTG04220_s_at	AlamCTG04220	AT2G32590	91	560	62	113
AlamoCTG04244_x_at	AlamCTG04244	\\	1552	2556	2610	4737
AlamoCTG04498_s_at	AlamCTG04498	AT3G20070	26	26	216	24
AlamoCTG04569_s_at	AlamCTG04569	AT3G02420	16	179	120	109
AlamoCTG04576_s_at	AlamCTG04576	AT5G25880	82	95	266	1686
AlamoCTG04587_at	AlamCTG04587	AT5G05310	21	176	17	125
AlamoCTG04595_at	AlamCTG04595	AT1G36070	20	112	151	26
AlamoCTG04614_s_at	AlamCTG04614	\\	156	572	108	272
AlamoCTG04639_s_at	AlamCTG04639	\\	190	362	661	294
AlamoCTG04662_at	AlamCTG04662	\\	7	7	162	126
AlamoCTG04699_at	AlamCTG04699	\\	12	153	137	146
AlamoCTG04708_at	AlamCTG04708	AT5G45530	18	22	19	112
AlamoCTG04718_at	AlamCTG04718	AT5G62760	16	382	340	315
AlamoCTG04771_s_at	AlamCTG04771	AT4G19130	47	149	128	75
AlamoCTG04801_at	AlamCTG04801	AT5G64520	37	58	126	165
AlamoCTG04902_s_at	AlamCTG04902	AT3G46960	11	467	11	484
AlamoCTG04946_s_at	AlamCTG04946	AT4G19860	68	116	135	240
AlamoCTG04970_s_at	AlamCTG04970	AT2G26810	51	213	40	93
AlamoCTG05016_at	AlamCTG05016	AT2G38440	89	418	97	568
AlamoCTG05026_s_at	AlamCTG05026	AT4G05490	123	59	396	188
AlamoCTG05039_s_at	AlamCTG05039	AT1G09570	600	1278	12765	14868
AlamoCTG05051_at	AlamCTG05051	\\	25	68	21	240
AlamoCTG05122_at	AlamCTG05122	AT5G04620	72	786	1541	797
AlamoCTG05339_s_at	AlamCTG05339	\\	10	552	9	8
AlamoCTG05353_s_at	AlamCTG05353	AT5G49960	42	94	67	181
AlamoCTG05385_at	AlamCTG05385	\\	7	5	7	113
AlamoCTG05440_at	AlamCTG05440	\\	34	216	127	142
AlamoCTG05462_at	AlamCTG05462	\\	17	34	16	227
AlamoCTG05491_x_at	AlamCTG05491	AT4G33680	39	245	362	407
AlamoCTG05533_at	AlamCTG05533	\\	9	125	15	9
AlamoCTG05556_s_at	AlamCTG05556	\\	38	10	54	136
AlamoCTG05637_at	AlamCTG05637	\\	65	20	130	276
AlamoCTG05676_at	AlamCTG05676	\\	55	70	103	176
AlamoCTG05839_s_at	AlamCTG05839	AT1G49820	25	160	1408	1045
AlamoCTG05848_at	AlamCTG05848	AT1G52360	19	202	18	19
AlamoCTG05905_x_at	AlamCTG05905	AT1G77510	744	989	1332	3147
AlamoCTG05971_s_at	AlamCTG05971	\\	43	464	95	71
AlamoCTG06180_at	AlamCTG06180	\\	25	15	32	556
AlamoCTG06354_s_at	AlamCTG06354	AT1G47830	9	9	11	130
AlamoCTG06355_at	AlamCTG06355	\\	17	99	13	105
AlamoCTG06364_s_at	AlamCTG06364	\\	481	367	1606	22
AlamoCTG06367_at	AlamCTG06367	AT2G46860	12	143	154	77
AlamoCTG06401_s_at	AlamCTG06401	AT1G03000	298	1082	10	1112
AlamoCTG06462_s_at	AlamCTG06462	AT3G09150	18	136	42	74
AlamoCTG06645_s_at	AlamCTG06645	\\	19	24	50	541
AlamoCTG06671_x_at	AlamCTG06671	\\	19	25	13	132
AlamoCTG06693_at	AlamCTG06693	AT1G06690	252	948	142	512
AlamoCTG06772_at	AlamCTG06772	\\	77	280	263	237
AlamoCTG07026_s_at	AlamCTG07026	AT4G34640	648	849	739	2401
AlamoCTG07032_x_at	AlamCTG07032	\\	48	80	809	2033
AlamoCTG07058_s_at	AlamCTG07058	\\	410	354	342	1251
AlamoCTG07121_at	AlamCTG07121	\\	9	209	111	238
AlamoCTG07173_at	AlamCTG07173	AT1G63870	12	11	15	165
AlamoCTG07184_s_at	AlamCTG07184	AT1G15080	364	1226	843	1009
AlamoCTG07205_s_at	AlamCTG07205	\\	54	82	130	256
AlamoCTG07216_at	AlamCTG07216	AT5G45400	20	150	213	41
AlamoCTG07313_at	AlamCTG07313	AT3G58670	23	32	74	186
AlamoCTG07515_at	AlamCTG07515	\\	13	108	66	66
AlamoCTG07526_at	AlamCTG07526	\\	25	22	292	28
AlamoCTG07750_at	AlamCTG07750	\\	7	8	867	5
AlamoCTG07774_at	AlamCTG07774	\\	174	103	8	1200
AlamoCTG07821_s_at	AlamCTG07821	AT2G45910	29	174	135	170
AlamoCTG07867_s_at	AlamCTG07867	\\	69	259	388	23
AlamoCTG07926_at	AlamCTG07926	AT4G00290	33	75	250	278
AlamoCTG07985_at	AlamCTG07985	AT1G32150	22	22	58	114
AlamoCTG08008_at	AlamCTG08008	AT4G12770	263	879	87	530
AlamoCTG08015_at	AlamCTG08015	AT4G25030	65	69	526	354
AlamoCTG08045_at	AlamCTG08045	AT5G13420	38	91	57	126
AlamoCTG08249_at	AlamCTG08249	AT4G23190	28	68	79	196
AlamoCTG08316_at	AlamCTG08316	\\	8	116	643	97
AlamoCTG08353_at	AlamCTG08353	AT2G30140	37	335	292	16
AlamoCTG08438_at	AlamCTG08438	\\	401	1552	284	837
AlamoCTG08460_s_at	AlamCTG08460	\\	33	330	38	41
AlamoCTG08523_s_at	AlamCTG08523	AT5G42900	37	354	123	1675
AlamoCTG08536_s_at	AlamCTG08536	\\	15	138	137	122
AlamoCTG08643_s_at	AlamCTG08643	AT2G01180	19	19	171	48
AlamoCTG08650_at	AlamCTG08650	\\	74	390	826	1710
AlamoCTG08693_at	AlamCTG08693	AT5G18570	18	112	20	48
AlamoCTG08796_at	AlamCTG08796	\\	34	16	60	357
AlamoCTG08848_s_at	AlamCTG08848	AT3G18730	22	1332	451	879
AlamoCTG08878_s_at	AlamCTG08878	\\	192	243	448	1698
AlamoCTG08902_at	AlamCTG08902	AT1G77320	73	117	64	225
AlamoCTG08903_s_at	AlamCTG08903	\\	34	69	109	52
AlamoCTG09008_s_at	AlamCTG09008	\\	25	18	47	157
AlamoCTG09141_at	AlamCTG09141	AT5G49410	29	26	159	25
AlamoCTG09186_at	AlamCTG09186	\\	51	85	257	128
AlamoCTG09279_at	AlamCTG09279	AT4G10770	56	110	109	196
AlamoCTG09395_at	AlamCTG09395	\\	16	128	122	12
AlamoCTG09404_s_at	AlamCTG09404	AT3G19540	12	11	70	130
AlamoCTG09407_at	AlamCTG09407	\\	16	107	56	135
AlamoCTG09414_at	AlamCTG09414	AT1G11720	33	36	44	105
AlamoCTG09421_at	AlamCTG09421	\\	55	74	100	171
AlamoCTG09424_at	AlamCTG09424	AT3G06350	15	497	22	16
AlamoCTG09503_at	AlamCTG09503	\\	79	215	102	240
AlamoCTG09518_at	AlamCTG09518	\\	143	724	64	257
AlamoCTG09526_x_at	AlamCTG09526	\\	18	33	21	137
AlamoCTG09585_at	AlamCTG09585	\\	8	120	11	10
AlamoCTG09666_at	AlamCTG09666	AT5G02770	94	178	140	451
AlamoCTG09729_s_at	AlamCTG09729	\\	163	374	501	564
AlamoCTG09738_s_at	AlamCTG09738	AT1G75820	24	51	49	105
AlamoCTG09809_s_at	AlamCTG09809	AT1G79990	108	159	82	467
AlamoCTG09883_at	AlamCTG09883	AT4G23280	6	6	7	613
AlamoCTG09986_at	AlamCTG09986	AT1G54610	57	30	83	284
AlamoCTG10041_at	AlamCTG10041	\\	60	73	40	224
AlamoCTG10191_at	AlamCTG10191	AT4G35450	29	67	153	300
AlamoCTG10323_at	AlamCTG10323	\\	11	174	13	35
AlamoCTG10339_s_at	AlamCTG10339	\\	123	148	989	268
AlamoCTG10383_at	AlamCTG10383	\\	32	14	177	10
AlamoCTG10431_at	AlamCTG10431	\\	53	238	73	26
AlamoCTG10440_x_at	AlamCTG10440	AT3G10690	48	181	38	68
AlamoCTG10442_at	AlamCTG10442	AT5G62190	155	225	729	504
AlamoCTG10503_s_at	AlamCTG10503	AT2G44970	120	116	182	537
AlamoCTG10523_at	AlamCTG10523	\\	167	1176	296	1389
AlamoCTG10533_s_at	AlamCTG10533	AT2G31060	165	340	230	548
AlamoCTG10645_at	AlamCTG10645	AT1G34210	8	270	10	324
AlamoCTG10651_at	AlamCTG10651	\\	37	53	56	163
AlamoCTG10659_at	AlamCTG10659	AT4G24330	5	7	5	131
AlamoCTG10706_s_at	AlamCTG10706	AT5G20730	68	123	256	230
AlamoCTG10837_x_at	AlamCTG10837	\\	91	552	188	477
AlamoCTG10901_s_at	AlamCTG10901	AT1G62310	58	237	190	85
AlamoCTG10988_at	AlamCTG10988	\\	156	125	116	1758
AlamoCTG11112_at	AlamCTG11112	AT3G05040	8	195	9	8
AlamoCTG11125_at	AlamCTG11125	AT2G39050	72	491	77	46
AlamoCTG11147_at	AlamCTG11147	\\	24	19	107	15
AlamoCTG11165_s_at	AlamCTG11165	\\	5	8	357	7
AlamoCTG11253_s_at	AlamCTG11253	\\	30	44	69	962
AlamoCTG11254_at	AlamCTG11254	\\	6	116	99	125
AlamoCTG11316_s_at	AlamCTG11316	AT5G40280	87	188	173	342
AlamoCTG11318_s_at	AlamCTG11318	\\	47	689	52	33
AlamoCTG11326_s_at	AlamCTG11326	\\	65	292	374	238
AlamoCTG11386_at	AlamCTG11386	AT1G58080	31	26	42	328
AlamoCTG11458_at	AlamCTG11458	AT5G25940	54	12	99	191
AlamoCTG11484_s_at	AlamCTG11484	\\	106	218	415	110
AlamoCTG11649_at	AlamCTG11649	\\	38	219	153	26
AlamoCTG11686_at	AlamCTG11686	AT5G02950	37	97	91	137
AlamoCTG11753_s_at	AlamCTG11753	\\	31	51	122	54
AlamoCTG11768_at	AlamCTG11768	AT3G10360	116	177	317	415
AlamoCTG11797_s_at	AlamCTG11797	AT5G50720	112	110	342	101
AlamoCTG11806_at	AlamCTG11806	AT3G05880	430	648	1418	2556
AlamoCTG11815_at	AlamCTG11815	\\	48	24	198	46
AlamoCTG11816_s_at	AlamCTG11816	AT5G50840	340	1234	205	315
AlamoCTG11857_at	AlamCTG11857	\\	33	74	38	178
AlamoCTG11900_at	AlamCTG11900	AT1G79600	103	487	44	302
AlamoCTG11904_at	AlamCTG11904	\\	34	242	362	39
AlamoCTG11934_at	AlamCTG11934	\\	45	31	140	38
AlamoCTG11977_s_at	AlamCTG11977	AT3G15360	58	133	142	288
AlamoCTG12000_at	AlamCTG12000	\\	46	52	149	137
AlamoCTG12005_at	AlamCTG12005	\\	36	135	65	205
AlamoCTG12161_x_at	AlamCTG12161	\\	35	15	127	112
AlamoCTG12190_at	AlamCTG12190	AT4G08150	25	144	21	27
AlamoCTG12200_x_at	AlamCTG12200	AT1G04960	142	497	225	81
AlamoCTG12266_x_at	AlamCTG12266	\\	35	64	82	118
AlamoCTG12273_s_at	AlamCTG12273	\\	7	5	8	105
AlamoCTG12381_s_at	AlamCTG12381	\\	30	40	114	81
AlamoCTG12460_s_at	AlamCTG12460	AT1G75450	27	101	50	196
AlamoCTG12522_s_at	AlamCTG12522	AT4G04190	88	312	247	108
AlamoCTG12729_at	AlamCTG12729	\\	15	19	20	158
AlamoCTG12813_at	AlamCTG12813	AT3G42170	11	91	67	122
AlamoCTG12860_s_at	AlamCTG12860	\\	1144	4211	1332	3040
AlamoCTG12879_at	AlamCTG12879	\\	25	40	46	109
AlamoCTG13052_s_at	AlamCTG13052	AT2G38870	91	230	604	1351
AlamoCTG13116_s_at	AlamCTG13116	AT2G16365	16	100	40	186
AlamoCTG13207_s_at	AlamCTG13207	\\	760	1562	1937	2876
AlamoCTG13286_s_at	AlamCTG13286	AT1G25260	72	242	47	292
AlamoCTG13503_s_at	AlamCTG13503	\\	19	16	140	67
AlamoCTG13585_s_at	AlamCTG13585	AT4G11070	27	254	25	40
AlamoCTG13679_s_at	AlamCTG13679	AT4G13250	63	225	34	377
AlamoCTG13705_at	AlamCTG13705	AT2G25170	18	19	125	17
AlamoCTG13718_s_at	AlamCTG13718	AT4G24220	19	661	670	2452
AlamoCTG13723_s_at	AlamCTG13723	\\	8	537	183	333
AlamoCTG13736_s_at	AlamCTG13736	AT4G23840	74	165	86	357
AlamoCTG13754_s_at	AlamCTG13754	\\	63	393	164	162
AlamoCTG13796_at	AlamCTG13796	AT5G41770	25	407	41	675
AlamoCTG13809_s_at	AlamCTG13809	\\	47	254	276	5
AlamoCTG13913_at	AlamCTG13913	AT1G53590	461	2336	1082	1045
AlamoCTG13929_at	AlamCTG13929	\\	38	113	49	143
AlamoCTG13939_s_at	AlamCTG13939	AT3G03170	48	680	207	433
AlamoCTG13944_s_at	AlamCTG13944	AT3G05970	18	74	19	108
AlamoCTG14002_s_at	AlamCTG14002	AT2G29630	196	962	685	1260
AlamoCTG14182_at	AlamCTG14182	AT2G02360	7	5	9	207
AlamoCTG14187_at	AlamCTG14187	\\	17	10	229	74
AlamoCTG14191_at	AlamCTG14191	AT5G27550	296	891	64	1458
AlamoCTG14268_s_at	AlamCTG14268	AT1G70700	82	344	210	152
AlamoCTG14283_at	AlamCTG14283	AT3G27540	10	1136	6	54
AlamoCTG14345_s_at	AlamCTG14345	AT2G25930	94	284	196	308
AlamoCTG14370_x_at	AlamCTG14370	AT5G08500	105	292	377	427
AlamoCTG14387_s_at	AlamCTG14387	AT2G05642	35	120	13	17
AlamoCTG14537_x_at	AlamCTG14537	\\	58	128	140	190
AlamoCTG14551_at	AlamCTG14551	AT5G66240	7	179	5	5
AlamoCTG14552_s_at	AlamCTG14552	AT3G14990	1520	4299	6936	9216
AlamoCTG14563_at	AlamCTG14563	AT3G02780	21	130	154	115
AlamoCTG14579_s_at	AlamCTG14579	AT5G13280	69	69	215	95
AlamoCTG14601_s_at	AlamCTG14601	\\	14	116	84	63
AlamoCTG14708_s_at	AlamCTG14708	AT4G14746	604	1168	639	2120
AlamoCTG14764_s_at	AlamCTG14764	AT5G16680	24	168	159	47
AlamoCTG14848_s_at	AlamCTG14848	AT3G62270	63	372	127	144
AlamoSLT15034_at	AlamSGLT15034	AT1G13950	55	206	63	174
AlamoSLT15082_at	AlamSGLT15082	\\	25	8	388	221
AlamoSLT15136_s_at	AlamSGLT15136	\\	1573	2091	2936	7131
AlamoSLT15227_at	AlamSGLT15227	\\	30	35	588	32
AlamoSLT15308_at	AlamSGLT15308	\\	70	148	263	101
AlamoSLT15466_s_at	AlamSGLT15466	\\	36	33	40	257
AlamoSLT15534_at	AlamSGLT15534	\\	61	200	16	105
AlamoSLT15579_at	AlamSGLT15579	\\	207	661	121	724
AlamoSLT15608_at	AlamSGLT15608	\\	42	147	44	43
AlamoSLT15835_s_at	AlamSGLT15835	AT4G37940	31	116	124	97
AlamoSLT15995_at	AlamSGLT15995	\\	48	195	22	52
AlamoSLT16044_at	AlamSGLT16044	\\	17	12	64	319
AlamoSLT16266_at	AlamSGLT16266	\\	17	160	13	13
AlamoSLT16281_s_at	AlamSGLT16281	AT1G78900	29	213	699	294
AlamoSLT16429_s_at	AlamSGLT16429	\\	167	776	342	608
AlamoSLT16489_at	AlamSGLT16489	\\	171	464	421	596
AlamoSLT16796_at	AlamSGLT16796	\\	36	152	13	243
AlamoSLT17624_s_at	AlamSGLT17624	AT1G79040	32	306	9	26
AlamoSLT17636_x_at	AlamSGLT17636	AT2G34430	91	296	146	106
AlamoSLT17994_at	AlamSGLT17994	\\	46	172	374	388
AP13.11919.m00013_s_at	AP13_model_11919.m00013	AT4G31860	233	541	464	709
AP13.11927.m00001_s_at	AP13_model_11927.m00001	AT2G02230	20	56	107	80
AP13.12062.m00001_s_at	AP13_model_12062.m00001	AT1G01750	814	1351	3147	2538
AP13.12065.m00004_s_at	AP13_model_12065.m00004	AT1G77120	1243	2272	3615	8719
AP13.12067.m00015_s_at	AP13_model_12067.m00015	AT4G10270	35	266	28	254
AP13.12205.m00003_s_at	AP13_model_12205.m00003	AT5G25610	69	328	69	5
AP13.12220.m00005_s_at	AP13_model_12220.m00005	AT2G30620	60	1964	240	1858
AP13.12220.m00007_s_at	AP13_model_12220.m00007	AT5G09500	1858	2592	8248	3821
AP13.12220.m00014_s_at	AP13_model_12220.m00014	AT1G04230	105	300	187	504
AP13.12332.m00004_s_at	AP13_model_12332.m00004	AT1G79830	145	256	1074	724
AP13.12336.m00003_s_at	AP13_model_12336.m00003	AT1G69490	156	744	79	127
AP13.12337.m00012_x_at	AP13_model_12337.m00012	AT4G35220	765	770	1606	2401
AP13.12696.m00002_s_at	AP13_model_12696.m00002	\\	60	129	128	222
AP13.12703.m00005_s_at	AP13_model_12703.m00005	AT1G20696	25	86	44	110
AP13.12735.m00001_s_at	AP13_model_12735.m00001	AT1G62710	10	1871	5955	4513
AP13.12744.m00008_s_at	AP13_model_12744.m00008	AT3G63520	54	64	58	213
AP13.12932.m00008_s_at	AP13_model_12932.m00008	AT5G26667	53	6	163	458
AP13.12938.m00008_s_at	AP13_model_12938.m00008	AT4G27250	29	24	24	150
AP13.12939.m00005_s_at	AP13_model_12939.m00005	AT1G58370	11	7	11	149
AP13CTG00007_at	AP13CTG00007	AT1G74030	42	897	123	1105
AP13CTG00034_x_at	AP13CTG00034	AT1G53280	380	694	1341	1663
AP13CTG00064_at	AP13CTG00064	AT3G11130	85	91	103	315
AP13CTG00130_at	AP13CTG00130	\\	49	74	25	174
AP13CTG00131_at	AP13CTG00131	\\	64	104	164	326
AP13CTG00164_at	AP13CTG00164	AT1G80930	27	46	32	138
AP13CTG00175_at	AP13CTG00175	AT1G58030	7	2740	1379	7
AP13CTG00200RC_at	AP13CTG00200-RC	AT5G47720	157	596	142	99
AP13CTG00208_s_at	AP13CTG00208	AT1G77490	16	196	221	286
AP13CTG00241_at	AP13CTG00241	AT2G22010	91	124	238	643
AP13CTG00254_s_at	AP13CTG00254	AT5G12220	147	263	458	427
AP13CTG00283_at	AP13CTG00283	AT5G09590	333	424	1038	1552
AP13CTG00310_at	AP13CTG00310	AT5G43960	88	101	143	418
AP13CTG00624_at	AP13CTG00624	\\	27	58	116	103
AP13CTG00636_at	AP13CTG00636	AT5G61500	37	79	87	195
AP13CTG00644_at	AP13CTG00644	AT1G25260	145	128	188	568
AP13CTG00662_at	AP13CTG00662	AT4G13250	49	198	43	272
AP13CTG00668_at	AP13CTG00668	AT4G35160	317	1243	442	5
AP13CTG00702_at	AP13CTG00702	\\	72	312	146	139
AP13CTG00704_s_at	AP13CTG00704	AT5G35570	174	270	382	613
AP13CTG00742_at	AP13CTG00742	AT1G45145	5	5	292	5
AP13CTG00765_at	AP13CTG00765	AT4G31180	40	22	34	2048
AP13CTG00770_at	AP13CTG00770	AT5G66680	87	136	248	421
AP13CTG00800_at	AP13CTG00800	AT1G16220	117	104	430	548
AP13CTG00865_at	AP13CTG00865	AT1G11840	13	10	4737	3444
AP13CTG00872_at	AP13CTG00872	AT2G39290	187	1160	530	413
AP13CTG00884_s_at	AP13CTG00884	AT3G52880	227	367	177	734
AP13CTG00895_at	AP13CTG00895	AT3G08550	116	183	238	369
AP13CTG01002_at	AP13CTG01002	AT5G57330	69	312	52	58
AP13CTG01183_at	AP13CTG01183	AT1G09795	101	102	199	396
AP13CTG01321_at	AP13CTG01321	AT4G31750	256	210	2469	183
AP13CTG01358_at	AP13CTG01358	AT1G05780	176	357	719	935
AP13CTG01373_at	AP13CTG01373	AT2G29630	63	312	156	342
AP13CTG01375_at	AP13CTG01375	AT1G04945	82	171	308	424
AP13CTG01379_s_at	AP13CTG01379	AT2G27310	195	276	421	648
AP13CTG01388_at	AP13CTG01388	AT1G32230	10	22	6	99
AP13CTG01443_at	AP13CTG01443	AT3G11130	8	1278	2105	2019
AP13CTG01463_s_at	AP13CTG01463	AT3G55610	89	159	150	989
AP13CTG01479_at	AP13CTG01479	AT1G53910	107	372	439	380
AP13CTG01528_s_at	AP13CTG01528	AT5G08020	6	62	101	33
AP13CTG01563_x_at	AP13CTG01563	AT5G61380	44	280	121	286
AP13CTG01565_at	AP13CTG01565	AT1G53910	76	248	148	704
AP13CTG01619_s_at	AP13CTG01619	AT1G06410	77	274	18	221
AP13CTG01656_at	AP13CTG01656	AT5G22100	592	675	1398	2210
AP13CTG01679_at	AP13CTG01679	\\	64	76	186	235
AP13CTG01712_at	AP13CTG01712	\\	11	18	115	146
AP13CTG01756_s_at	AP13CTG01756	AT2G46710	128	548	209	302
AP13CTG01792_at	AP13CTG01792	AT5G22000	89	385	70	65
AP13CTG01836_at	AP13CTG01836	AT4G30780	263	680	765	861
AP13CTG01864_at	AP13CTG01864	AT2G44740	35	213	163	634
AP13CTG01898_s_at	AP13CTG01898	AT5G24910	474	1067	1606	38
AP13CTG01941_at	AP13CTG01941	AT4G21410	66	388	242	754
AP13CTG01967_s_at	AP13CTG01967	AT2G30700	60	79	59	198
AP13CTG02023_s_at	AP13CTG02023	AT3G19340	995	1024	1458	3082
AP13CTG02076_at	AP13CTG02076	\\	11	8	99	232
AP13CTG02104_at	AP13CTG02104	AT1G74530	100	97	396	121
AP13CTG02111_at	AP13CTG02111	AT4G34430	34	30	34	118
AP13CTG02119_at	AP13CTG02119	AT5G08020	33	16	101	16
AP13CTG02155_at	AP13CTG02155	AT3G01750	70	87	148	232
AP13CTG02156_at	AP13CTG02156	AT5G36880	17	122	70	97
AP13CTG02175_at	AP13CTG02175	\\	132	765	21	1200
AP13CTG02242_at	AP13CTG02242	AT3G13224	87	167	141	292
AP13CTG02261_at	AP13CTG02261	AT1G69880	6	78	129	6
AP13CTG02271_at	AP13CTG02271	AT2G17570	27	91	78	114
AP13CTG02432_at	AP13CTG02432	AT1G01540	38	270	38	24
AP13CTG02474_at	AP13CTG02474	AT5G08335	22	97	93	149
AP13CTG02479_at	AP13CTG02479	\\	556	190	1820	1009
AP13CTG02515_s_at	AP13CTG02515	AT5G53120	88	114	123	306
AP13CTG02516_at	AP13CTG02516	AT3G17900	19	126	101	41
AP13CTG02520_at	AP13CTG02520	ATCG00280	68	385	130	282
AP13CTG02558_at	AP13CTG02558	AT5G17770	261	282	1833	515
AP13CTG02568_at	AP13CTG02568	AT1G51980	196	194	137	592
AP13CTG02569_at	AP13CTG02569	AT4G26270	108	433	515	455
AP13CTG02592_at	AP13CTG02592	AT3G59990	5	709	4	849
AP13CTG02628_s_at	AP13CTG02628	AT4G37560	290	765	916	714
AP13CTG02637_at	AP13CTG02637	AT1G70180	69	56	125	237
AP13CTG02692_at	AP13CTG02692	AT5G25120	128	617	46	33
AP13CTG02808_at	AP13CTG02808	AT3G07040	21	19	776	11
AP13CTG02821_s_at	AP13CTG02821	AT1G80300	136	317	181	596
AP13CTG02855_at	AP13CTG02855	AT5G19890	58	131	183	66
AP13CTG02916_at	AP13CTG02916	AT2G21160	1097	1260	1573	3350
AP13CTG02917_at	AP13CTG02917	AT1G67300	49	118	123	265
AP13CTG02958_s_at	AP13CTG02958	AT1G08460	27	78	116	29
AP13CTG03121_at	AP13CTG03121	AT5G66410	58	111	106	195
AP13CTG03156_at	AP13CTG03156	AT1G53280	75	113	181	317
AP13CTG03244_s_at	AP13CTG03244	AT2G26460	135	261	310	439
AP13CTG03416_s_at	AP13CTG03416	AT1G49760	61	210	144	102
AP13CTG03474_s_at	AP13CTG03474	AT4G24690	639	2721	1332	689
AP13CTG03476_at	AP13CTG03476	AT1G30360	276	364	526	1251
AP13CTG03479_at	AP13CTG03479	AT5G33406	572	173	484	2164
AP13CTG03577_at	AP13CTG03577	AT5G18610	219	347	666	190
AP13CTG03651_s_at	AP13CTG03651	AT3G07040	36	135	38	41
AP13CTG03720_at	AP13CTG03720	\\	26	40	31	163
AP13CTG03815_at	AP13CTG03815	AT5G49930	115	184	354	451
AP13CTG03819_at	AP13CTG03819	\\	34	91	326	315
AP13CTG03883_at	AP13CTG03883	\\	13	146	50	34
AP13CTG03889_at	AP13CTG03889	AT3G12760	94	2896	3304	837
AP13CTG03973_at	AP13CTG03973	AT1G55170	163	461	494	494
AP13CTG03998_at	AP13CTG03998	AT2G36680	25	149	29	30
AP13CTG04027_s_at	AP13CTG04027	AT1G44446	155	106	237	512
AP13CTG04055_at	AP13CTG04055	\\	8	7	79	102
AP13CTG04056_at	AP13CTG04056	AT3G05327	245	335	66	1296
AP13CTG04111_at	AP13CTG04111	AT1G13930	15	17	20	199
AP13CTG04127_at	AP13CTG04127	AT5G47560	90	91	104	1074
AP13CTG04166_at	AP13CTG04166	AT1G11530	254	548	494	948
AP13CTG04167_at	AP13CTG04167	AT4G19210	67	369	127	401
AP13CTG04240_s_at	AP13CTG04240	AT1G03880	10	9	9	119
AP13CTG04254_at	AP13CTG04254	AT3G57340	87	200	243	497
AP13CTG04271_at	AP13CTG04271	AT5G40870	5	4	382	24
AP13CTG04302_at	AP13CTG04302	AT1G48270	85	270	135	170
AP13CTG04314_at	AP13CTG04314	AT4G33380	69	52	63	268
AP13CTG04320_at	AP13CTG04320	AT1G19250	19	132	78	306
AP13CTG04329_at	AP13CTG04329	AT5G47860	11	222	65	88
AP13CTG04340_s_at	AP13CTG04340	AT2G43070	238	461	530	749
AP13CTG04374_at	AP13CTG04374	AT3G49990	170	165	156	689
AP13CTG04410_at	AP13CTG04410	\\	126	167	568	451
AP13CTG04414_at	AP13CTG04414	\\	171	298	369	548
AP13CTG04420_at	AP13CTG04420	\\	71	248	158	487
AP13CTG04435_s_at	AP13CTG04435	AT5G23670	71	150	218	128
AP13CTG04453_at	AP13CTG04453	AT4G10050	213	661	608	891
AP13CTG04514_s_at	AP13CTG04514	AT4G23100	159	519	67	166
AP13CTG04530_s_at	AP13CTG04530	AT5G42900	112	544	455	1746
AP13CTG04551_at	AP13CTG04551	AT2G30280	6	109	8	6
AP13CTG04580_at	AP13CTG04580	\\	317	873	1052	592
AP13CTG04583_at	AP13CTG04583	AT4G16444	194	484	675	729
AP13CTG04608_at	AP13CTG04608	AT4G14500	138	300	374	564
AP13CTG04630_at	AP13CTG04630	AT4G12290	108	359	352	491
AP13CTG04646_at	AP13CTG04646	AT5G61170	34	40	46	123
AP13CTG04659_at	AP13CTG04659	AT3G24440	24	56	56	114
AP13CTG04664_at	AP13CTG04664	AT3G02860	326	729	1009	837
AP13CTG04695_at	AP13CTG04695	AT2G23420	172	315	284	670
AP13CTG04715_at	AP13CTG04715	AT3G20000	70	96	121	219
AP13CTG04781_s_at	AP13CTG04781	AT3G51130	20	242	21	219
AP13CTG04811_at	AP13CTG04811	\\	128	136	141	398
AP13CTG04860_at	AP13CTG04860	AT2G34680	4	157	122	61
AP13CTG04890_s_at	AP13CTG04890	AT5G60760	79	91	224	382
AP13CTG04911_s_at	AP13CTG04911	AT4G00990	15	34	111	19
AP13CTG04964_at	AP13CTG04964	\\	18	11	252	10
AP13CTG04972_at	AP13CTG04972	AT5G21930	44	75	46	146
AP13CTG05020_s_at	AP13CTG05020	AT3G42170	9	190	40	233
AP13CTG05038_s_at	AP13CTG05038	AT3G17900	41	1360	843	2320
AP13CTG05058_s_at	AP13CTG05058	AT2G35390	28	101	63	33
AP13CTG05065RC_at	AP13CTG05065-RC	AT1G27980	347	427	9	1260
AP13CTG05073_at	AP13CTG05073	AT5G11560	749	910	1323	2856
AP13CTG05081_at	AP13CTG05081	AT1G75170	64	155	174	206
AP13CTG05119_at	AP13CTG05119	AT5G64390	16	60	20	261
AP13CTG05130_s_at	AP13CTG05130	AT5G08610	126	1060	797	670
AP13CTG05192_at	AP13CTG05192	AT4G03080	51	191	57	319
AP13CTG05196_s_at	AP13CTG05196	\\	103	541	308	115
AP13CTG05211_at	AP13CTG05211	AT5G18980	11	29	9	198
AP13CTG05230_at	AP13CTG05230	AT3G57650	14	60	135	53
AP13CTG05254_s_at	AP13CTG05254	AT5G09300	250	315	508	897
AP13CTG05268_s_at	AP13CTG05268	AT2G20330	13	25	47	104
AP13CTG05269_s_at	AP13CTG05269	AT1G32730	46	137	203	145
AP13CTG05301_at	AP13CTG05301	AT4G00830	25	398	21	257
AP13CTG05306_at	AP13CTG05306	AT4G14350	32	24	28	114
AP13CTG05353_s_at	AP13CTG05353	AT3G01790	99	247	165	335
AP13CTG05417_at	AP13CTG05417	AT4G23140	31	21	116	95
AP13CTG05438_at	AP13CTG05438	AT5G55940	69	119	85	261
AP13CTG05501_at	AP13CTG05501	AT5G48330	76	374	174	296
AP13CTG05506_s_at	AP13CTG05506	AT2G36770	59	112	62	266
AP13CTG05532_x_at	AP13CTG05532	AT2G47590	64	556	491	112
AP13CTG05547_at	AP13CTG05547	AT1G77450	8	38	23	274
AP13CTG05555_s_at	AP13CTG05555	AT1G26190	192	290	552	809
AP13CTG05673_s_at	AP13CTG05673	AT4G02780	55	229	58	18
AP13CTG05674_at	AP13CTG05674	AT3G02420	112	885	198	225
AP13CTG05683_s_at	AP13CTG05683	AT4G39230	221	367	474	714
AP13CTG05690_at	AP13CTG05690	AT1G02090	55	89	80	166
AP13CTG05704_at	AP13CTG05704	AT1G56700	31	64	91	157
AP13CTG05710_s_at	AP13CTG05710	AT2G38670	232	344	436	714
AP13CTG05716_at	AP13CTG05716	AT3G05510	64	276	242	242
AP13CTG05729_s_at	AP13CTG05729	\\	613	3396	1584	709
AP13CTG05755_at	AP13CTG05755	AT4G04860	229	487	427	709
AP13CTG05766_at	AP13CTG05766	AT5G41220	4	135	4	4
AP13CTG05951_at	AP13CTG05951	AT5G63630	28	166	84	111
AP13CTG05955_s_at	AP13CTG05955	AT4G34880	102	328	133	259
AP13CTG05960RC_at	AP13CTG05960-RC	AT2G27450	85	268	65	152
AP13CTG05971_s_at	AP13CTG05971	AT5G24870	206	1128	497	903
AP13CTG05982_at	AP13CTG05982	AT1G21410	183	634	300	259
AP13CTG06003_at	AP13CTG06003	AT5G02502	35	38	45	136
AP13CTG06009_at	AP13CTG06009	AT5G51020	63	176	165	247
AP13CTG06022_s_at	AP13CTG06022	AT2G16365	18	156	77	321
AP13CTG06046_at	AP13CTG06046	AT4G21320	47	52	109	158
AP13CTG06063_at	AP13CTG06063	AT4G31460	38	47	64	158
AP13CTG06092_at	AP13CTG06092	AT4G32410	43	124	69	130
AP13CTG06120_at	AP13CTG06120	AT5G35753	42	25	190	37
AP13CTG06187_at	AP13CTG06187	AT2G34570	91	210	207	464
AP13CTG06191_at	AP13CTG06191	AT3G58530	131	89	292	487
AP13CTG06281_at	AP13CTG06281	AT1G79550	298	670	989	537
AP13CTG06370_s_at	AP13CTG06370	AT2G37690	138	205	388	592
AP13CTG06427_at	AP13CTG06427	AT1G69870	32	17	98	396
AP13CTG06456_at	AP13CTG06456	\\	115	160	252	362
AP13CTG06470_at	AP13CTG06470	AT1G24510	132	64	54	474
AP13CTG06506_at	AP13CTG06506	AT3G52490	92	308	106	115
AP13CTG06526_at	AP13CTG06526	AT1G21690	82	177	107	501
AP13CTG06540_at	AP13CTG06540	AT1G20050	40	152	34	13
AP13CTG06569_at	AP13CTG06569	AT5G24740	10	124	91	72
AP13CTG06584_at	AP13CTG06584	AT1G11750	124	404	184	272
AP13CTG06591_at	AP13CTG06591	\\	176	404	608	467
AP13CTG06647_s_at	AP13CTG06647	\\	164	724	1468	13307
AP13CTG06650_at	AP13CTG06650	AT5G11900	533	719	1060	1845
AP13CTG06667_at	AP13CTG06667	AT5G04360	20	15	21	113
AP13CTG06694_s_at	AP13CTG06694	AT5G63940	36	141	123	103
AP13CTG06706_at	AP13CTG06706	AT4G29540	25	162	205	146
AP13CTG06724_at	AP13CTG06724	\\	22	122	43	103
AP13CTG06727_at	AP13CTG06727	AT5G47430	72	34	198	330
AP13CTG06756_s_at	AP13CTG06756	AT5G58380	121	1031	364	781
AP13CTG06775_at	AP13CTG06775	AT1G55280	34	372	174	321
AP13CTG06787_at	AP13CTG06787	\\	83	195	218	344
AP13CTG06816_s_at	AP13CTG06816	AT5G01510	70	312	71	194
AP13CTG06862_s_at	AP13CTG06862	AT4G15415	43	136	45	38
AP13CTG06891RC_s_at	AP13CTG06891-RC	AT5G40660	424	467	643	1278
AP13CTG06893_s_at	AP13CTG06893	\\	12	385	12	11
AP13CTG06925_at	AP13CTG06925	AT3G54630	95	54	132	296
AP13CTG06995_at	AP13CTG06995	AT5G15220	102	22	34	317
AP13CTG07027_at	AP13CTG07027	AT3G23990	20	139	276	59
AP13CTG07073_s_at	AP13CTG07073	AT3G10690	24	349	28	89
AP13CTG07180_s_at	AP13CTG07180	AT2G01480	16	5	141	326
AP13CTG07217_s_at	AP13CTG07217	AT1G62530	80	55	101	282
AP13CTG07220_at	AP13CTG07220	AT5G13970	39	37	45	124
AP13CTG07227_s_at	AP13CTG07227	AT1G04790	101	140	195	652
AP13CTG07246_at	AP13CTG07246	AT3G55610	477	604	1009	1448
AP13CTG07285_x_at	AP13CTG07285	AT3G10690	79	421	73	173
AP13CTG07328_at	AP13CTG07328	AT3G03900	69	28	335	202
AP13CTG07379_at	AP13CTG07379	\\	191	685	126	337
AP13CTG07404_s_at	AP13CTG07404	AT3G30390	144	556	54	202
AP13CTG07426_s_at	AP13CTG07426	AT2G37770	481	995	2091	210
AP13CTG07439_s_at	AP13CTG07439	AT1G05850	53	42	235	188
AP13CTG07477_at	AP13CTG07477	\\	70	116	407	229
AP13CTG07527_s_at	AP13CTG07527	AT2G38280	78	266	50	31
AP13CTG07586_at	AP13CTG07586	\\	13	21	21	121
AP13CTG07595_at	AP13CTG07595	AT3G61790	27	81	110	121
AP13CTG07607_at	AP13CTG07607	AT3G14180	43	136	46	26
AP13CTG07649_s_at	AP13CTG07649	AT4G18640	145	464	544	203
AP13CTG07659_at	AP13CTG07659	AT2G47420	219	300	304	867
AP13CTG07677_at	AP13CTG07677	AT4G20410	40	596	962	1002
AP13CTG07764_at	AP13CTG07764	AT1G15460	227	689	121	73
AP13CTG07778_s_at	AP13CTG07778	AT3G02555	46	93	76	206
AP13CTG07825_at	AP13CTG07825	AT2G28070	60	54	69	191
AP13CTG07854_s_at	AP13CTG07854	AT2G44680	1176	1438	2665	3769
AP13CTG07914_s_at	AP13CTG07914	AT1G64140	124	286	385	374
AP13CTG07938_s_at	AP13CTG07938	\\	25	89	132	22
AP13CTG07994_at	AP13CTG07994	AT1G12530	79	121	135	247
AP13CTG07997_at	AP13CTG07997	AT5G51570	34	212	126	24
AP13CTG08019_at	AP13CTG08019	AT2G30950	44	144	90	160
AP13CTG08116_at	AP13CTG08116	AT3G20330	51	81	72	237
AP13CTG08117_s_at	AP13CTG08117	AT5G21170	18	47	37	131
AP13CTG08136_at	AP13CTG08136	AT5G65720	70	165	45	487
AP13CTG08158_at	AP13CTG08158	\\	38	86	78	135
AP13CTG08174_s_at	AP13CTG08174	AT1G77230	103	219	421	436
AP13CTG08193_at	AP13CTG08193	\\	87	592	10	17
AP13CTG08195_at	AP13CTG08195	AT1G29330	62	121	219	107
AP13CTG08207_at	AP13CTG08207	AT5G53160	1074	3541	2916	6122
AP13CTG08251_at	AP13CTG08251	AT2G39450	29	52	79	101
AP13CTG08259_at	AP13CTG08259	AT1G03860	147	202	278	613
AP13CTG08277_s_at	AP13CTG08277	\\	4	5	112	86
AP13CTG08323_at	AP13CTG08323	\\	28	254	112	781
AP13CTG08363_at	AP13CTG08363	AT1G52360	15	621	199	51
AP13CTG08386_at	AP13CTG08386	\\	48	150	60	39
AP13CTG08398_at	AP13CTG08398	AT1G20770	229	1192	243	270
AP13CTG08407_at	AP13CTG08407	AT2G24960	76	164	164	247
AP13CTG08425_at	AP13CTG08425	\\	33	797	1884	1722
AP13CTG08541_at	AP13CTG08541	AT4G01790	30	99	302	315
AP13CTG08616_at	AP13CTG08616	AT5G39890	97	248	153	1428
AP13CTG08706_at	AP13CTG08706	AT5G05520	31	130	31	45
AP13CTG08752_at	AP13CTG08752	AT3G58000	51	198	116	410
AP13CTG08795_at	AP13CTG08795	\\	67	93	66	576
AP13CTG08919_s_at	AP13CTG08919	AT5G66240	85	278	95	105
AP13CTG08929_s_at	AP13CTG08929	AT4G29810	15	154	13	243
AP13CTG08934_s_at	AP13CTG08934	AT4G31580	128	349	259	427
AP13CTG08936_s_at	AP13CTG08936	AT1G18320	16	14	133	261
AP13CTG08968_s_at	AP13CTG08968	AT4G11600	68	265	72	166
AP13CTG09019_at	AP13CTG09019	AT2G34630	8	11	102	59
AP13CTG09051_s_at	AP13CTG09051	AT4G35880	146	333	652	1060
AP13CTG09053_s_at	AP13CTG09053	AT3G47680	8	111	61	151
AP13CTG09090_at	AP13CTG09090	\\	6	7	7	128
AP13CTG09099_at	AP13CTG09099	\\	38	140	159	101
AP13CTG09112_s_at	AP13CTG09112	AT5G15640	471	552	1287	1663
AP13CTG09124_at	AP13CTG09124	\\	9	7	141	81
AP13CTG09165_at	AP13CTG09165	AT5G48870	15	99	50	47
AP13CTG09171_x_at	AP13CTG09171	\\	170	54	66	797
AP13CTG09186_s_at	AP13CTG09186	AT3G20810	18	224	288	187
AP13CTG09197_s_at	AP13CTG09197	AT5G11750	18	430	274	21
AP13CTG09206_s_at	AP13CTG09206	AT3G62270	76	95	88	317
AP13CTG09212_at	AP13CTG09212	\\	27	136	104	116
AP13CTG09234_at	AP13CTG09234	AT5G27700	96	235	719	8
AP13CTG09238_at	AP13CTG09238	AT2G19130	18	27	20	133
AP13CTG09244_at	AP13CTG09244	AT3G18000	145	72	451	548
AP13CTG09271_s_at	AP13CTG09271	AT1G80400	7	19	118	30
AP13CTG09274_at	AP13CTG09274	AT5G27780	97	101	219	364
AP13CTG09306_s_at	AP13CTG09306	AT5G61000	4	504	5	242
AP13CTG09318_at	AP13CTG09318	AT5G37890	8	119	72	6
AP13CTG09350_at	AP13CTG09350	AT5G22350	73	67	118	225
AP13CTG09353RC_s_at	AP13CTG09353-RC	AT3G14075	60	182	67	137
AP13CTG09398_at	AP13CTG09398	\\	11	202	48	56
AP13CTG09424_at	AP13CTG09424	AT4G28660	45	34	26	198
AP13CTG09432_at	AP13CTG09432	\\	118	891	134	155
AP13CTG09452_at	AP13CTG09452	\\	12	10	16	112
AP13CTG09512_at	AP13CTG09512	AT3G19340	24	235	19	39
AP13CTG09534_at	AP13CTG09534	AT5G27830	149	131	290	685
AP13CTG09548_at	AP13CTG09548	\\	24	146	22	59
AP13CTG09581_at	AP13CTG09581	AT2G16770	174	451	265	544
AP13CTG09606_s_at	AP13CTG09606	AT5G04895	100	364	330	367
AP13CTG09644_at	AP13CTG09644	\\	284	885	526	1024
AP13CTG09657_s_at	AP13CTG09657	AT2G31440	59	272	179	282
AP13CTG09670_s_at	AP13CTG09670	AT5G08470	165	186	560	215
AP13CTG09674_at	AP13CTG09674	AT1G06720	230	308	704	385
AP13CTG09685RC_s_at	AP13CTG09685-RC	AT5G65760	160	448	172	576
AP13CTG09712_s_at	AP13CTG09712	AT3G13340	138	302	198	625
AP13CTG09721_at	AP13CTG09721	AT3G07180	11	125	77	116
AP13CTG09729_s_at	AP13CTG09729	\\	104	261	504	233
AP13CTG09743_at	AP13CTG09743	AT5G55580	75	191	286	625
AP13CTG09763_s_at	AP13CTG09763	AT3G48530	77	143	92	261
AP13CTG09775_at	AP13CTG09775	AT2G14260	112	385	240	837
AP13CTG09811_at	AP13CTG09811	AT2G15890	44	135	59	202
AP13CTG09866_at	AP13CTG09866	\\	13	11	6	113
AP13CTG09882_at	AP13CTG09882	AT1G74270	280	335	372	867
AP13CTG09949_s_at	AP13CTG09949	AT5G05987	57	276	107	81
AP13CTG09999_s_at	AP13CTG09999	AT5G27010	33	106	68	319
AP13CTG10007_at	AP13CTG10007	AT5G50210	62	38	166	233
AP13CTG10040_at	AP13CTG10040	AT2G24050	207	1002	588	814
AP13CTG10070_s_at	AP13CTG10070	AT1G15060	114	218	433	123
AP13CTG10114_at	AP13CTG10114	AT1G10865	190	69	266	719
AP13CTG10116_s_at	AP13CTG10116	\\	168	362	657	592
AP13CTG10119_at	AP13CTG10119	\\	129	178	132	604
AP13CTG10151_at	AP13CTG10151	AT4G33690	81	243	206	173
AP13CTG10173_at	AP13CTG10173	AT2G31390	132	178	9	398
AP13CTG10190_at	AP13CTG10190	AT3G51000	266	867	148	630
AP13CTG10308_at	AP13CTG10308	\\	32	37	104	342
AP13CTG10321_at	AP13CTG10321	AT2G41450	39	40	102	135
AP13CTG10379_at	AP13CTG10379	AT2G15910	176	194	288	734
AP13CTG10384_at	AP13CTG10384	\\	315	564	515	968
AP13CTG10386_s_at	AP13CTG10386	AT5G26667	68	8	147	354
AP13CTG10390_at	AP13CTG10390	AT5G59780	12	64	143	157
AP13CTG10427_at	AP13CTG10427	\\	62	194	60	247
AP13CTG10437_at	AP13CTG10437	AT4G02340	93	415	40	71
AP13CTG10473_at	AP13CTG10473	ATMG00640	233	209	242	803
AP13CTG10572_at	AP13CTG10572	AT4G39870	8	396	7	15
AP13CTG10577_at	AP13CTG10577	AT3G19630	75	232	218	294
AP13CTG10590_s_at	AP13CTG10590	AT1G18170	32	159	34	50
AP13CTG10604_at	AP13CTG10604	AT5G14660	47	64	27	154
AP13CTG10630_at	AP13CTG10630	\\	207	968	219	501
AP13CTG10635_at	AP13CTG10635	AT5G06250	65	104	232	65
AP13CTG10638_at	AP13CTG10638	AT1G45000	49	83	92	173
AP13CTG10674_at	AP13CTG10674	AT1G12110	87	491	152	121
AP13CTG10726_at	AP13CTG10726	\\	121	184	604	433
AP13CTG10754_at	AP13CTG10754	AT5G01720	89	73	484	315
AP13CTG10772_s_at	AP13CTG10772	AT4G35780	46	56	59	153
AP13CTG10775_at	AP13CTG10775	AT5G62810	19	109	31	156
AP13CTG10830_at	AP13CTG10830	AT1G14700	159	69	213	484
AP13CTG10887_at	AP13CTG10887	AT2G02960	91	158	95	292
AP13CTG10900_s_at	AP13CTG10900	AT3G12110	28	7	20	109
AP13CTG10909_at	AP13CTG10909	AT1G77720	17	13	74	132
AP13CTG10916_at	AP13CTG10916	AT1G47240	237	237	240	714
AP13CTG11041_at	AP13CTG11041	AT3G46180	252	445	552	867
AP13CTG11051_at	AP13CTG11051	\\	44	1234	372	85
AP13CTG11091_at	AP13CTG11091	\\	32	225	340	52
AP13CTG11135_at	AP13CTG11135	\\	41	206	82	64
AP13CTG11143_at	AP13CTG11143	\\	93	424	3061	3236
AP13CTG11148_at	AP13CTG11148	AT4G15900	38	61	152	89
AP13CTG11166_at	AP13CTG11166	AT2G30880	49	53	243	40
AP13CTG11178_s_at	AP13CTG11178	AT1G45110	34	61	40	105
AP13CTG11206_at	AP13CTG11206	AT4G25315	144	192	248	497
AP13CTG11209_at	AP13CTG11209	\\	177	588	200	212
AP13CTG11212_at	AP13CTG11212	AT3G14470	5	110	6	8
AP13CTG11216_at	AP13CTG11216	\\	45	680	451	372
AP13CTG11243_at	AP13CTG11243	AT5G14950	98	398	116	162
AP13CTG11257_s_at	AP13CTG11257	AT3G13225	38	235	38	88
AP13CTG11343_at	AP13CTG11343	AT3G47300	59	100	37	192
AP13CTG11372_at	AP13CTG11372	AT1G34750	14	564	259	621
AP13CTG11390_at	AP13CTG11390	AT2G37540	245	891	259	83
AP13CTG11393_at	AP13CTG11393	AT3G28990	140	265	377	564
AP13CTG11398_at	AP13CTG11398	AT1G24625	85	290	94	90
AP13CTG11399RC_at	AP13CTG11399-RC	\\	43	131	69	148
AP13CTG11406_s_at	AP13CTG11406	AT3G47510	7	108	52	79
AP13CTG11409_at	AP13CTG11409	AT4G02380	30	122	26	39
AP13CTG11410_at	AP13CTG11410	AT5G53490	47	148	49	72
AP13CTG11417_at	AP13CTG11417	AT4G38470	45	35	48	418
AP13CTG11447_s_at	AP13CTG11447	AT4G17520	5	183	86	5
AP13CTG11473_at	AP13CTG11473	AT5G09220	94	613	512	464
AP13CTG11563_s_at	AP13CTG11563	AT1G63990	75	132	86	248
AP13CTG11630_at	AP13CTG11630	AT4G16160	29	173	3373	4870
AP13CTG11682_x_at	AP13CTG11682	AT3G21250	33	70	89	133
AP13CTG11710_at	AP13CTG11710	AT1G65270	30	58	109	184
AP13CTG11724_at	AP13CTG11724	AT5G62620	97	278	250	372
AP13CTG11735_at	AP13CTG11735	AT2G47900	129	290	922	694
AP13CTG11742_at	AP13CTG11742	AT3G46220	140	187	451	164
AP13CTG11764_s_at	AP13CTG11764	AT5G23040	108	396	266	266
AP13CTG11784_at	AP13CTG11784	\\	259	867	333	349
AP13CTG11800_s_at	AP13CTG11800	AT5G63980	121	526	250	548
AP13CTG11803_s_at	AP13CTG11803	AT1G11530	1629	3147	2352	6700
AP13CTG11804_s_at	AP13CTG11804	AT1G72490	51	22	445	515
AP13CTG11842_at	AP13CTG11842	AT4G34550	17	55	54	142
AP13CTG11855_at	AP13CTG11855	\\	4	117	9	79
AP13CTG11888_at	AP13CTG11888	AT3G10350	12	119	210	154
AP13CTG11891_at	AP13CTG11891	AT2G32950	11	102	21	44
AP13CTG11937_at	AP13CTG11937	\\	40	122	242	56
AP13CTG11976_at	AP13CTG11976	AT3G48270	15	146	243	23
AP13CTG11997_at	AP13CTG11997	AT3G26400	46	141	44	202
AP13CTG12012_at	AP13CTG12012	\\	109	177	797	448
AP13CTG12040_at	AP13CTG12040	\\	5	8	6	398
AP13CTG12055_at	AP13CTG12055	AT1G55090	5	132	9	5
AP13CTG12064_at	AP13CTG12064	AT3G52105	19	22	349	21
AP13CTG12069_at	AP13CTG12069	\\	35	128	48	80
AP13CTG12116_at	AP13CTG12116	\\	10	9	160	245
AP13CTG12163_x_at	AP13CTG12163	AT3G20390	110	125	99	369
AP13CTG12168_s_at	AP13CTG12168	AT2G16385	724	1509	1833	2683
AP13CTG12206_at	AP13CTG12206	AT2G14610	45	149	286	238
AP13CTG12216_at	AP13CTG12216	AT1G34350	310	380	600	1323
AP13CTG12246_at	AP13CTG12246	AT3G62840	60	159	102	199
AP13CTG12278_at	AP13CTG12278	AT4G35160	17	42	2452	51
AP13CTG12336_s_at	AP13CTG12336	AT3G54826	135	657	19	104
AP13CTG12343_at	AP13CTG12343	AT1G73820	63	78	113	205
AP13CTG12353_at	AP13CTG12353	AT1G26480	51	78	170	171
AP13CTG12393_at	AP13CTG12393	AT4G08170	72	128	82	229
AP13CTG12418_at	AP13CTG12418	AT2G37710	36	135	15	145
AP13CTG12462_s_at	AP13CTG12462	AT4G00990	11	112	364	66
AP13CTG12487_at	AP13CTG12487	AT4G37870	670	564	2225	1009
AP13CTG12508_s_at	AP13CTG12508	AT3G26420	396	1144	689	1795
AP13CTG12518_at	AP13CTG12518	\\	27	40	27	113
AP13CTG12555_at	AP13CTG12555	AT1G30540	36	38	25	154
AP13CTG12560_at	AP13CTG12560	AT5G03720	125	294	398	477
AP13CTG12563_s_at	AP13CTG12563	AT5G26667	4	396	165	4
AP13CTG12583_s_at	AP13CTG12583	AT1G60900	70	30	298	380
AP13CTG12636_at	AP13CTG12636	AT5G11500	630	1176	1951	2194
AP13CTG12656_s_at	AP13CTG12656	AT5G08470	278	568	661	1024
AP13CTG12701_at	AP13CTG12701	AT5G05200	215	247	670	310
AP13CTG12708_s_at	AP13CTG12708	AT1G79750	1052	1795	3795	4011
AP13CTG12725_at	AP13CTG12725	AT1G09870	36	143	103	69
AP13CTG12744_at	AP13CTG12744	\\	29	27	112	25
AP13CTG12793_s_at	AP13CTG12793	AT1G76450	11	10	12	155
AP13CTG12807_at	AP13CTG12807	AT3G03170	19	233	23	112
AP13CTG12826_at	AP13CTG12826	AT2G17080	56	130	240	62
AP13CTG12883_s_at	AP13CTG12883	\\	17	146	66	23
AP13CTG12888_at	AP13CTG12888	AT3G07040	85	259	265	64
AP13CTG12895_s_at	AP13CTG12895	AT5G01770	174	537	243	522
AP13CTG12899_at	AP13CTG12899	AT1G71015	116	140	396	24
AP13CTG12905_s_at	AP13CTG12905	AT3G10690	477	4938	481	1698
AP13CTG12911_at	AP13CTG12911	AT2G45860	96	296	439	975
AP13CTG12912_s_at	AP13CTG12912	AT1G80950	661	916	861	2401
AP13CTG13001_at	AP13CTG13001	AT1G59960	33	49	37	164
AP13CTG13010_at	AP13CTG13010	AT1G51130	36	105	135	93
AP13CTG13034_s_at	AP13CTG13034	AT5G13500	60	81	106	221
AP13CTG13055_at	AP13CTG13055	AT1G18690	115	200	182	364
AP13CTG13067_at	AP13CTG13067	\\	44	147	69	128
AP13CTG13086_at	AP13CTG13086	AT2G14530	40	29	50	146
AP13CTG13113_s_at	AP13CTG13113	\\	36	83	219	91
AP13CTG13125_at	AP13CTG13125	AT5G06690	17	78	43	171
AP13CTG13143_at	AP13CTG13143	AT1G13570	51	62	148	163
AP13CTG13155_at	AP13CTG13155	\\	16	445	415	16
AP13CTG13161_at	AP13CTG13161	AT5G53920	23	14	14	116
AP13CTG13236_s_at	AP13CTG13236	AT3G51895	99	374	199	93
AP13CTG13241_s_at	AP13CTG13241	AT4G35830	12	182	76	158
AP13CTG13246_x_at	AP13CTG13246	AT5G13800	95	177	215	298
AP13CTG13254_s_at	AP13CTG13254	AT1G55690	35	57	71	112
AP13CTG13266_s_at	AP13CTG13266	AT5G05570	218	776	508	393
AP13CTG13301_s_at	AP13CTG13301	AT1G76810	41	556	544	526
AP13CTG13317_x_at	AP13CTG13317	AT4G14180	43	61	141	32
AP13CTG13347_s_at	AP13CTG13347	AT3G51895	268	694	929	719
AP13CTG13363_s_at	AP13CTG13363	AT3G15580	158	179	162	491
AP13CTG13376_s_at	AP13CTG13376	AT1G03000	12	142	117	12
AP13CTG13392_s_at	AP13CTG13392	AT4G23180	23	41	191	53
AP13CTG13429_s_at	AP13CTG13429	AT2G41050	61	95	68	576
AP13CTG13457_at	AP13CTG13457	AT5G53840	64	111	461	151
AP13CTG13473_at	AP13CTG13473	AT4G37550	34	83	106	176
AP13CTG13474_at	AP13CTG13474	AT1G49920	7	103	6	6
AP13CTG13478_s_at	AP13CTG13478	\\	29	72	156	135
AP13CTG13485_s_at	AP13CTG13485	AT1G18335	92	104	51	315
AP13CTG13583_s_at	AP13CTG13583	\\	42	155	177	213
AP13CTG13593_s_at	AP13CTG13593	AT1G35340	54	37	831	30
AP13CTG13630_s_at	AP13CTG13630	AT2G28880	37	120	102	53
AP13CTG13704_s_at	AP13CTG13704	AT1G05850	38	17	372	147
AP13CTG13723_s_at	AP13CTG13723	\\	324	2062	2385	600
AP13CTG13733_s_at	AP13CTG13733	AT1G72680	221	233	247	760
AP13CTG13745_s_at	AP13CTG13745	\\	30	107	357	259
AP13CTG13757_s_at	AP13CTG13757	AT2G41190	14	14	120	280
AP13CTG13762_at	AP13CTG13762	\\	13	149	33	151
AP13CTG13773_at	AP13CTG13773	AT5G15860	28	40	36	123
AP13CTG13825_at	AP13CTG13825	AT2G25170	17	131	9	15
AP13CTG13826_at	AP13CTG13826	AT2G39970	130	359	224	430
AP13CTG13837_s_at	AP13CTG13837	AT3G57520	73	112	121	219
AP13CTG13873_at	AP13CTG13873	\\	44	608	3213	4451
AP13CTG13892_s_at	AP13CTG13892	AT1G28100	48	133	84	803
AP13CTG13973_at	AP13CTG13973	\\	33	47	23	144
AP13CTG13981_s_at	AP13CTG13981	\\	17	20	19	172
AP13CTG14046_s_at	AP13CTG14046	AT5G09380	45	97	64	141
AP13CTG14048_x_at	AP13CTG14048	AT1G49870	22	11	312	8
AP13CTG14244_s_at	AP13CTG14244	AT3G59050	42	294	155	113
AP13CTG14305_s_at	AP13CTG14305	AT5G49970	55	300	97	162
AP13CTG14335_s_at	AP13CTG14335	AT2G19910	362	1089	390	765
AP13CTG14336_at	AP13CTG14336	\\	16	43	131	92
AP13CTG14337_s_at	AP13CTG14337	AT3G14180	79	41	88	263
AP13CTG14350_s_at	AP13CTG14350	AT1G15220	288	1782	471	608
AP13CTG14365_s_at	AP13CTG14365	\\	23	151	427	99
AP13CTG14376_s_at	AP13CTG14376	AT3G05880	1978	30	6653	9809
AP13CTG14419_s_at	AP13CTG14419	AT2G44890	77	95	89	797
AP13CTG14483_s_at	AP13CTG14483	AT5G26770	32	76	116	56
AP13CTG14497_s_at	AP13CTG14497	\\	596	1323	1845	1871
AP13CTG14529_at	AP13CTG14529	AT1G06230	55	167	59	155
AP13CTG14538_s_at	AP13CTG14538	\\	55	232	167	861
AP13CTG14610_at	AP13CTG14610	\\	23	37	106	49
AP13CTG14616_at	AP13CTG14616	AT5G27430	10	10	143	10
AP13CTG14650_s_at	AP13CTG14650	\\	14	7	167	11
AP13CTG14689_at	AP13CTG14689	AT2G46220	49	108	71	179
AP13CTG14799_at	AP13CTG14799	\\	70	272	139	43
AP13CTG14802_at	AP13CTG14802	\\	44	254	28	44
AP13CTG14808_at	AP13CTG14808	\\	36	48	38	116
AP13CTG14855_at	AP13CTG14855	\\	207	564	1332	50
AP13CTG14859_at	AP13CTG14859	AT5G06570	48	160	109	209
AP13CTG14897_s_at	AP13CTG14897	AT3G63070	13	552	14	12
AP13CTG14907_s_at	AP13CTG14907	AT2G43330	16	20	19	119
AP13CTG14918_at	AP13CTG14918	AT5G25270	168	398	282	552
AP13CTG15018_at	AP13CTG15018	AT4G26870	31	121	418	30
AP13CTG15037_s_at	AP13CTG15037	\\	115	166	448	192
AP13CTG15054_s_at	AP13CTG15054	AT3G51840	123	151	116	418
AP13CTG15061_s_at	AP13CTG15061	\\	276	786	916	367
AP13CTG15137_s_at	AP13CTG15137	\\	16	170	19	16
AP13CTG15145_s_at	AP13CTG15145	AT1G06790	173	278	625	739
AP13CTG15148_s_at	AP13CTG15148	AT1G55310	404	491	1226	592
AP13CTG15163_s_at	AP13CTG15163	AT5G03730	47	95	45	153
AP13CTG15172_at	AP13CTG15172	AT1G80570	128	20	306	427
AP13CTG15176_s_at	AP13CTG15176	AT1G71070	145	140	526	652
AP13CTG15202_at	AP13CTG15202	AT4G35000	1031	709	704	3444
AP13CTG15207_s_at	AP13CTG15207	AT1G78560	321	330	1499	238
AP13CTG15233_at	AP13CTG15233	AT1G06040	879	3281	2702	2105
AP13CTG15234_s_at	AP13CTG15234	AT1G06040	948	2179	3821	2062
AP13CTG15266_s_at	AP13CTG15266	AT1G05620	556	770	1552	1770
AP13CTG15267_s_at	AP13CTG15267	AT5G03990	33	140	144	49
AP13CTG15278_at	AP13CTG15278	AT5G38340	53	181	99	126
AP13CTG15293_s_at	AP13CTG15293	AT4G03220	183	661	439	739
AP13CTG15313_s_at	AP13CTG15313	AT4G29520	187	639	298	433
AP13CTG15323RC_at	AP13CTG15323-RC	\\	9	364	5	88
AP13CTG15329_at	AP13CTG15329	\\	23	87	149	28
AP13CTG15350_s_at	AP13CTG15350	AT1G76010	608	1478	2076	1520
AP13CTG15378_at	AP13CTG15378	AT5G39110	357	272	1097	1105
AP13CTG15410_at	AP13CTG15410	AT3G61880	694	995	5955	9089
AP13CTG15437_s_at	AP13CTG15437	AT5G58070	89	401	243	276
AP13CTG15458_s_at	AP13CTG15458	\\	56	230	41	12
AP13CTG15465_at	AP13CTG15465	\\	30	39	60	155
AP13CTG15572_s_at	AP13CTG15572	AT1G10710	29	112	45	49
AP13CTG15637_at	AP13CTG15637	AT1G04290	44	321	116	94
AP13CTG15641_at	AP13CTG15641	AT1G32210	330	1060	734	1082
AP13CTG15648_at	AP13CTG15648	AT5G24490	30	312	159	820
AP13CTG15655_at	AP13CTG15655	\\	29	21	69	111
AP13CTG15667_s_at	AP13CTG15667	AT5G50720	604	910	1782	3902
AP13CTG15686_at	AP13CTG15686	AT5G25120	60	190	76	15
AP13CTG15694_at	AP13CTG15694	AT1G48635	70	324	177	112
AP13CTG15704_at	AP13CTG15704	AT3G04480	55	72	153	183
AP13CTG15717_at	AP13CTG15717	AT4G18360	71	87	63	1074
AP13CTG15736_s_at	AP13CTG15736	\\	131	7	372	694
AP13CTG15740_at	AP13CTG15740	AT3G48420	26	26	31	108
AP13CTG15753_at	AP13CTG15753	\\	71	148	53	252
AP13CTG15772_s_at	AP13CTG15772	AT5G41761	35	146	34	14
AP13CTG15789_s_at	AP13CTG15789	AT5G37350	11	183	9	10
AP13CTG15798_at	AP13CTG15798	AT1G72360	157	300	837	344
AP13CTG15799_s_at	AP13CTG15799	AT3G51520	100	296	362	729
AP13CTG15804_at	AP13CTG15804	\\	34	212	58	32
AP13CTG15871_at	AP13CTG15871	\\	65	69	67	312
AP13CTG15886_at	AP13CTG15886	\\	40	72	157	32
AP13CTG15905_at	AP13CTG15905	AT4G10490	6	160	53	7
AP13CTG15958_s_at	AP13CTG15958	AT1G21150	36	128	117	60
AP13CTG15982_at	AP13CTG15982	AT5G18130	64	51	162	568
AP13CTG16002_at	AP13CTG16002	AT1G10150	27	17	21	105
AP13CTG16014_at	AP13CTG16014	AT1G34030	43	210	132	235
AP13CTG16018_at	AP13CTG16018	AT2G15890	142	101	754	87
AP13CTG16050_at	AP13CTG16050	AT3G22330	200	1136	1251	1009
AP13CTG16063_at	AP13CTG16063	AT3G56900	34	69	57	104
AP13CTG16127_at	AP13CTG16127	AT5G16660	128	372	333	1606
AP13CTG16151_at	AP13CTG16151	AT4G08455	10	6	247	8
AP13CTG16154_at	AP13CTG16154	AT5G25940	25	111	34	23
AP13CTG16204_at	AP13CTG16204	AT2G18390	82	103	319	163
AP13CTG16228_at	AP13CTG16228	AT3G08780	48	42	150	34
AP13CTG16249_at	AP13CTG16249	AT5G57850	190	369	613	458
AP13CTG16276_at	AP13CTG16276	\\	4	5	4	162
AP13CTG16301_at	AP13CTG16301	AT3G03010	29	102	123	106
AP13CTG16307_at	AP13CTG16307	\\	29	382	288	45
AP13CTG16310_at	AP13CTG16310	\\	89	286	82	31
AP13CTG16311_s_at	AP13CTG16311	AT3G60970	14	56	377	404
AP13CTG16319_at	AP13CTG16319	AT4G16470	28	28	119	135
AP13CTG16340_at	AP13CTG16340	AT3G10740	94	13	292	93
AP13CTG16391_s_at	AP13CTG16391	AT3G59050	34	288	166	210
AP13CTG16398_s_at	AP13CTG16398	AT1G74790	5	124	93	42
AP13CTG16496_at	AP13CTG16496	AT1G26810	119	584	70	910
AP13CTG16504_x_at	AP13CTG16504	AT2G28930	49	70	382	23
AP13CTG16622_at	AP13CTG16622	AT3G07580	1845	7131	2916	1640
AP13CTG16625_at	AP13CTG16625	AT1G73270	35	118	54	83
AP13CTG16750_s_at	AP13CTG16750	\\	26	464	1136	18
AP13CTG16883_s_at	AP13CTG16883	\\	58	70	95	190
AP13CTG16928_s_at	AP13CTG16928	AT1G71860	67	120	106	359
AP13CTG16949_at	AP13CTG16949	AT1G51510	32	2778	2149	2194
AP13CTG16986_at	AP13CTG16986	AT3G06390	112	474	257	310
AP13CTG17042_at	AP13CTG17042	AT3G16500	87	137	792	190
AP13CTG17047_s_at	AP13CTG17047	\\	374	1260	433	873
AP13CTG17133_at	AP13CTG17133	AT3G07040	15	461	15	12
AP13CTG17136_s_at	AP13CTG17136	AT5G43470	56	114	109	168
AP13CTG17142_at	AP13CTG17142	AT3G42170	18	30	8	123
AP13CTG17186_s_at	AP13CTG17186	\\	112	247	474	252
AP13CTG17252_s_at	AP13CTG17252	AT5G06560	62	284	270	242
AP13CTG17254_s_at	AP13CTG17254	AT4G38360	34	77	70	109
AP13CTG17281_s_at	AP13CTG17281	AT4G15510	91	170	160	382
AP13CTG17298_s_at	AP13CTG17298	AT5G53920	54	93	80	200
AP13CTG17300_s_at	AP13CTG17300	AT1G65840	65	190	106	471
AP13CTG17322_s_at	AP13CTG17322	\\	48	16	17	317
AP13CTG17354_at	AP13CTG17354	AT5G53490	53	66	78	194
AP13CTG17360_s_at	AP13CTG17360	AT3G61060	84	167	100	280
AP13CTG17388_at	AP13CTG17388	\\	8	6	9	286
AP13CTG17395_s_at	AP13CTG17395	\\	160	22	349	617
AP13CTG17432_at	AP13CTG17432	\\	221	280	497	849
AP13CTG17438_at	AP13CTG17438	AT5G22120	326	576	445	995
AP13CTG17489_s_at	AP13CTG17489	AT1G21750	2574	3258	4211	10297
AP13CTG17497_at	AP13CTG17497	\\	137	2194	227	484
AP13CTG17515_at	AP13CTG17515	AT3G20970	238	292	413	739
AP13CTG17524_at	AP13CTG17524	AT2G38905	10	436	504	1541
AP13CTG17550_at	AP13CTG17550	AT5G05210	11	70	81	129
AP13CTG17568_at	AP13CTG17568	\\	53	191	165	12
AP13CTG17586_at	AP13CTG17586	AT3G53850	34	50	52	131
AP13CTG17587_at	AP13CTG17587	\\	21	171	62	150
AP13CTG17610RC_s_at	AP13CTG17610-RC	\\	25	6	522	17
AP13CTG17633_at	AP13CTG17633	AT3G09890	21	95	109	121
AP13CTG17644_at	AP13CTG17644	AT5G54540	25	114	33	166
AP13CTG17649_at	AP13CTG17649	\\	12	3104	19	1305
AP13CTG17650_at	AP13CTG17650	AT3G47590	21	108	128	159
AP13CTG17660_s_at	AP13CTG17660	AT4G37090	218	515	296	749
AP13CTG17676_at	AP13CTG17676	AT1G17590	143	689	448	306
AP13CTG17697_at	AP13CTG17697	AT4G11220	304	29	724	1269
AP13CTG17722_at	AP13CTG17722	AT5G23660	52	372	237	296
AP13CTG17724_at	AP13CTG17724	\\	67	23	67	292
AP13CTG17771_at	AP13CTG17771	AT1G30190	109	99	182	451
AP13CTG17783_at	AP13CTG17783	\\	16	143	51	61
AP13CTG17814_at	AP13CTG17814	AT5G23395	42	78	188	257
AP13CTG17846_at	AP13CTG17846	AT3G23390	44	25	46	2179
AP13CTG17870_at	AP13CTG17870	AT1G09530	27	261	54	831
AP13CTG17925_at	AP13CTG17925	AT4G38100	27	121	146	272
AP13CTG17939_at	AP13CTG17939	AT5G04000	548	522	1251	1782
AP13CTG17967_at	AP13CTG17967	\\	128	92	739	222
AP13CTG17973_at	AP13CTG17973	AT1G10150	39	65	17	184
AP13CTG17975_at	AP13CTG17975	AT5G47060	330	935	781	1991
AP13CTG17993_at	AP13CTG17993	\\	21	132	162	67
AP13CTG17996_s_at	AP13CTG17996	AT3G09110	9	149	8	44
AP13CTG18019_at	AP13CTG18019	AT2G46750	67	259	112	64
AP13CTG18049_s_at	AP13CTG18049	AT1G09794	168	245	290	541
AP13CTG18140_at	AP13CTG18140	AT3G48210	12	9	27	99
AP13CTG18158_at	AP13CTG18158	AT4G23160	34	31	43	171
AP13CTG18196_at	AP13CTG18196	AT1G56130	63	150	143	588
AP13CTG18334_at	AP13CTG18334	AT3G01750	55	88	88	183
AP13CTG18407_at	AP13CTG18407	AT4G36730	58	119	110	308
AP13CTG18420_s_at	AP13CTG18420	AT5G58380	33	333	39	194
AP13CTG18422_at	AP13CTG18422	AT5G08580	4	4	212	5
AP13CTG18431_x_at	AP13CTG18431	AT4G02840	481	1606	407	337
AP13CTG18476_at	AP13CTG18476	AT5G47070	29	62	40	101
AP13CTG18485_at	AP13CTG18485	\\	27	93	87	110
AP13CTG18505_s_at	AP13CTG18505	AT5G24870	88	304	20	199
AP13CTG18519_at	AP13CTG18519	\\	113	537	304	445
AP13CTG18599_at	AP13CTG18599	AT5G53970	20	188	32	60
AP13CTG18643_x_at	AP13CTG18643	AT3G10690	93	433	65	112
AP13CTG18671_at	AP13CTG18671	AT1G32370	73	155	340	382
AP13CTG18708_at	AP13CTG18708	AT3G22530	50	308	94	564
AP13CTG18729_at	AP13CTG18729	AT3G09510	33	102	9	11
AP13CTG18774_s_at	AP13CTG18774	\\	62	245	47	62
AP13CTG18902_at	AP13CTG18902	\\	40	178	89	31
AP13CTG18961_at	AP13CTG18961	\\	12	120	35	27
AP13CTG19042_at	AP13CTG19042	AT4G35160	30	26	120	115
AP13CTG19073_at	AP13CTG19073	AT4G31490	55	203	385	39
AP13CTG19100_at	AP13CTG19100	\\	34	556	203	308
AP13CTG19117_at	AP13CTG19117	AT5G02090	216	729	308	290
AP13CTG19139_at	AP13CTG19139	AT1G53210	74	127	250	364
AP13CTG19153_at	AP13CTG19153	\\	67	111	156	224
AP13CTG19191_x_at	AP13CTG19191	AT2G34430	146	481	116	144
AP13CTG19209_at	AP13CTG19209	AT3G52930	60	58	184	254
AP13CTG19247_at	AP13CTG19247	AT4G08950	121	131	94	442
AP13CTG19326_at	AP13CTG19326	AT4G08390	40	699	288	312
AP13CTG19347_s_at	AP13CTG19347	AT4G05120	49	196	44	46
AP13CTG19386_s_at	AP13CTG19386	\\	5	159	5	4
AP13CTG19391_x_at	AP13CTG19391	AT1G11755	74	235	143	210
AP13CTG19457_at	AP13CTG19457	AT5G39830	54	72	230	263
AP13CTG19483_at	AP13CTG19483	\\	16	484	18	278
AP13CTG19523_s_at	AP13CTG19523	\\	48	157	71	112
AP13CTG19601_at	AP13CTG19601	\\	55	86	45	190
AP13CTG19615_at	AP13CTG19615	AT3G49250	88	418	25	115
AP13CTG19620_s_at	AP13CTG19620	AT5G60160	143	268	203	508
AP13CTG19631_at	AP13CTG19631	AT2G05710	58	93	552	137
AP13CTG19703_s_at	AP13CTG19703	AT5G28290	21	26	60	102
AP13CTG19716_at	AP13CTG19716	AT4G16950	27	227	23	19
AP13CTG19751_at	AP13CTG19751	AT2G47390	18	17	33	163
AP13CTG19845_s_at	AP13CTG19845	AT2G30105	6	153	28	37
AP13CTG19863_at	AP13CTG19863	AT2G25000	263	1323	436	268
AP13CTG19915_at	AP13CTG19915	\\	97	58	71	347
AP13CTG19970_at	AP13CTG19970	AT4G14305	150	203	413	568
AP13CTG20016_at	AP13CTG20016	AT1G15060	11	168	292	84
AP13CTG20027_at	AP13CTG20027	\\	11	16	11	148
AP13CTG20029_s_at	AP13CTG20029	\\	47	196	199	210
AP13CTG20092_s_at	AP13CTG20092	\\	14	135	25	82
AP13CTG20103_at	AP13CTG20103	AT2G46690	922	3019	1089	1618
AP13CTG20116RC_s_at	AP13CTG20116-RC	AT3G14460	28	38	155	67
AP13CTG20163_at	AP13CTG20163	AT4G12240	38	110	162	39
AP13CTG20170_s_at	AP13CTG20170	AT3G28480	198	310	347	699
AP13CTG20193RC_at	AP13CTG20193-RC	AT2G24100	99	344	282	442
AP13CTG20194_at	AP13CTG20194	AT1G76940	6	284	160	294
AP13CTG20206_at	AP13CTG20206	AT3G20810	27	120	106	103
AP13CTG20226_at	AP13CTG20226	AT1G14700	79	95	60	396
AP13CTG20306_at	AP13CTG20306	\\	31	167	147	14
AP13CTG20438_s_at	AP13CTG20438	\\	32	77	114	93
AP13CTG20478_s_at	AP13CTG20478	AT1G78900	4	24	115	63
AP13CTG20547_s_at	AP13CTG20547	\\	1160	2401	2646	4389
AP13CTG20576_s_at	AP13CTG20576	\\	24	107	44	29
AP13CTG20631_s_at	AP13CTG20631	AT5G61000	10	167	10	102
AP13CTG20799_s_at	AP13CTG20799	AT1G28100	47	154	71	809
AP13CTG20820_s_at	AP13CTG20820	\\	60	103	137	229
AP13CTG20866_s_at	AP13CTG20866	AT3G13620	7	103	9	78
AP13CTG20898_x_at	AP13CTG20898	AT5G25120	704	6936	1260	837
AP13CTG20901_s_at	AP13CTG20901	AT3G04710	37	199	41	33
AP13CTG20908_at	AP13CTG20908	\\	13	27	120	61
AP13CTG20932_at	AP13CTG20932	AT5G21160	35	86	849	72
AP13CTG20990_at	AP13CTG20990	AT2G25830	35	40	95	121
AP13CTG20994_at	AP13CTG20994	AT1G19580	9	114	179	10
AP13CTG21016_s_at	AP13CTG21016	AT4G35335	38	153	22	10
AP13CTG21065_s_at	AP13CTG21065	AT2G45660	60	263	154	17
AP13CTG21094_s_at	AP13CTG21094	AT4G12110	10	20	66	1488
AP13CTG21224_s_at	AP13CTG21224	AT2G30300	106	248	568	474
AP13CTG21234_s_at	AP13CTG21234	AT2G47520	9	112	10	9
AP13CTG21238_x_at	AP13CTG21238	AT1G64940	82	274	95	38
AP13CTG21313_s_at	AP13CTG21313	AT5G50460	89	105	78	576
AP13CTG21375_at	AP13CTG21375	AT1G20110	49	245	367	35
AP13CTG21383_s_at	AP13CTG21383	AT5G24030	39	28	98	278
AP13CTG21395_s_at	AP13CTG21395	AT3G11180	24	218	38	18
AP13CTG21397_s_at	AP13CTG21397	AT1G32120	10	280	55	11
AP13CTG21404_s_at	AP13CTG21404	AT5G56550	27	41	162	153
AP13CTG21406_s_at	AP13CTG21406	AT2G26560	17	144	124	131
AP13CTG21407_at	AP13CTG21407	AT4G21090	25	119	94	151
AP13CTG21444_at	AP13CTG21444	AT1G60190	164	160	885	666
AP13CTG21466_s_at	AP13CTG21466	AT4G01650	86	4	744	885
AP13CTG21498_s_at	AP13CTG21498	AT1G53540	174	451	1686	1629
AP13CTG21545_at	AP13CTG21545	AT1G54290	11	50	53	103
AP13CTG21640_at	AP13CTG21640	AT5G11950	176	247	219	962
AP13CTG21723RC_at	AP13CTG21723-RC	AT1G08450	29	29	24	147
AP13CTG21797_at	AP13CTG21797	AT1G49170	44	42	99	184
AP13CTG21802_s_at	AP13CTG21802	AT3G03990	50	99	41	152
AP13CTG21884_s_at	AP13CTG21884	AT1G75540	418	1360	652	962
AP13CTG21897_at	AP13CTG21897	AT2G39190	92	382	82	118
AP13CTG21958_at	AP13CTG21958	\\	75	68	263	9
AP13CTG22028_s_at	AP13CTG22028	AT5G23750	38	157	380	685
AP13CTG22039_s_at	AP13CTG22039	AT5G27760	130	294	362	445
AP13CTG22067_s_at	AP13CTG22067	\\	7	82	55	125
AP13CTG22078RC_s_at	AP13CTG22078-RC	AT2G30620	85	68	120	380
AP13CTG22083_at	AP13CTG22083	\\	222	18	572	685
AP13CTG22106_s_at	AP13CTG22106	AT1G80500	25	232	163	300
AP13CTG22138_at	AP13CTG22138	\\	4	216	8	58
AP13CTG22161_s_at	AP13CTG22161	\\	33	91	25	173
AP13CTG22166_at	AP13CTG22166	AT5G48485	328	1595	1323	1675
AP13CTG22180_at	AP13CTG22180	\\	186	342	643	544
AP13CTG22227_at	AP13CTG22227	AT2G39210	61	179	282	306
AP13CTG22253_at	AP13CTG22253	AT3G56170	62	36	302	199
AP13CTG22256_at	AP13CTG22256	AT3G50760	51	458	121	78
AP13CTG22260_at	AP13CTG22260	AT2G21100	24	124	132	51
AP13CTG22292_s_at	AP13CTG22292	AT5G05880	36	106	53	110
AP13CTG22310_s_at	AP13CTG22310	AT5G43260	58	165	265	560
AP13CTG22349_at	AP13CTG22349	AT5G64170	30	109	144	77
AP13CTG22360_at	AP13CTG22360	AT1G32130	14	3	4	102
AP13CTG22369_at	AP13CTG22369	AT5G10460	47	61	162	130
AP13CTG22386_at	AP13CTG22386	\\	32	118	47	5
AP13CTG22437_s_at	AP13CTG22437	AT3G50950	36	128	66	82
AP13CTG22443_s_at	AP13CTG22443	\\	71	263	77	120
AP13CTG22449_at	AP13CTG22449	AT5G15120	137	467	230	455
AP13CTG22469_at	AP13CTG22469	AT3G51100	82	129	261	250
AP13CTG22486_at	AP13CTG22486	\\	17	20	28	109
AP13CTG22487RC_at	AP13CTG22487-RC	AT5G40690	519	357	897	2304
AP13CTG22528_at	AP13CTG22528	\\	29	44	90	109
AP13CTG22627_s_at	AP13CTG22627	\\	16	134	401	86
AP13CTG22661_at	AP13CTG22661	AT5G14430	33	37	147	138
AP13CTG22669_at	AP13CTG22669	\\	13	141	13	11
AP13CTG22698_at	AP13CTG22698	AT1G07570	24	103	67	22
AP13CTG22706_at	AP13CTG22706	AT5G17020	69	306	235	67
AP13CTG22736_s_at	AP13CTG22736	AT1G19090	67	259	173	194
AP13CTG22749_at	AP13CTG22749	\\	254	843	337	508
AP13CTG22754_s_at	AP13CTG22754	AT4G37300	548	797	1379	2418
AP13CTG22789_s_at	AP13CTG22789	\\	20	82	116	114
AP13CTG22797_at	AP13CTG22797	AT5G36910	113	564	144	30
AP13CTG22799_at	AP13CTG22799	AT1G14250	74	256	252	62
AP13CTG22829_at	AP13CTG22829	\\	17	19	33	105
AP13CTG22856_s_at	AP13CTG22856	\\	342	621	608	1351
AP13CTG22889_at	AP13CTG22889	AT2G19730	398	1389	461	1089
AP13CTG22901_at	AP13CTG22901	AT2G45570	32	116	95	147
AP13CTG22962_at	AP13CTG22962	AT2G47400	199	604	132	153
AP13CTG22977_s_at	AP13CTG22977	AT5G13300	19	118	20	18
AP13CTG23013_at	AP13CTG23013	AT5G51180	69	188	121	263
AP13CTG23041_at	AP13CTG23041	\\	44	66	46	170
AP13CTG23054_s_at	AP13CTG23054	\\	48	32	79	308
AP13CTG23110RC_at	AP13CTG23110-RC	AT5G05610	110	146	159	418
AP13CTG23149_at	AP13CTG23149	AT1G03687	22	22	90	103
AP13CTG23160_x_at	AP13CTG23160	AT5G39890	181	410	357	861
AP13CTG23202_s_at	AP13CTG23202	AT4G31000	26	82	116	51
AP13CTG23221_s_at	AP13CTG23221	\\	23	35	23	109
AP13CTG23231_at	AP13CTG23231	\\	21	22	103	916
AP13CTG23232_at	AP13CTG23232	AT2G44480	64	342	67	43
AP13CTG23240_at	AP13CTG23240	\\	34	72	675	32
AP13CTG23242_at	AP13CTG23242	AT3G57000	148	321	445	342
AP13CTG23258_at	AP13CTG23258	\\	16	125	162	112
AP13CTG23275_at	AP13CTG23275	\\	44	56	116	209
AP13CTG23281_s_at	AP13CTG23281	AT4G13640	32	98	26	153
AP13CTG23299_at	AP13CTG23299	\\	90	154	319	541
AP13CTG23330_at	AP13CTG23330	AT3G44010	1031	3213	2062	2856
AP13CTG23358_at	AP13CTG23358	AT5G54770	1675	5367	3717	4608
AP13CTG23390_s_at	AP13CTG23390	AT3G15730	32	44	38	477
AP13CTG23412_s_at	AP13CTG23412	AT3G01780	36	584	9	32
AP13CTG23425_s_at	AP13CTG23425	AT1G21460	112	347	76	418
AP13CTG23527_at	AP13CTG23527	AT2G35980	57	232	154	42
AP13CTG23531_at	AP13CTG23531	\\	19	114	82	46
AP13CTG23538_s_at	AP13CTG23538	AT1G24480	32	41	35	112
AP13CTG23544_at	AP13CTG23544	AT4G39860	689	1629	1964	2368
AP13CTG23625_s_at	AP13CTG23625	AT5G51700	53	79	48	224
AP13CTG23641_at	AP13CTG23641	\\	10	114	17	24
AP13CTG23674_at	AP13CTG23674	AT3G62550	60	76	206	541
AP13CTG23676_at	AP13CTG23676	AT3G62550	56	70	294	1038
AP13CTG23689RC_s_at	AP13CTG23689-RC	AT4G18690	55	48	76	245
AP13CTG23716_s_at	AP13CTG23716	AT2G14610	36	134	63	51
AP13CTG23750_s_at	AP13CTG23750	AT3G62550	109	596	352	891
AP13CTG23799_at	AP13CTG23799	\\	14	16	11	222
AP13CTG23820RC_at	AP13CTG23820-RC	AT1G75080	349	1105	634	1074
AP13CTG23829_at	AP13CTG23829	AT2G25620	155	195	471	199
AP13CTG23890_s_at	AP13CTG23890	AT1G79160	104	357	68	115
AP13CTG23914_at	AP13CTG23914	AT4G17500	67	390	139	308
AP13CTG23980_at	AP13CTG23980	AT3G48310	179	112	404	572
AP13CTG24102_s_at	AP13CTG24102	\\	41	245	278	40
AP13CTG24107_at	AP13CTG24107	\\	21	11	17	128
AP13CTG24121_at	AP13CTG24121	AT3G18280	91	85	288	657
AP13CTG24165_at	AP13CTG24165	AT3G23490	91	401	354	369
AP13CTG24187_s_at	AP13CTG24187	AT1G64110	634	1152	1910	1807
AP13CTG24218_at	AP13CTG24218	AT2G38830	116	174	284	455
AP13CTG24241RC_at	AP13CTG24241-RC	AT2G40000	159	975	413	242
AP13CTG24284_at	AP13CTG24284	\\	6	8	173	212
AP13CTG24285_at	AP13CTG24285	\\	16	19	199	18
AP13CTG24346_at	AP13CTG24346	AT4G10265	66	315	36	65
AP13CTG24362_at	AP13CTG24362	AT5G24130	34	278	225	17
AP13CTG24367_at	AP13CTG24367	AT1G27410	155	188	294	564
AP13CTG24458_at	AP13CTG24458	AT2G25810	418	2817	464	1807
AP13CTG24474_at	AP13CTG24474	\\	270	1031	552	250
AP13CTG24586RC_at	AP13CTG24586-RC	AT5G23530	25	317	333	118
AP13CTG24606_s_at	AP13CTG24606	AT5G14420	13	11	24	133
AP13CTG24672_at	AP13CTG24672	AT4G17260	16	240	15	8
AP13CTG24857_at	AP13CTG24857	AT1G06520	39	30	340	224
AP13CTG24905_at	AP13CTG24905	AT3G50380	55	243	219	352
AP13CTG24987RC_at	AP13CTG24987-RC	AT2G45560	32	147	265	43
AP13CTG24997_s_at	AP13CTG24997	AT4G15760	227	704	284	116
AP13CTG25012_at	AP13CTG25012	AT1G20823	140	792	102	192
AP13CTG25139_x_at	AP13CTG25139	\\	24	51	39	172
AP13CTG25150_s_at	AP13CTG25150	AT2G47710	36	153	48	481
AP13CTG25162_at	AP13CTG25162	AT1G71900	97	374	140	128
AP13CTG25207_at	AP13CTG25207	AT4G31790	58	35	56	218
AP13CTG25236_at	AP13CTG25236	AT3G51550	30	101	39	195
AP13CTG25249_s_at	AP13CTG25249	AT5G58380	39	75	73	166
AP13CTG25254_at	AP13CTG25254	AT5G60540	218	552	867	1016
AP13CTG25282_s_at	AP13CTG25282	AT3G10740	19	266	39	284
AP13CTG25296_at	AP13CTG25296	AT2G46860	121	18	310	630
AP13CTG25323_at	AP13CTG25323	AT5G44240	44	64	89	210
AP13CTG25351_at	AP13CTG25351	AT5G33406	65	541	106	292
AP13CTG25538_s_at	AP13CTG25538	\\	57	118	97	215
AP13CTG25644_s_at	AP13CTG25644	AT5G01510	42	28	113	250
AP13CTG25727_s_at	AP13CTG25727	\\	10	13	13	1573
AP13CTG25736_s_at	AP13CTG25736	\\	75	170	158	298
AP13CTG25819_at	AP13CTG25819	AT1G45050	26	27	41	109
AP13CTG25860_s_at	AP13CTG25860	AT1G55510	95	333	413	60
AP13CTG25875_s_at	AP13CTG25875	AT5G36210	36	151	37	37
AP13CTG25925_at	AP13CTG25925	\\	18	23	53	146
AP13CTG25936_s_at	AP13CTG25936	\\	15	35	45	168
AP13CTG26035_s_at	AP13CTG26035	\\	315	159	308	1112
AP13CTG26046_s_at	AP13CTG26046	\\	4	4	5	105
AP13CTG26145_s_at	AP13CTG26145	ATMG00270	56	76	56	232
AP13CTG26152_at	AP13CTG26152	AT1G26110	14	213	133	136
AP13CTG26155_s_at	AP13CTG26155	\\	15	16	709	16
AP13CTG26203_at	AP13CTG26203	AT2G25810	16	121	28	63
AP13CTG26225_s_at	AP13CTG26225	\\	29	11	117	17
AP13CTG26272_at	AP13CTG26272	AT5G58270	24	8	45	108
AP13CTG26300_s_at	AP13CTG26300	\\	497	2225	1618	1438
AP13CTG26351_s_at	AP13CTG26351	\\	9	7	519	8
AP13CTG26415_x_at	AP13CTG26415	AT5G46070	362	689	352	1176
AP13CTG26474_s_at	AP13CTG26474	AT4G12110	11	22	48	1260
AP13CTG26521_s_at	AP13CTG26521	AT2G26970	51	36	125	221
AP13CTG26545_s_at	AP13CTG26545	AT1G69200	13	12	430	10
AP13CTG26603_s_at	AP13CTG26603	AT5G25760	142	652	537	634
AP13CTG26671_at	AP13CTG26671	AT5G44120	5	5	4	219
AP13CTG26702_at	AP13CTG26702	AT5G58740	27	104	23	120
AP13CTG26711_s_at	AP13CTG26711	\\	34	25	342	369
AP13CTG26717_s_at	AP13CTG26717	AT1G03890	9	8	8	975
AP13CTG26756_s_at	AP13CTG26756	\\	20	107	32	46
AP13CTG26803_at	AP13CTG26803	\\	24	92	60	120
AP13CTG26904_at	AP13CTG26904	AT3G50810	144	165	744	556
AP13CTG26916_at	AP13CTG26916	AT3G63510	26	59	47	99
AP13CTG26990RC_at	AP13CTG26990-RC	AT2G29670	26	56	427	75
AP13CTG27017_at	AP13CTG27017	ATMG00516	112	105	124	504
AP13CTG27032_s_at	AP13CTG27032	AT5G57260	248	1833	1770	2076
AP13CTG27148_at	AP13CTG27148	AT1G43850	6	160	6	5
AP13CTG27149_s_at	AP13CTG27149	AT2G20635	26	21	146	26
AP13CTG27164_s_at	AP13CTG27164	AT5G52640	218	873	754	352
AP13CTG27166_s_at	AP13CTG27166	AT5G52640	308	9	1573	935
AP13CTG27167_at	AP13CTG27167	AT5G05690	26	132	138	29
AP13CTG27189_at	AP13CTG27189	AT5G24030	19	58	115	209
AP13CTG27205_at	AP13CTG27205	AT4G29120	22	123	52	17
AP13CTG27267_s_at	AP13CTG27267	AT4G13010	64	484	44	84
AP13CTG27373_s_at	AP13CTG27373	AT4G38970	533	1595	786	1871
AP13CTG27386_at	AP13CTG27386	AT1G26660	27	14	109	64
AP13CTG27432_s_at	AP13CTG27432	AT5G39865	24	326	33	27
AP13CTG27455_s_at	AP13CTG27455	AT1G08510	103	66	64	458
AP13CTG27495_s_at	AP13CTG27495	\\	54	1287	53	968
AP13CTG27506_at	AP13CTG27506	AT4G02080	276	885	270	891
AP13CTG27519_at	AP13CTG27519	AT4G38250	218	1243	729	533
AP13CTG27559_at	AP13CTG27559	AT5G19140	12	1370	1991	922
AP13CTG27583_s_at	AP13CTG27583	AT1G77490	17	484	421	704
AP13CTG27597_s_at	AP13CTG27597	AT5G43150	69	104	321	205
AP13CTG27669_s_at	AP13CTG27669	AT3G07950	49	67	117	222
AP13CTG27704_at	AP13CTG27704	AT4G13010	84	374	77	194
AP13CTG27715_at	AP13CTG27715	AT5G43680	37	44	13	112
AP13CTG27717_at	AP13CTG27717	AT5G41880	22	69	63	137
AP13CTG27755_s_at	AP13CTG27755	AT4G02820	22	18	36	101
AP13CTG27795_at	AP13CTG27795	AT3G45600	82	23	6	1251
AP13CTG27959_at	AP13CTG27959	AT4G32730	19	64	79	157
AP13CTG28048_s_at	AP13CTG28048	AT2G26810	49	202	56	99
AP13CTG28207_s_at	AP13CTG28207	\\	99	494	340	572
AP13CTG28216_at	AP13CTG28216	\\	14	210	125	181
AP13CTG28271_at	AP13CTG28271	AT2G26900	9	20	81	137
AP13CTG28373_s_at	AP13CTG28373	AT2G21330	116	270	209	410
AP13CTG28471_at	AP13CTG28471	AT5G35560	290	342	474	873
AP13CTG28566_s_at	AP13CTG28566	AT3G42170	32	242	335	179
AP13CTG28646_s_at	AP13CTG28646	AT4G34950	427	2062	317	317
AP13CTG28701_s_at	AP13CTG28701	AT1G61430	36	30	29	210
AP13CTG28734RC_at	AP13CTG28734-RC	\\	5	139	4	6
AP13CTG28798_x_at	AP13CTG28798	AT1G35330	49	81	93	170
AP13CTG28836_at	AP13CTG28836	AT2G31880	33	126	29	8
AP13CTG28886_x_at	AP13CTG28886	AT2G38820	126	786	342	1360
AP13CTG28887_x_at	AP13CTG28887	AT2G38820	526	885	1438	2336
AP13CTG28920RC_at	AP13CTG28920-RC	AT2G47890	20	421	404	288
AP13CTG28925_s_at	AP13CTG28925	AT1G27060	27	259	23	250
AP13CTG28928RC_s_at	AP13CTG28928-RC	\\	70	240	56	30
AP13CTG28970_at	AP13CTG28970	\\	106	112	133	372
AP13CTG29018_s_at	AP13CTG29018	AT1G56500	24	34	199	55
AP13CTG29080_at	AP13CTG29080	AT5G18610	118	203	390	118
AP13CTG29083_at	AP13CTG29083	AT4G25470	196	2048	497	188
AP13CTG29089_at	AP13CTG29089	AT4G16160	63	132	786	436
AP13CTG29105_x_at	AP13CTG29105	AT3G02555	49	81	71	174
AP13CTG29140_at	AP13CTG29140	\\	6	6	202	415
AP13CTG29190_s_at	AP13CTG29190	AT2G31090	162	265	625	455
AP13CTG29194_s_at	AP13CTG29194	\\	35	93	112	40
AP13CTG29216_at	AP13CTG29216	AT3G09310	37	85	38	160
AP13CTG29243_s_at	AP13CTG29243	\\	15	224	18	21
AP13CTG29319RC_s_at	AP13CTG29319-RC	AT5G52340	63	39	133	328
AP13CTG29348_x_at	AP13CTG29348	AT5G49630	302	173	1031	286
AP13CTG29412RC_at	AP13CTG29412-RC	AT1G34030	6	685	556	5
AP13CTG29447_s_at	AP13CTG29447	AT3G45970	39	51	33	203
AP13CTG29477RC_at	AP13CTG29477-RC	AT2G28120	36	111	22	20
AP13CTG29490RC_at	AP13CTG29490-RC	AT1G28140	60	195	78	44
AP13CTG29502_at	AP13CTG29502	AT1G63440	145	754	136	129
AP13CTG29578_s_at	AP13CTG29578	\\	27	187	210	219
AP13CTG29600_s_at	AP13CTG29600	AT2G16770	128	174	168	515
AP13CTG29638_s_at	AP13CTG29638	AT1G70590	28	35	52	104
AP13CTG29639_s_at	AP13CTG29639	AT5G59850	61	200	224	344
AP13CTG29650_at	AP13CTG29650	AT5G66250	124	247	600	455
AP13CTG29677_at	AP13CTG29677	AT1G70250	25	102	8	248
AP13CTG29679_s_at	AP13CTG29679	AT3G23700	7	6	248	7
AP13CTG29698_x_at	AP13CTG29698	AT4G14180	32	43	147	36
AP13CTG29733_at	AP13CTG29733	AT2G46550	43	173	67	67
AP13CTG29773_at	AP13CTG29773	\\	14	250	165	15
AP13CTG29781_at	AP13CTG29781	AT2G30390	11	71	75	127
AP13CTG29793_s_at	AP13CTG29793	\\	167	410	230	533
AP13CTG29882_s_at	AP13CTG29882	AT3G52905	28	13	102	92
AP13CTG29940_at	AP13CTG29940	AT3G60810	33	102	77	53
AP13CTG30019_s_at	AP13CTG30019	AT1G16520	77	62	286	83
AP13CTG30037_at	AP13CTG30037	AT3G14460	15	16	39	163
AP13CTG30052_at	AP13CTG30052	AT4G15415	9	150	11	13
AP13CTG30069_at	AP13CTG30069	\\	27	23	30	146
AP13CTG30070_at	AP13CTG30070	\\	49	121	167	70
AP13CTG30107_s_at	AP13CTG30107	AT3G51860	56	81	117	232
AP13CTG30138_s_at	AP13CTG30138	AT1G71830	16	63	106	11
AP13CTG30169_at	AP13CTG30169	AT2G18950	14	136	19	171
AP13CTG30221_s_at	AP13CTG30221	AT3G48330	225	421	714	494
AP13CTG30274_at	AP13CTG30274	\\	62	91	177	268
AP13CTG30280_s_at	AP13CTG30280	AT1G09794	639	724	704	2019
AP13CTG30296_s_at	AP13CTG30296	AT1G78680	73	138	142	286
AP13CTG30324_s_at	AP13CTG30324	AT3G20810	35	643	1052	526
AP13CTG30329_at	AP13CTG30329	AT4G16740	38	178	89	13
AP13CTG30345_s_at	AP13CTG30345	AT4G36930	64	51	213	198
AP13CTG30395_s_at	AP13CTG30395	AT5G35330	22	21	30	109
AP13CTG30397_at	AP13CTG30397	\\	132	276	1379	139
AP13CTG30420_at	AP13CTG30420	AT2G18760	12	8	138	17
AP13CTG30505_s_at	AP13CTG30505	\\	98	165	315	59
AP13CTG30516_s_at	AP13CTG30516	\\	5	225	103	28
AP13CTG30531_s_at	AP13CTG30531	AT1G67060	15	15	32	120
AP13CTG30546_s_at	AP13CTG30546	AT4G11880	19	99	142	42
AP13CTG30558_at	AP13CTG30558	AT1G22740	20	16	111	20
AP13CTG30635_s_at	AP13CTG30635	\\	88	149	134	286
AP13CTG30641_at	AP13CTG30641	\\	37	38	62	117
AP13CTG30713_s_at	AP13CTG30713	AT1G56700	134	270	266	634
AP13CTG30767_at	AP13CTG30767	AT3G19830	44	135	27	164
AP13CTG30828_at	AP13CTG30828	AT1G11350	54	186	95	42
AP13CTG30940_at	AP13CTG30940	\\	20	106	53	24
AP13CTG30958_at	AP13CTG30958	AT4G17550	84	24	367	248
AP13CTG30999_at	AP13CTG30999	AT4G39850	133	122	243	404
AP13CTG31124_s_at	AP13CTG31124	\\	16	63	224	47
AP13CTG31141_at	AP13CTG31141	\\	25	20	21	261
AP13CTG31422_at	AP13CTG31422	AT1G78010	11	44	141	97
AP13CTG31486_at	AP13CTG31486	\\	7	176	6	154
AP13CTG31506_s_at	AP13CTG31506	AT5G04370	13	135	70	59
AP13CTG31530_s_at	AP13CTG31530	\\	38	149	119	40
AP13CTG31596_at	AP13CTG31596	\\	43	27	159	27
AP13CTG31606_at	AP13CTG31606	\\	50	154	29	95
AP13CTG31620_s_at	AP13CTG31620	\\	95	206	321	286
AP13CTG31652_at	AP13CTG31652	\\	8	102	29	21
AP13CTG31681_at	AP13CTG31681	AT3G57060	20	90	6	119
AP13CTG31759_s_at	AP13CTG31759	AT1G28100	45	141	78	849
AP13CTG31850_s_at	AP13CTG31850	AT3G62550	37	515	86	2210
AP13CTG31909RC_s_at	AP13CTG31909-RC	\\	21	30	30	116
AP13CTG31954_s_at	AP13CTG31954	\\	122	263	300	680
AP13CTG31960_x_at	AP13CTG31960	AT2G42770	76	49	72	245
AP13CTG32045_s_at	AP13CTG32045	AT1G55310	430	522	1341	657
AP13CTG32068_s_at	AP13CTG32068	AT1G54310	38	75	83	128
AP13CTG32077_x_at	AP13CTG32077	AT5G61380	11	131	66	121
AP13CTG32087_s_at	AP13CTG32087	\\	11	491	190	9
AP13CTG32093_s_at	AP13CTG32093	AT3G46530	10	116	6	93
AP13CTG32148_at	AP13CTG32148	AT1G54130	90	172	156	315
AP13CTG32193_at	AP13CTG32193	\\	59	184	137	183
AP13CTG32206_at	AP13CTG32206	AT4G09140	60	76	235	110
AP13CTG32222RC_at	AP13CTG32222-RC	AT4G17486	60	227	120	143
AP13CTG32223_s_at	AP13CTG32223	AT4G35830	40	328	97	245
AP13CTG32229_at	AP13CTG32229	ATMG00900	56	47	71	215
AP13CTG32240_at	AP13CTG32240	AT3G22490	1128	274	3147	6338
AP13CTG32299_at	AP13CTG32299	AT5G10745	31	78	114	50
AP13CTG32306_s_at	AP13CTG32306	\\	30	144	95	245
AP13CTG32307_at	AP13CTG32307	\\	13	12	145	243
AP13CTG32373_at	AP13CTG32373	\\	23	9	68	182
AP13CTG32378_s_at	AP13CTG32378	AT4G38260	11	32	15	141
AP13CTG32414_s_at	AP13CTG32414	AT2G47300	32	53	70	99
AP13CTG32436_at	AP13CTG32436	\\	8	8	7	114
AP13CTG32472_x_at	AP13CTG32472	\\	20	15	33	103
AP13CTG32534_s_at	AP13CTG32534	\\	103	367	102	172
AP13CTG32594_at	AP13CTG32594	AT2G42005	286	989	600	648
AP13CTG32595_at	AP13CTG32595	AT2G37770	34	57	173	12
AP13CTG32612_at	AP13CTG32612	AT3G55450	12	181	128	8
AP13CTG33163_s_at	AP13CTG33163	\\	5	207	188	222
AP13CTG34141_s_at	AP13CTG34141	AT1G56220	1067	2385	1884	3373
AP13CTG34725_s_at	AP13CTG34725	\\	59	70	81	276
AP13CTG34741_s_at	AP13CTG34741	AT3G04710	9	157	7	7
AP13CTG34906_s_at	AP13CTG34906	\\	37	100	98	118
AP13CTG34919_s_at	AP13CTG34919	AT1G19530	88	2368	661	4803
AP13CTG34953_s_at	AP13CTG34953	AT5G23850	158	501	138	484
AP13CTG35029_s_at	AP13CTG35029	AT1G17680	149	494	372	484
AP13CTG35146_s_at	AP13CTG35146	AT5G04750	564	1226	12416	14462
AP13CTG35568_s_at	AP13CTG35568	AT2G13770	39	146	73	126
AP13CTG36074_at	AP13CTG36074	AT1G74270	38	44	36	119
AP13CTG36715_s_at	AP13CTG36715	AT4G00420	61	100	109	310
AP13CTG37350_s_at	AP13CTG37350	\\	29	22	178	29
AP13CTG37351_x_at	AP13CTG37351	\\	87	84	265	126
AP13CTG37442_at	AP13CTG37442	AT1G69490	66	250	35	39
AP13CTG39155_s_at	AP13CTG39155	\\	15	67	159	117
AP13CTG39269_s_at	AP13CTG39269	AT3G16770	25	424	54	245
AP13CTG39495_s_at	AP13CTG39495	AT5G65685	34	19	25	104
AP13CTG39511_s_at	AP13CTG39511	\\	20	67	69	135
AP13CTG39575_s_at	AP13CTG39575	AT5G58490	242	803	118	96
AP13CTG39592_s_at	AP13CTG39592	\\	12	73	18	181
AP13CTG39760_s_at	AP13CTG39760	\\	15	10	10	125
AP13CTG40145_s_at	AP13CTG40145	AT5G66110	1937	3769	5007	7231
AP13CTG40547_s_at	AP13CTG40547	AT3G20480	61	133	89	233
AP13CTG42027_s_at	AP13CTG42027	AT3G23150	78	240	160	157
AP13CTG43249_at	AP13CTG43249	AT5G42650	27	128	21	50
AP13CTG43510_at	AP13CTG43510	AT5G03990	9	44	101	11
AP13CTG43942RC_s_at	AP13CTG43942-RC	AT1G35420	21	122	16	39
AP13CTG44512_s_at	AP13CTG44512	AT3G02520	63	69	150	276
AP13CTG44559_s_at	AP13CTG44559	AT4G23810	54	374	146	50
AP13CTG44815_s_at	AP13CTG44815	AT1G69930	1438	2091	4299	5007
AP13CTG44878_s_at	AP13CTG44878	AT4G16146	45	148	45	80
AP13CTG47219_at	AP13CTG47219	AT5G01930	24	54	85	104
AP13CTG47521_at	AP13CTG47521	\\	28	157	37	20
AP13CTG48010_at	AP13CTG48010	\\	26	192	25	38
AP13CTG48537_s_at	AP13CTG48537	\\	24	60	259	174
AP13CTG49221_at	AP13CTG49221	\\	19	136	26	20
AP13CTG49627_at	AP13CTG49627	\\	32	30	40	248
AP13CTG49813_s_at	AP13CTG49813	AT1G13700	50	68	119	188
AP13CTG50216_at	AP13CTG50216	\\	44	5	66	213
AP13CTG50732_at	AP13CTG50732	AT5G13710	83	41	114	272
AP13CTG51007_s_at	AP13CTG51007	AT5G49890	46	41	205	266
AP13CTG51175_s_at	AP13CTG51175	\\	352	212	385	1370
AP13CTG52252_s_at	AP13CTG52252	\\	66	123	101	254
AP13CTG52729_at	AP13CTG52729	AT4G36945	97	170	199	680
AP13CTG53121_s_at	AP13CTG53121	\\	18	30	32	942
AP13CTG53519_at	AP13CTG53519	AT4G35790	62	210	58	206
AP13CTG53824_at	AP13CTG53824	\\	36	41	46	213
AP13CTG53825_at	AP13CTG53825	AT5G53560	162	1112	621	86
AP13CTG53847_at	AP13CTG53847	\\	50	219	127	347
AP13CTG53852_at	AP13CTG53852	\\	126	436	63	61
AP13CTG54383_at	AP13CTG54383	\\	265	588	666	1112
AP13CTG54559_s_at	AP13CTG54559	AT3G21110	145	159	621	885
AP13CTG54571_at	AP13CTG54571	\\	304	270	1287	2592
AP13CTG54612_s_at	AP13CTG54612	\\	27	14	19	188
AP13CTG54643_s_at	AP13CTG54643	\\	145	103	227	552
AP13CTG54715_at	AP13CTG54715	\\	36	44	85	121
AP13CTG55038_at	AP13CTG55038	\\	38	99	202	37
AP13CTG55149_at	AP13CTG55149	\\	36	37	177	49
AP13CTG55347_at	AP13CTG55347	AT5G66780	243	685	776	1782
AP13CTG55536_at	AP13CTG55536	\\	81	76	103	250
AP13CTG55562_at	AP13CTG55562	AT5G46890	93	2503	3444	2683
AP13CTG55586_at	AP13CTG55586	AT3G23760	63	64	89	200
AP13CTG55602_at	AP13CTG55602	AT1G30825	12	162	9	49
AP13CTG55774_at	AP13CTG55774	AT1G57660	354	508	418	1226
AP13CTG55863_at	AP13CTG55863	AT2G26150	44	179	147	47
AP13CTG56204_at	AP13CTG56204	AT5G24090	8	81	34	133
AP13CTG56406_at	AP13CTG56406	AT5G15860	36	41	99	155
AP13CTG57059_at	AP13CTG57059	AT4G33625	76	225	1722	989
AP13CTG58588_at	AP13CTG58588	\\	53	68	99	184
AP13CTG58694_s_at	AP13CTG58694	\\	41	5	568	8
AP13CTG58754_s_at	AP13CTG58754	AT4G00850	95	317	286	278
AP13CTG58787_at	AP13CTG58787	AT5G03450	80	153	276	138
AP13CTG58822_at	AP13CTG58822	\\	436	568	1438	560
AP13CTG58848_at	AP13CTG58848	AT1G77350	116	139	781	153
AP13CTG58898_at	AP13CTG58898	AT5G56550	42	155	51	183
AP13CTG58900_at	AP13CTG58900	\\	17	138	89	5
AP13CTG58917_at	AP13CTG58917	AT4G25470	153	596	173	88
AP13CTG58923_at	AP13CTG58923	AT2G18910	90	154	116	282
AP13CTG58947_at	AP13CTG58947	AT2G38905	177	15	1120	1509
AP13CTG58955_at	AP13CTG58955	AT1G22360	72	242	192	177
AP13CTG58983_s_at	AP13CTG58983	AT3G53990	64	78	112	250
AP13CTG58994_at	AP13CTG58994	AT1G79550	268	477	1200	522
AP13CTG59011_at	AP13CTG59011	\\	73	230	90	69
AP13CTG59021_at	AP13CTG59021	AT5G50700	46	50	66	155
AP13CTG59032_at	AP13CTG59032	AT4G10270	35	464	28	114
AP13CTG59034RC_at	AP13CTG59034-RC	AT1G32910	50	165	56	27
AP13CTG59042_s_at	AP13CTG59042	AT3G23390	94	154	136	324
AP13CTG59063_at	AP13CTG59063	\\	32	1112	308	68
AP13CTG59075RC_at	AP13CTG59075-RC	AT4G10270	59	195	59	77
AP13CTG59085RC_at	AP13CTG59085-RC	AT2G19810	274	604	243	849
AP13CTG59104_s_at	AP13CTG59104	AT2G45180	16	35	22	111
AP13CTG59118RC_at	AP13CTG59118-RC	AT5G15120	52	209	32	191
AP13CTG59127_at	AP13CTG59127	AT5G47550	96	62	78	497
AP13CTG59174_at	AP13CTG59174	AT2G21100	36	359	380	352
AP13CTG59175_at	AP13CTG59175	AT5G57500	65	56	205	36
AP13CTG59181_at	AP13CTG59181	AT5G36970	41	129	98	95
AP13CTG59197_at	AP13CTG59197	AT4G10270	102	576	229	342
AP13CTG59211_s_at	AP13CTG59211	AT3G52420	362	1260	247	250
AP13CTG60283_at	AP13CTG60283	\\	147	212	652	445
AP13CTG60547_at	AP13CTG60547	AT1G72360	89	270	173	125
AP13CTG60691_at	AP13CTG60691	AT3G03960	21	36	60	168
AP13CTG60859_s_at	AP13CTG60859	AT3G22370	101	455	1002	151
AP13CTG60902_at	AP13CTG60902	AT4G15130	215	278	266	648
AP13CTG61840_at	AP13CTG61840	AT3G11900	29	30	146	166
AP13CTG61898_at	AP13CTG61898	AT5G06060	55	82	124	238
AP13CTG62088_at	AP13CTG62088	AT4G32690	5	198	4	451
AP13CTG63173_at	AP13CTG63173	\\	13	174	290	497
AP13CTG63616_at	AP13CTG63616	AT4G05200	7	108	19	31
AP13CTG63768_s_at	AP13CTG63768	AT2G29530	6	112	6	245
AP13CTG63769_at	AP13CTG63769	AT5G58420	28	39	22	137
AP13CTG63813_at	AP13CTG63813	AT2G47830	146	168	216	544
AP13CTG64013_s_at	AP13CTG64013	AT1G48170	67	242	135	171
AP13CTG64209_s_at	AP13CTG64209	AT5G02020	191	270	259	1530
AP13CTG65449_at	AP13CTG65449	\\	88	85	541	326
AP13CTG65692_s_at	AP13CTG65692	AT4G14930	119	354	372	282
AP13CTG66186_at	AP13CTG66186	\\	68	142	1722	1845
AP13CTG66302_at	AP13CTG66302	AT1G10390	35	118	64	108
AP13CTG66980_at	AP13CTG66980	AT2G46230	203	364	404	809
AP13CTG67733_at	AP13CTG67733	AT5G18130	44	23	71	141
AP13CTG69193_at	AP13CTG69193	AT5G25120	401	1260	484	248
AP13CTG69253_at	AP13CTG69253	\\	190	326	162	734
AP13CTG69509_x_at	AP13CTG69509	AT1G08030	172	200	229	568
AP13CTG69791_at	AP13CTG69791	\\	45	129	526	330
AP13CTG70573_s_at	AP13CTG70573	AT2G24290	119	150	192	467
AP13CTG71140_at	AP13CTG71140	\\	62	62	237	107
AP13CTG71175_at	AP13CTG71175	AT4G38900	135	26	276	424
AP13CTG71446_at	AP13CTG71446	\\	41	28	29	288
AP13CTG71457_at	AP13CTG71457	\\	32	57	205	64
AP13CTG73219_at	AP13CTG73219	AT3G18830	17	12	8	145
AP13CTG73731_at	AP13CTG73731	\\	199	286	719	1360
AP13CTG74049_at	AP13CTG74049	\\	99	137	64	497
AP13CTG75086_at	AP13CTG75086	\\	14	83	23	106
AP13CTG75729_s_at	AP13CTG75729	AT1G53400	38	108	427	30
AP13CTG75969_at	AP13CTG75969	AT1G58025	38	129	58	64
AP13CTG77029_at	AP13CTG77029	\\	22	298	16	29
AP13ITG32848_s_at	AP13ISTG32848	AT5G08380	6	143	152	6
AP13ITG33257_s_at	AP13ISTG33257	\\	166	508	467	302
AP13ITG33262_s_at	AP13ISTG33262	\\	10	714	359	171
AP13ITG33322_s_at	AP13ISTG33322	AT3G11930	270	765	1002	3590
AP13ITG33398_s_at	AP13ISTG33398	AT4G00260	31	109	72	55
AP13ITG33407_s_at	AP13ISTG33407	\\	86	62	47	280
AP13ITG33444_s_at	AP13ISTG33444	\\	873	2194	1509	2683
AP13ITG33446_s_at	AP13ISTG33446	\\	78	125	79	254
AP13ITG33599_s_at	AP13ISTG33599	AT3G22830	90	407	218	135
AP13ITG33684_s_at	AP13ISTG33684	AT5G64070	5	4	156	126
AP13ITG33723_s_at	AP13ISTG33723	AT1G04640	9	56	162	187
AP13ITG33726_s_at	AP13ISTG33726	AT1G04640	20	261	975	522
AP13ITG33729_s_at	AP13ISTG33729	AT1G04640	67	116	243	233
AP13ITG33730RC_s_at	AP13ISTG33730-RC	AT1G04640	15	52	65	181
AP13ITG33791_s_at	AP13ISTG33791	\\	45	604	1530	1541
AP13ITG33920_s_at	AP13ISTG33920	AT5G24270	70	71	194	235
AP13ITG33928_s_at	AP13ISTG33928	AT1G02880	24	27	60	121
AP13ITG33944_s_at	AP13ISTG33944	AT2G38470	213	699	328	436
AP13ITG33975_s_at	AP13ISTG33975	\\	8	156	7	6
AP13ITG34075_s_at	AP13ISTG34075	AT5G05080	12	13	183	9
AP13ITG34156_s_at	AP13ISTG34156	AT2G42770	97	199	209	600
AP13ITG34197_s_at	AP13ISTG34197	AT5G33320	13	141	12	8
AP13ITG34345_s_at	AP13ISTG34345	AT1G56220	630	1478	1520	3875
AP13ITG34357_s_at	AP13ISTG34357	ATMG00513	143	173	187	471
AP13ITG34365_s_at	AP13ISTG34365	AT2G16360	7	7	315	7
AP13ITG34437RC_s_at	AP13ISTG34437-RC	AT3G16630	6	173	5	5
AP13ITG34624_s_at	AP13ISTG34624	AT5G22920	49	272	200	427
AP13ITG34658_s_at	AP13ISTG34658	AT3G17910	68	274	257	105
AP13ITG34662_s_at	AP13ISTG34662	AT1G05850	36	14	242	127
AP13ITG34732_s_at	AP13ISTG34732	AT4G25440	6	203	101	196
AP13ITG34764_s_at	AP13ISTG34764	\\	49	306	122	84
AP13ITG34821_s_at	AP13ISTG34821	AT5G20240	15	28	113	221
AP13ITG34872_at	AP13ISTG34872	AT4G36660	25	54	115	145
AP13ITG34907_x_at	AP13ISTG34907	\\	23	139	121	354
AP13ITG34969_x_at	AP13ISTG34969	AT5G49630	194	89	879	245
AP13ITG35017_s_at	AP13ISTG35017	AT3G12060	95	81	31	290
AP13ITG35042_s_at	AP13ISTG35042	AT1G55680	11	188	8	11
AP13ITG35205_s_at	AP13ISTG35205	\\	140	97	133	461
AP13ITG35225_s_at	AP13ISTG35225	\\	50	300	41	50
AP13ITG35236RC_s_at	AP13ISTG35236-RC	AT3G15160	181	165	580	364
AP13ITG35242_s_at	AP13ISTG35242	AT2G30020	35	119	60	29
AP13ITG35282_s_at	AP13ISTG35282	AT2G15000	9	7	10	232
AP13ITG35368_s_at	AP13ISTG35368	\\	92	118	306	250
AP13ITG35444RC_at	AP13ISTG35444-RC	AT1G73760	26	51	41	107
AP13ITG35458_at	AP13ISTG35458	\\	9	111	14	16
AP13ITG35460_at	AP13ISTG35460	\\	44	12	59	272
AP13ITG35559_s_at	AP13ISTG35559	\\	7	7	6	116
AP13ITG35653_s_at	AP13ISTG35653	AT1G74740	95	114	184	292
AP13ITG35732_s_at	AP13ISTG35732	AT3G02550	68	481	94	195
AP13ITG35733_s_at	AP13ISTG35733	AT3G02550	78	639	104	254
AP13ITG35753_s_at	AP13ISTG35753	AT3G02110	155	501	922	292
AP13ITG35757_s_at	AP13ISTG35757	AT5G12370	15	111	8	9
AP13ITG35805_s_at	AP13ISTG35805	AT1G69980	99	128	144	377
AP13ITG35890_s_at	AP13ISTG35890	\\	9	17	8	186
AP13ITG35896RC_s_at	AP13ISTG35896-RC	AT4G10070	3	101	43	7
AP13ITG35897_s_at	AP13ISTG35897	AT5G18130	99	127	388	512
AP13ITG35907_x_at	AP13ISTG35907	AT5G47240	14	129	63	72
AP13ITG35944_at	AP13ISTG35944	\\	55	7	165	124
AP13ITG35986_s_at	AP13ISTG35986	\\	62	209	99	168
AP13ITG35987_s_at	AP13ISTG35987	\\	74	232	99	224
AP13ITG36018_s_at	AP13ISTG36018	AT5G45920	41	127	306	88
AP13ITG36087_s_at	AP13ISTG36087	AT5G53150	41	152	167	61
AP13ITG36093_s_at	AP13ISTG36093	\\	44	430	284	160
AP13ITG36102_s_at	AP13ISTG36102	AT2G29680	8	15	11	326
AP13ITG36107_s_at	AP13ISTG36107	AT4G24900	53	112	149	209
AP13ITG36134_at	AP13ISTG36134	AT5G24760	14	155	64	12
AP13ITG36230_s_at	AP13ISTG36230	\\	71	242	155	232
AP13ITG36293_s_at	AP13ISTG36293	\\	30	112	34	46
AP13ITG36348_s_at	AP13ISTG36348	AT3G47160	131	359	196	556
AP13ITG36415_s_at	AP13ISTG36415	\\	7	183	8	6
AP13ITG36447_at	AP13ISTG36447	AT1G79790	14	188	117	121
AP13ITG36456_s_at	AP13ISTG36456	\\	119	133	160	714
AP13ITG36472_s_at	AP13ISTG36472	AT3G16770	41	71	182	155
AP13ITG36540_s_at	AP13ISTG36540	AT2G02340	43	625	46	308
AP13ITG36570_s_at	AP13ISTG36570	\\	9	15	11	205
AP13ITG36589_s_at	AP13ISTG36589	AT1G22360	68	290	4	4
AP13ITG36597_s_at	AP13ISTG36597	AT5G26170	22	93	78	630
AP13ITG36667_s_at	AP13ISTG36667	AT3G48280	942	1168	1045	2936
AP13ITG36671_s_at	AP13ISTG36671	AT2G31985	30	28	221	85
AP13ITG36672_s_at	AP13ISTG36672	AT2G31985	170	164	1408	390
AP13ITG36673_s_at	AP13ISTG36673	AT2G31985	14	10	14	519
AP13ITG36830_at	AP13ISTG36830	\\	11	37	72	200
AP13ITG36865_s_at	AP13ISTG36865	AT1G60140	79	186	47	266
AP13ITG36907_s_at	AP13ISTG36907	AT3G59350	35	39	61	132
AP13ITG36940_x_at	AP13ISTG36940	AT2G40570	151	608	123	820
AP13ITG37033_s_at	AP13ISTG37033	AT4G16146	58	74	171	192
AP13ITG37041_s_at	AP13ISTG37041	AT2G38090	45	73	110	147
AP13ITG37078RC_at	AP13ISTG37078-RC	\\	116	300	151	393
AP13ITG37123RC_at	AP13ISTG37123-RC	AT1G72360	91	280	81	106
AP13ITG37149_s_at	AP13ISTG37149	AT4G19710	10	212	8	10
AP13ITG37200_s_at	AP13ISTG37200	AT4G08350	32	10	137	14
AP13ITG37281_at	AP13ISTG37281	\\	51	43	38	171
AP13ITG37312_s_at	AP13ISTG37312	AT5G54140	30	121	215	163
AP13ITG37336_s_at	AP13ISTG37336	AT1G17100	65	254	131	76
AP13ITG37346_s_at	AP13ISTG37346	\\	15	15	455	14
AP13ITG37379_s_at	AP13ISTG37379	\\	15	22	153	243
AP13ITG37400_s_at	AP13ISTG37400	AT2G27510	209	719	404	227
AP13ITG37456_s_at	AP13ISTG37456	AT4G23540	4	159	68	23
AP13ITG37468_at	AP13ISTG37468	\\	36	43	46	115
AP13ITG37520_s_at	AP13ISTG37520	AT5G22920	44	410	183	484
AP13ITG37576_s_at	AP13ISTG37576	AT3G14250	4	162	41	22
AP13ITG37582_s_at	AP13ISTG37582	AT4G23180	86	533	300	481
AP13ITG37590_at	AP13ISTG37590	AT5G18110	41	44	7	221
AP13ITG37791_s_at	AP13ISTG37791	\\	65	233	43	177
AP13ITG37802_at	AP13ISTG37802	\\	32	45	114	40
AP13ITG37835_at	AP13ISTG37835	\\	31	134	71	29
AP13ITG37865RC_s_at	AP13ISTG37865-RC	AT2G41000	415	765	1269	1296
AP13ITG37870_s_at	AP13ISTG37870	AT1G44080	38	36	119	20
AP13ITG37874_s_at	AP13ISTG37874	AT1G25375	89	272	203	157
AP13ITG37877_at	AP13ISTG37877	AT3G54210	15	134	10	23
AP13ITG37970_s_at	AP13ISTG37970	\\	14	364	11	7
AP13ITG37997_s_at	AP13ISTG37997	AT4G32480	27	75	49	168
AP13ITG38038_s_at	AP13ISTG38038	AT1G59960	96	113	102	354
AP13ITG38086_at	AP13ISTG38086	AT3G47090	85	6	263	304
AP13ITG38145_s_at	AP13ISTG38145	AT5G40300	13	14	174	254
AP13ITG38146_at	AP13ISTG38146	AT5G16660	117	243	156	367
AP13ITG38189_s_at	AP13ISTG38189	AT3G03310	155	126	467	362
AP13ITG38225_at	AP13ISTG38225	AT5G65780	62	81	107	357
AP13ITG38328_s_at	AP13ISTG38328	AT1G50590	36	404	52	44
AP13ITG38432_s_at	AP13ISTG38432	\\	18	13	270	407
AP13ITG38495_at	AP13ISTG38495	AT5G48485	23	18	100	98
AP13ITG38513_s_at	AP13ISTG38513	AT5G45550	29	162	15	52
AP13ITG38530_s_at	AP13ISTG38530	\\	12	10	64	173
AP13ITG38543_at	AP13ISTG38543	AT5G10630	17	16	132	17
AP13ITG38562RC_at	AP13ISTG38562-RC	AT2G23620	91	170	1052	975
AP13ITG38566_s_at	AP13ISTG38566	AT2G43120	110	357	178	209
AP13ITG38585_s_at	AP13ISTG38585	AT1G66590	40	59	147	139
AP13ITG38636_at	AP13ISTG38636	AT5G19830	30	73	77	122
AP13ITG38720_s_at	AP13ISTG38720	AT4G22200	257	43	867	326
AP13ITG38780_s_at	AP13ISTG38780	AT1G53320	282	572	407	1038
AP13ITG38884_at	AP13ISTG38884	AT1G10865	174	294	280	630
AP13ITG38922_s_at	AP13ISTG38922	AT5G62920	31	54	49	112
AP13ITG38952_s_at	AP13ISTG38952	AT1G54050	43	14	173	47
AP13ITG38984_x_at	AP13ISTG38984	AT4G04780	36	73	68	136
AP13ITG39065_s_at	AP13ISTG39065	AT4G10265	20	202	16	60
AP13ITG39100_s_at	AP13ISTG39100	AT5G43150	257	935	252	237
AP13ITG39107_s_at	AP13ISTG39107	AT5G66400	77	461	103	111
AP13ITG39135_at	AP13ISTG39135	AT1G16840	25	179	67	37
AP13ITG39153_s_at	AP13ISTG39153	\\	119	118	148	369
AP13ITG39170RC_s_at	AP13ISTG39170-RC	AT1G61720	71	95	296	77
AP13ITG39183_s_at	AP13ISTG39183	\\	7	70	124	133
AP13ITG39191_s_at	AP13ISTG39191	AT5G09220	16	112	227	167
AP13ITG39198_s_at	AP13ISTG39198	AT2G03500	20	60	34	306
AP13ITG39232_s_at	AP13ISTG39232	AT1G27990	104	132	643	719
AP13ITG39262_s_at	AP13ISTG39262	AT2G39050	92	57	560	57
AP13ITG39287_s_at	AP13ISTG39287	AT1G43722	184	57	155	661
AP13ITG39324RC_at	AP13ISTG39324-RC	\\	163	74	596	458
AP13ITG39328_s_at	AP13ISTG39328	\\	6	145	157	5
AP13ITG39532_s_at	AP13ISTG39532	AT1G20890	56	70	59	172
AP13ITG39562_s_at	AP13ISTG39562	AT1G19180	54	349	179	77
AP13ITG39564_at	AP13ISTG39564	AT1G23710	140	166	1209	1418
AP13ITG39570_at	AP13ISTG39570	AT3G19950	27	35	47	149
AP13ITG39571_s_at	AP13ISTG39571	AT3G19950	22	31	21	106
AP13ITG39602_s_at	AP13ISTG39602	AT3G61220	238	1360	1209	982
AP13ITG39654_s_at	AP13ISTG39654	\\	88	9	18	413
AP13ITG39692_s_at	AP13ISTG39692	\\	25	10	20	121
AP13ITG39757_s_at	AP13ISTG39757	\\	367	352	639	1618
AP13ITG39779_s_at	AP13ISTG39779	AT3G02220	120	75	78	390
AP13ITG39859_s_at	AP13ISTG39859	AT1G52240	424	572	1144	1398
AP13ITG39900_s_at	AP13ISTG39900	AT4G23180	30	137	50	22
AP13ITG39933_s_at	AP13ISTG39933	AT3G10690	89	335	79	276
AP13ITG39934_s_at	AP13ISTG39934	\\	52	134	109	195
AP13ITG39940_s_at	AP13ISTG39940	\\	4	20	5	272
AP13ITG40068_at	AP13ISTG40068	AT5G47870	28	19	22	146
AP13ITG40100_s_at	AP13ISTG40100	\\	344	639	1520	2817
AP13ITG40115_s_at	AP13ISTG40115	AT5G63790	182	617	873	837
AP13ITG40116_at	AP13ISTG40116	AT5G63790	95	128	286	377
AP13ITG40155_x_at	AP13ISTG40155	AT2G04240	41	37	280	81
AP13ITG40243_at	AP13ISTG40243	AT4G29050	64	955	458	272
AP13ITG40246_at	AP13ISTG40246	\\	53	298	147	74
AP13ITG40247_at	AP13ISTG40247	AT2G32210	23	308	106	80
AP13ITG40274_s_at	AP13ISTG40274	AT5G66460	245	337	1112	439
AP13ITG40280_s_at	AP13ISTG40280	AT1G55490	25	49	37	107
AP13ITG40316_at	AP13ISTG40316	\\	33	32	31	178
AP13ITG40336_at	AP13ISTG40336	AT3G14420	8	25	11	124
AP13ITG40347_at	AP13ISTG40347	AT5G44170	109	137	200	393
AP13ITG40384_s_at	AP13ISTG40384	AT2G40095	41	164	116	87
AP13ITG40385_s_at	AP13ISTG40385	\\	32	163	137	83
AP13ITG40392_s_at	AP13ISTG40392	AT4G11070	30	115	11	17
AP13ITG40422_at	AP13ISTG40422	AT1G04290	137	36	310	533
AP13ITG40423_at	AP13ISTG40423	AT1G49740	12	29	116	212
AP13ITG40438_s_at	AP13ISTG40438	\\	22	53	200	134
AP13ITG40439_s_at	AP13ISTG40439	\\	17	24	112	335
AP13ITG40457_at	AP13ISTG40457	\\	9	282	205	24
AP13ITG40465_s_at	AP13ISTG40465	AT2G41430	62	367	166	66
AP13ITG40468_at	AP13ISTG40468	AT4G29490	21	380	27	23
AP13ITG40476_s_at	AP13ISTG40476	AT1G75420	61	67	199	151
AP13ITG40571_at	AP13ISTG40571	\\	157	458	2797	2019
AP13ITG40589_s_at	AP13ISTG40589	AT1G15120	57	42	74	252
AP13ITG40660_s_at	AP13ISTG40660	AT3G61400	7	5	14	200
AP13ITG40710_s_at	AP13ISTG40710	AT1G52560	96	174	324	781
AP13ITG40738_x_at	AP13ISTG40738	AT3G25545	176	357	541	404
AP13ITG40797_s_at	AP13ISTG40797	AT3G15840	91	344	292	548
AP13ITG40876_at	AP13ISTG40876	AT3G21420	108	292	352	252
AP13ITG40879_s_at	AP13ISTG40879	AT5G64620	78	588	182	74
AP13ITG40913_at	AP13ISTG40913	\\	219	729	897	625
AP13ITG40971_at	AP13ISTG40971	AT4G22670	83	99	25	319
AP13ITG40976_s_at	AP13ISTG40976	\\	30	98	210	26
AP13ITG40977_at	AP13ISTG40977	\\	65	600	522	78
AP13ITG41071_s_at	AP13ISTG41071	\\	50	282	515	99
AP13ITG41128_at	AP13ISTG41128	AT1G79340	20	424	139	15
AP13ITG41152_at	AP13ISTG41152	AT3G09660	46	118	155	109
AP13ITG41156_s_at	AP13ISTG41156	AT5G16660	298	548	484	1067
AP13ITG41174_at	AP13ISTG41174	AT5G11460	222	101	797	471
AP13ITG41183_at	AP13ISTG41183	AT5G10770	57	196	196	45
AP13ITG41225_at	AP13ISTG41225	\\	7	150	6	7
AP13ITG41272_at	AP13ISTG41272	AT2G30280	719	724	2401	1595
AP13ITG41296_at	AP13ISTG41296	\\	46	68	312	367
AP13ITG41306_s_at	AP13ISTG41306	AT4G27310	230	342	266	849
AP13ITG41308_at	AP13ISTG41308	AT3G18270	48	304	497	203
AP13ITG41368_at	AP13ISTG41368	AT2G02230	8	49	159	139
AP13ITG41409_s_at	AP13ISTG41409	\\	28	34	26	243
AP13ITG41424_at	AP13ISTG41424	\\	20	85	243	324
AP13ITG41453_s_at	AP13ISTG41453	AT5G54160	15	1595	1758	2019
AP13ITG41507_at	AP13ISTG41507	AT3G10450	21	15	76	213
AP13ITG41526_at	AP13ISTG41526	AT5G25930	17	68	147	33
AP13ITG41532_at	AP13ISTG41532	AT5G66140	127	497	533	19
AP13ITG41538_s_at	AP13ISTG41538	AT4G03510	91	143	152	461
AP13ITG41592_at	AP13ISTG41592	AT2G33830	63	194	87	14
AP13ITG41593_at	AP13ISTG41593	AT2G33830	28	118	63	14
AP13ITG41636_at	AP13ISTG41636	\\	129	820	1278	75
AP13ITG41651_at	AP13ISTG41651	AT3G48180	73	2288	90	1897
AP13ITG41782_at	AP13ISTG41782	\\	67	89	312	508
AP13ITG41804_at	AP13ISTG41804	AT5G35695	6	436	67	67
AP13ITG41824_s_at	AP13ISTG41824	AT4G09650	16	55	77	263
AP13ITG41899_s_at	AP13ISTG41899	AT1G50732	51	216	69	124
AP13ITG41909_at	AP13ISTG41909	AT5G09270	45	50	99	160
AP13ITG41932_at	AP13ISTG41932	\\	393	661	689	1251
AP13ITG41933RC_at	AP13ISTG41933-RC	AT3G09085	67	225	52	145
AP13ITG41973_at	AP13ISTG41973	AT5G24340	30	130	85	224
AP13ITG42011_at	AP13ISTG42011	\\	10	4	54	107
AP13ITG42084_at	AP13ISTG42084	\\	39	140	173	330
AP13ITG42137_at	AP13ISTG42137	\\	37	182	49	120
AP13ITG42157_at	AP13ISTG42157	AT4G24960	16	131	14	88
AP13ITG42159_at	AP13ISTG42159	AT1G13990	151	227	596	776
AP13ITG42169_s_at	AP13ISTG42169	AT5G61140	36	41	48	111
AP13ITG42178_s_at	AP13ISTG42178	AT2G21430	190	321	916	982
AP13ITG42199_s_at	AP13ISTG42199	AT3G61220	63	903	442	326
AP13ITG42275_at	AP13ISTG42275	AT3G22450	140	427	568	162
AP13ITG42354_at	AP13ISTG42354	AT1G24270	29	18	116	40
AP13ITG42359_s_at	AP13ISTG42359	AT2G45280	63	11	219	44
AP13ITG42456_s_at	AP13ISTG42456	AT4G31750	138	167	404	451
AP13ITG42466_s_at	AP13ISTG42466	AT4G15550	276	975	278	580
AP13ITG42541_at	AP13ISTG42541	\\	8	7	342	9
AP13ITG42575_s_at	AP13ISTG42575	AT1G72820	91	91	148	288
AP13ITG42625_at	AP13ISTG42625	\\	44	159	72	67
AP13ITG42702_at	AP13ISTG42702	\\	24	14	49	163
AP13ITG42739_at	AP13ISTG42739	\\	15	15	128	52
AP13ITG42740_at	AP13ISTG42740	\\	308	975	765	855
AP13ITG42756RC_s_at	AP13ISTG42756-RC	\\	68	114	243	78
AP13ITG42846_at	AP13ISTG42846	AT1G17590	8	196	151	10
AP13ITG42929_at	AP13ISTG42929	AT5G47650	25	51	81	200
AP13ITG42954_s_at	AP13ISTG42954	\\	38	29	116	70
AP13ITG42991_at	AP13ISTG42991	AT5G14700	28	42	120	92
AP13ITG43084_at	AP13ISTG43084	AT3G26230	39	190	116	207
AP13ITG43089_at	AP13ISTG43089	AT5G23140	8	8	34	115
AP13ITG43099_s_at	AP13ISTG43099	AT1G75510	20	136	39	59
AP13ITG43108_at	AP13ISTG43108	\\	23	106	89	56
AP13ITG43116_at	AP13ISTG43116	AT5G24910	24	43	48	221
AP13ITG43135_s_at	AP13ISTG43135	\\	28	46	81	153
AP13ITG43142_s_at	AP13ISTG43142	AT5G58490	44	196	170	194
AP13ITG43164_at	AP13ISTG43164	AT2G24550	12	39	14	374
AP13ITG43212_at	AP13ISTG43212	AT1G14590	187	714	166	413
AP13ITG43289_at	AP13ISTG43289	\\	22	31	20	130
AP13ITG43389_at	AP13ISTG43389	AT3G51420	54	155	84	292
AP13ITG43443_s_at	AP13ISTG43443	\\	115	280	205	537
AP13ITG43508_s_at	AP13ISTG43508	\\	10	7	38	128
AP13ITG43572_s_at	AP13ISTG43572	AT2G24960	160	515	315	407
AP13ITG43592_s_at	AP13ISTG43592	AT3G49800	67	76	210	148
AP13ITG43612_s_at	AP13ISTG43612	AT1G17140	65	43	80	288
AP13ITG43642_s_at	AP13ISTG43642	\\	41	23	71	131
AP13ITG43677_s_at	AP13ISTG43677	AT1G28150	18	109	80	74
AP13ITG43697_s_at	AP13ISTG43697	\\	222	709	34	45
AP13ITG43742_s_at	AP13ISTG43742	\\	85	354	51	103
AP13ITG43773_s_at	AP13ISTG43773	AT5G47560	57	115	88	212
AP13ITG43890_s_at	AP13ISTG43890	\\	49	100	263	308
AP13ITG43939_s_at	AP13ISTG43939	AT1G69680	5	252	296	5
AP13ITG43952_s_at	AP13ISTG43952	AT4G16146	32	116	76	21
AP13ITG44001_s_at	AP13ISTG44001	AT5G40810	8	891	897	11
AP13ITG44071_s_at	AP13ISTG44071	\\	14	20	44	141
AP13ITG44147_s_at	AP13ISTG44147	AT1G60420	374	177	2033	1458
AP13ITG44197_s_at	AP13ISTG44197	AT2G41190	29	27	152	216
AP13ITG44306_at	AP13ISTG44306	AT1G26665	15	37	35	146
AP13ITG44345_at	AP13ISTG44345	AT3G60070	30	178	48	22
AP13ITG44368_at	AP13ISTG44368	AT5G42890	8	110	9	63
AP13ITG44508_s_at	AP13ISTG44508	AT3G02520	172	694	382	296
AP13ITG44529_s_at	AP13ISTG44529	AT3G56240	36	79	34	116
AP13ITG44648_s_at	AP13ISTG44648	AT1G11755	41	128	94	104
AP13ITG44706_at	AP13ISTG44706	AT3G24520	304	464	1722	1428
AP13ITG44707_at	AP13ISTG44707	AT3G24520	48	54	58	442
AP13ITG44708RC_at	AP13ISTG44708-RC	AT3G24520	140	433	580	2836
AP13ITG44720_at	AP13ISTG44720	AT3G18780	53	18	25	186
AP13ITG44745_s_at	AP13ISTG44745	AT2G29650	119	276	178	372
AP13ITG44756_at	AP13ISTG44756	AT2G38600	21	27	23	176
AP13ITG44822_s_at	AP13ISTG44822	AT1G78550	259	694	461	1488
AP13ITG44875_at	AP13ISTG44875	\\	5	8	212	6
AP13ITG45035_s_at	AP13ISTG45035	\\	29	85	29	121
AP13ITG45036_s_at	AP13ISTG45036	\\	27	28	49	149
AP13ITG45050_s_at	AP13ISTG45050	AT1G22550	58	328	127	122
AP13ITG45086_s_at	AP13ISTG45086	AT2G44820	21	59	23	101
AP13ITG45308_at	AP13ISTG45308	AT5G66550	13	144	225	82
AP13ITG45342_s_at	AP13ISTG45342	\\	26	99	28	19
AP13ITG45354_s_at	AP13ISTG45354	AT2G17880	23	104	40	121
AP13ITG45384_s_at	AP13ISTG45384	\\	17	25	40	209
AP13ITG45431_s_at	AP13ISTG45431	\\	32	192	13	24
AP13ITG45435_s_at	AP13ISTG45435	AT4G34480	20	68	230	64
AP13ITG45464_at	AP13ISTG45464	AT1G08315	46	5	40	377
AP13ITG45471_s_at	AP13ISTG45471	AT5G17210	903	2817	2120	3350
AP13ITG45622_s_at	AP13ISTG45622	\\	7	113	94	233
AP13ITG45806_s_at	AP13ISTG45806	\\	43	87	221	149
AP13ITG45823_s_at	AP13ISTG45823	\\	9	39	74	178
AP13ITG45888_s_at	AP13ISTG45888	AT4G24770	31	110	32	91
AP13ITG46032_s_at	AP13ISTG46032	AT5G21170	56	113	134	526
AP13ITG46123_s_at	AP13ISTG46123	\\	24	146	28	24
AP13ITG46244_s_at	AP13ISTG46244	AT5G40280	69	111	66	224
AP13ITG46264_s_at	AP13ISTG46264	AT3G10690	48	467	42	172
AP13ITG46714_s_at	AP13ISTG46714	\\	55	344	128	179
AP13ITG46736_s_at	AP13ISTG46736	AT1G68290	67	225	80	122
AP13ITG46844_s_at	AP13ISTG46844	\\	11	44	46	129
AP13ITG46911_s_at	AP13ISTG46911	AT4G36290	88	296	22	14
AP13ITG46950_s_at	AP13ISTG46950	\\	24	163	25	85
AP13ITG46979_s_at	AP13ISTG46979	AT2G22140	16	103	67	106
AP13ITG47058_x_at	AP13ISTG47058	AT3G02680	13	98	106	68
AP13ITG47096_s_at	AP13ISTG47096	\\	78	328	206	132
AP13ITG47144_s_at	AP13ISTG47144	\\	68	195	359	105
AP13ITG47231_x_at	AP13ISTG47231	AT5G45020	36	207	215	83
AP13ITG47424_at	AP13ISTG47424	AT1G03350	84	178	9	272
AP13ITG47483_s_at	AP13ISTG47483	AT1G49380	63	100	88	257
AP13ITG47570_at	AP13ISTG47570	\\	89	192	302	304
AP13ITG47709_at	AP13ISTG47709	AT1G58060	21	46	104	107
AP13ITG47717_x_at	AP13ISTG47717	AT3G54010	11	187	29	14
AP13ITG47762_s_at	AP13ISTG47762	AT5G46250	464	1045	929	1910
AP13ITG48240_s_at	AP13ISTG48240	\\	97	354	191	433
AP13ITG48306_s_at	AP13ISTG48306	\\	20	32	101	118
AP13ITG48478_at	AP13ISTG48478	\\	23	170	58	15
AP13ITG49035_s_at	AP13ISTG49035	\\	10	8	84	192
AP13ITG49391_s_at	AP13ISTG49391	AT2G26970	292	288	588	891
AP13ITG49528_s_at	AP13ISTG49528	AT4G18470	213	689	666	369
AP13ITG49564_at	AP13ISTG49564	AT1G21280	37	155	134	56
AP13ITG49825_x_at	AP13ISTG49825	AT5G41020	32	133	15	29
AP13ITG49856_s_at	AP13ISTG49856	AT3G45090	71	77	196	306
AP13ITG49883_s_at	AP13ISTG49883	AT1G28050	16	24	44	219
AP13ITG49944_s_at	AP13ISTG49944	AT5G45840	28	85	112	39
AP13ITG50292_at	AP13ISTG50292	AT3G05870	100	172	173	302
AP13ITG50607RC_s_at	AP13ISTG50607-RC	\\	24	49	44	152
AP13ITG50669_at	AP13ISTG50669	\\	29	172	19	23
AP13ITG50733_at	AP13ISTG50733	AT5G51120	19	24	47	171
AP13ITG50799_s_at	AP13ISTG50799	AT2G30390	12	65	75	112
AP13ITG50880_s_at	AP13ISTG50880	\\	1278	2368	3258	4299
AP13ITG50961_x_at	AP13ISTG50961	\\	52	68	86	171
AP13ITG51738_at	AP13ISTG51738	AT2G09990	13	6208	6080	5007
AP13ITG52023_at	AP13ISTG52023	AT3G08590	36	27	136	39
AP13ITG52062_at	AP13ISTG52062	AT1G25682	28	55	79	168
AP13ITG52324_at	AP13ISTG52324	\\	63	200	67	108
AP13ITG52371RC_at	AP13ISTG52371-RC	AT1G49740	33	56	71	126
AP13ITG52376_at	AP13ISTG52376	AT1G67280	79	328	292	342
AP13ITG52381_s_at	AP13ISTG52381	AT5G04590	78	81	288	148
AP13ITG52388_at	AP13ISTG52388	\\	15	101	57	135
AP13ITG52461_s_at	AP13ISTG52461	AT4G25470	65	675	128	35
AP13ITG52495_at	AP13ISTG52495	\\	47	168	38	74
AP13ITG52500_s_at	AP13ISTG52500	\\	512	1807	2194	6165
AP13ITG52576_at	AP13ISTG52576	AT5G65010	77	398	151	79
AP13ITG52585_at	AP13ISTG52585	AT2G41640	25	240	32	26
AP13ITG52652_at	AP13ISTG52652	\\	25	34	187	139
AP13ITG52733_at	AP13ISTG52733	\\	101	464	257	221
AP13ITG52774RC_at	AP13ISTG52774-RC	AT3G56500	118	108	79	1176
AP13ITG52786_at	AP13ISTG52786	\\	51	116	67	172
AP13ITG52831_at	AP13ISTG52831	AT1G27480	114	415	54	26
AP13ITG52875_s_at	AP13ISTG52875	AT3G26115	90	182	312	268
AP13ITG52896_at	AP13ISTG52896	AT2G44610	62	133	212	18
AP13ITG52963_s_at	AP13ISTG52963	\\	1686	4211	3258	6562
AP13ITG53016_at	AP13ISTG53016	\\	51	131	173	179
AP13ITG53127_at	AP13ISTG53127	\\	10	6	8	385
AP13ITG53145_at	AP13ISTG53145	AT1G01750	1991	3019	6038	3147
AP13ITG53153_x_at	AP13ISTG53153	AT3G15670	252	1082	2538	2759
AP13ITG53181_at	AP13ISTG53181	\\	19	106	53	100
AP13ITG53182RC_at	AP13ISTG53182-RC	\\	427	584	1332	548
AP13ITG53183_at	AP13ISTG53183	AT3G48510	68	78	121	625
AP13ITG53198RC_at	AP13ISTG53198-RC	AT5G56550	44	335	79	604
AP13ITG53249_s_at	AP13ISTG53249	AT5G01400	54	245	349	167
AP13ITG53428_s_at	AP13ISTG53428	AT4G14180	14	99	78	17
AP13ITG53597_at	AP13ISTG53597	\\	27	149	90	50
AP13ITG53650_at	AP13ISTG53650	AT1G78070	1144	2048	3516	982
AP13ITG53678_at	AP13ISTG53678	AT3G15730	19	17	16	519
AP13ITG53731_at	AP13ISTG53731	AT1G42440	32	122	24	36
AP13ITG53823_at	AP13ISTG53823	AT1G70520	38	45	110	157
AP13ITG53999_at	AP13ISTG53999	AT3G26100	18	22	24	187
AP13ITG54179_at	AP13ISTG54179	\\	22	121	12	87
AP13ITG54233_at	AP13ISTG54233	AT1G77710	53	172	149	364
AP13ITG54243_s_at	AP13ISTG54243	AT2G32090	639	1226	2048	2288
AP13ITG54308_at	AP13ISTG54308	AT4G37300	128	282	319	739
AP13ITG54385_at	AP13ISTG54385	AT5G19140	73	584	436	608
AP13ITG54413_at	AP13ISTG54413	AT1G32910	272	1192	37	22
AP13ITG54448_at	AP13ISTG54448	AT2G36630	79	47	330	225
AP13ITG54515_at	AP13ISTG54515	\\	91	186	634	519
AP13ITG54549_at	AP13ISTG54549	AT4G38130	8	112	9	8
AP13ITG54562_s_at	AP13ISTG54562	AT4G38660	85	138	315	458
AP13ITG54705_at	AP13ISTG54705	\\	38	282	88	200
AP13ITG54725_s_at	AP13ISTG54725	AT1G74530	58	63	177	107
AP13ITG54727_at	AP13ISTG54727	AT1G51550	40	60	123	112
AP13ITG54757_x_at	AP13ISTG54757	\\	30	132	50	31
AP13ITG54793_at	AP13ISTG54793	AT4G13010	310	15	14	1296
AP13ITG54976_s_at	AP13ISTG54976	AT3G01120	89	114	377	61
AP13ITG55071_at	AP13ISTG55071	AT2G42005	17	12	178	781
AP13ITG55116_at	AP13ISTG55116	AT4G33050	29	134	69	60
AP13ITG55120_s_at	AP13ISTG55120	AT5G67385	27	112	38	93
AP13ITG55140_at	AP13ISTG55140	AT5G24090	26	49	436	433
AP13ITG55174_at	AP13ISTG55174	AT5G41850	32	128	68	69
AP13ITG55205_at	AP13ISTG55205	AT1G25550	30	74	85	159
AP13ITG55303_at	AP13ISTG55303	AT1G04560	132	471	955	1389
AP13ITG55319_s_at	AP13ISTG55319	AT1G72210	99	79	349	174
AP13ITG55321_at	AP13ISTG55321	AT1G08315	167	522	147	203
AP13ITG55326_at	AP13ISTG55326	AT3G17930	43	176	33	141
AP13ITG55363_at	AP13ISTG55363	\\	54	49	64	170
AP13ITG55377_at	AP13ISTG55377	AT3G53270	22	39	68	110
AP13ITG55413_at	AP13ISTG55413	\\	74	98	257	202
AP13ITG55457_at	AP13ISTG55457	AT1G80120	100	340	765	754
AP13ITG55473_at	AP13ISTG55473	AT5G24550	22	23	108	21
AP13ITG55474_at	AP13ISTG55474	AT5G55125	71	77	88	235
AP13ITG55491_at	AP13ISTG55491	AT4G11840	13	137	100	183
AP13ITG55523_at	AP13ISTG55523	AT3G21870	8	37	31	184
AP13ITG55533RC_at	AP13ISTG55533-RC	\\	101	342	109	149
AP13ITG55623_s_at	AP13ISTG55623	AT2G19810	1016	1897	1408	3281
AP13ITG55633_at	AP13ISTG55633	\\	61	215	126	40
AP13ITG55635RC_at	AP13ISTG55635-RC	AT1G62770	278	274	464	1128
AP13ITG55649_at	AP13ISTG55649	AT4G38580	27	63	66	254
AP13ITG55658_at	AP13ISTG55658	AT2G39980	298	935	298	310
AP13ITG55661_s_at	AP13ISTG55661	AT3G12500	675	2091	1082	5442
AP13ITG55714RC_s_at	AP13ISTG55714-RC	AT2G18050	814	661	797	2521
AP13ITG55722_s_at	AP13ISTG55722	AT4G14615	53	4	6	362
AP13ITG55731_at	AP13ISTG55731	\\	135	458	232	67
AP13ITG55763_at	AP13ISTG55763	AT2G38870	8	8	9	278
AP13ITG55883_at	AP13ISTG55883	AT4G08240	142	237	171	552
AP13ITG55918_at	AP13ISTG55918	AT2G21820	64	102	648	588
AP13ITG55919_at	AP13ISTG55919	AT2G21820	107	76	2469	2256
AP13ITG55937_at	AP13ISTG55937	AT1G22160	49	136	76	282
AP13ITG55955_at	AP13ISTG55955	AT3G22942	36	69	100	166
AP13ITG55993_at	AP13ISTG55993	\\	62	121	215	252
AP13ITG55998_s_at	AP13ISTG55998	\\	28	38	25	149
AP13ITG56044_at	AP13ISTG56044	AT4G25470	41	137	86	22
AP13ITG56048_at	AP13ISTG56048	AT3G52430	48	118	182	160
AP13ITG56115_s_at	AP13ISTG56115	AT2G19580	19	49	64	202
AP13ITG56116_at	AP13ISTG56116	AT2G19580	34	64	158	36
AP13ITG56121_at	AP13ISTG56121	AT3G61370	35	126	110	43
AP13ITG56177_s_at	AP13ISTG56177	AT3G60360	71	257	533	164
AP13ITG56202_at	AP13ISTG56202	AT3G11180	42	385	68	33
AP13ITG56222_at	AP13ISTG56222	AT2G04340	171	263	421	685
AP13ITG56227_s_at	AP13ISTG56227	\\	42	508	290	337
AP13ITG56261_at	AP13ISTG56261	AT5G58070	61	315	216	174
AP13ITG56278_s_at	AP13ISTG56278	\\	84	200	128	288
AP13ITG56309_at	AP13ISTG56309	AT2G35040	18	140	18	147
AP13ITG56317_at	AP13ISTG56317	AT5G41080	82	69	113	256
AP13ITG56326_s_at	AP13ISTG56326	AT2G41430	849	2503	1722	4576
AP13ITG56327_at	AP13ISTG56327	AT3G10910	104	1168	814	1520
AP13ITG56328_at	AP13ISTG56328	AT3G10910	122	962	749	1351
AP13ITG56340_at	AP13ISTG56340	AT5G03380	24	101	24	33
AP13ITG56341_at	AP13ISTG56341	\\	19	13	47	155
AP13ITG56381_at	AP13ISTG56381	AT1G74440	63	48	284	49
AP13ITG56385RC_s_at	AP13ISTG56385-RC	\\	199	224	364	648
AP13ITG56456_at	AP13ISTG56456	AT1G72360	60	367	151	455
AP13ITG56549_s_at	AP13ISTG56549	AT1G51160	7	8	235	10
AP13ITG56668_at	AP13ISTG56668	\\	45	44	613	56
AP13ITG56818_at	AP13ISTG56818	AT1G06650	103	352	242	310
AP13ITG56838_at	AP13ISTG56838	\\	43	119	60	451
AP13ITG56869_s_at	AP13ISTG56869	AT5G57620	83	494	109	96
AP13ITG56870_at	AP13ISTG56870	AT5G57620	76	584	121	145
AP13ITG56918_at	AP13ISTG56918	AT1G04560	31	26	54	150
AP13ITG57016_at	AP13ISTG57016	AT1G79130	132	427	112	114
AP13ITG57038RC_s_at	AP13ISTG57038-RC	AT5G18670	347	1323	519	541
AP13ITG57060_s_at	AP13ISTG57060	AT4G33625	349	576	2120	1209
AP13ITG57070_at	AP13ISTG57070	AT3G10120	18	87	83	100
AP13ITG57126_s_at	AP13ISTG57126	\\	32	105	56	51
AP13ITG57235_at	AP13ISTG57235	AT1G78600	56	315	474	56
AP13ITG57304_at	AP13ISTG57304	\\	54	57	51	229
AP13ITG57313_at	AP13ISTG57313	AT5G64300	53	282	64	487
AP13ITG57344_s_at	AP13ISTG57344	\\	48	62	108	194
AP13ITG57676RC_at	AP13ISTG57676-RC	AT1G80060	46	30	302	51
AP13ITG57683RC_at	AP13ISTG57683-RC	\\	9	9	212	152
AP13ITG57778_at	AP13ISTG57778	AT1G17550	17	27	66	124
AP13ITG57869_at	AP13ISTG57869	AT5G09530	173	625	165	216
AP13ITG58006_at	AP13ISTG58006	AT5G23280	108	809	101	130
AP13ITG58118_s_at	AP13ISTG58118	\\	248	424	458	814
AP13ITG58169_at	AP13ISTG58169	AT5G01710	39	174	22	30
AP13ITG58199_s_at	AP13ISTG58199	\\	30	116	132	31
AP13ITG58250_at	AP13ISTG58250	AT2G28790	57	74	179	124
AP13ITG58296_at	AP13ISTG58296	AT5G11090	93	207	186	302
AP13ITG58312_at	AP13ISTG58312	AT5G09970	84	224	445	160
AP13ITG58353_at	AP13ISTG58353	AT3G22490	39	81	942	2336
AP13ITG58355_at	AP13ISTG58355	AT3G22490	33	71	1045	2179
AP13ITG58367_at	AP13ISTG58367	AT3G12500	45	121	216	310
AP13ITG58375_at	AP13ISTG58375	\\	60	152	359	35
AP13ITG58380_s_at	AP13ISTG58380	AT5G21940	265	903	613	564
AP13ITG58428_at	AP13ISTG58428	\\	70	44	337	62
AP13ITG58555_at	AP13ISTG58555	\\	47	187	21	22
AP13ITG58556_at	AP13ISTG58556	\\	37	179	11	13
AP13ITG58649_s_at	AP13ISTG58649	AT3G24520	165	205	714	393
AP13ITG58763_s_at	AP13ISTG58763	\\	32	119	72	100
AP13ITG58771_s_at	AP13ISTG58771	AT5G07330	176	56	1652	4770
AP13ITG58786_at	AP13ISTG58786	AT1G15690	55	302	53	340
AP13ITG58836_at	AP13ISTG58836	AT5G23210	31	230	58	95
AP13ITG58844_at	AP13ISTG58844	AT5G36110	388	1438	398	173
AP13ITG58894_s_at	AP13ISTG58894	AT2G17880	40	224	26	148
AP13ITG59059_at	AP13ISTG59059	\\	49	38	556	60
AP13ITG59199_at	AP13ISTG59199	AT2G39980	156	995	174	265
AP13ITG59243_at	AP13ISTG59243	AT3G62160	372	199	1722	522
AP13ITG59245_at	AP13ISTG59245	\\	22	56	8841	21
AP13ITG59254_at	AP13ISTG59254	AT1G26740	4	5	112	5
AP13ITG59280_at	AP13ISTG59280	\\	191	680	227	174
AP13ITG59365_at	AP13ISTG59365	\\	7	164	5	101
AP13ITG59399_s_at	AP13ISTG59399	AT1G48310	20	268	270	268
AP13ITG59409_at	AP13ISTG59409	AT3G02550	37	151	69	72
AP13ITG59470_at	AP13ISTG59470	\\	34	50	57	192
AP13ITG59476_at	AP13ISTG59476	AT1G23390	106	484	298	436
AP13ITG59479_at	AP13ISTG59479	\\	12	259	367	48
AP13ITG59563_at	AP13ISTG59563	AT1G66870	13	43	115	88
AP13ITG59575_at	AP13ISTG59575	\\	166	556	306	975
AP13ITG59593_at	AP13ISTG59593	\\	72	401	1002	290
AP13ITG59608_at	AP13ISTG59608	\\	1686	1807	6746	5792
AP13ITG59696_at	AP13ISTG59696	AT3G05950	37	494	319	27
AP13ITG59742_at	AP13ISTG59742	\\	9	37	21	592
AP13ITG59870_at	AP13ISTG59870	\\	110	225	724	1663
AP13ITG59921_at	AP13ISTG59921	\\	73	16	112	380
AP13ITG59949_at	AP13ISTG59949	AT1G79990	10	179	8	46
AP13ITG59992_at	AP13ISTG59992	\\	21	95	101	200
AP13ITG60024_at	AP13ISTG60024	AT5G11900	54	82	124	213
AP13ITG60075_at	AP13ISTG60075	AT2G25625	34	222	266	240
AP13ITG60117RC_at	AP13ISTG60117-RC	AT3G12500	141	349	250	424
AP13ITG60161_at	AP13ISTG60161	\\	209	1074	792	729
AP13ITG60180_at	AP13ISTG60180	\\	57	259	186	74
AP13ITG60278_at	AP13ISTG60278	AT1G61570	103	164	248	310
AP13ITG60317_at	AP13ISTG60317	AT4G38540	54	76	51	369
AP13ITG60335_s_at	AP13ISTG60335	AT1G27910	51	186	94	106
AP13ITG60352_at	AP13ISTG60352	AT2G43610	44	333	112	62
[truncated: 453 more rows]

## Sheet: Functional groups of Root genes
Functional groups of upregulated genes in switchgrass roots
Bin	Name	Number of upregulated genes
1	PS	18
2	major CHO metabolism	7
3	minor CHO metabolism	12
4	glycolysis	8
5	fermentation	3
6	gluconeogenese/ glyoxylate cycle	1
7	OPP	5
8	TCA / org. transformation	6
9	mitochondrial electron transport / ATP synthesis	17
10	cell wall	12
11	lipid metabolism	30
13	amino acid metabolism	20
14	S-assimilation	2
15	metal handling	7
16	secondary metabolism	44
17	hormone metabolism	37
18	Co-factor and vitamine metabolism	16
19	tetrapyrrole synthesis	6
20	stress	97
21	redox	25
22	polyamine metabolism	2
23	nucleotide metabolism	20
24	Biodegradation of Xenobiotics	4
26	misc	126
27	RNA	170
28	DNA	49
29	protein	226
30	signalling	75
31	cell	51
33	development	60
34	transport	92
35	not assigned	458
Functional subgroups of protein-related genes in switchgrass roots
BinCode	BinName	Number of upregulated root genes
29.1	Amino acid activation	3
29.2	Synthesis	48
29.3	Targeting	20
29.4	Posttranslational modification	47
29.5	Degradaion	98
29.6	Folding	4
29.7	Glycosylation	5
29.8	Assembly and cofactor ligation	1

## Sheet: Root protein-related genes
Functional grouping of 226 protein related genes in roots
PviUT sequence ID	Arabidopsis homolog	BinCode	BinName	Description
AP13CTG00765	AT4G31180	29.1.12	protein.aa activation.aspartate-tRNA ligase	aspartyl-tRNA synthetase, putative / aspartate--tRNA ligase, putative | chr4:15155879-15159589 FORWARD
AP13ISTG69697	AT4G31180	29.1.12	protein.aa activation.aspartate-tRNA ligase	aspartyl-tRNA synthetase, putative / aspartate--tRNA ligase, putative | chr4:15155879-15159589 FORWARD
AP13CTG15018	AT4G26870	29.1.12	protein.aa activation.aspartate-tRNA ligase	aspartyl-tRNA synthetase, putative / aspartate--tRNA ligase, putative | chr4:13505331-13507870 FORWARD
AP13ISTG68222	AT1G64790	29.2	protein.synthesis	binding | chr1:24064937-24082027 REVERSE
AP13CTG15648	AT5G24490	29.2.1.1.1.1.530	protein.synthesis.ribosomal protein.prokaryotic.chloroplast.30S subunit.S30A	30S ribosomal protein, putative | chr5:8365601-8367460 FORWARD
AP13ISTG37877	AT3G54210	29.2.1.1.1.2.17	protein.synthesis.ribosomal protein.prokaryotic.chloroplast.50S subunit.L17	ribosomal protein L17 family protein | chr3:20067540-20068435 REVERSE
AP13CTG09197	AT5G11750	29.2.1.1.1.2.19	protein.synthesis.ribosomal protein.prokaryotic.chloroplast.50S subunit.L19	ribosomal protein L19 family protein | chr5:3787230-3789212 FORWARD
AP13CTG06995	AT5G15220	29.2.1.1.1.2.27	protein.synthesis.ribosomal protein.prokaryotic.chloroplast.50S subunit.L27	ribosomal protein L27 family protein | chr5:4941244-4942483 REVERSE
AP13ISTG64129	ATMG01270	29.2.1.1.2.1.7	protein.synthesis.ribosomal protein.prokaryotic.mitochondrion.30S subunit.S7	Symbols: RPS7 | encodes a mitochondrial ribosomal protein S7, a constituent of the small subunit of the ribosomal complex | chrM:314627-315073 FORWARD
AP13CTG06063	AT4G31460	29.2.1.1.3.2.28	protein.synthesis.ribosomal protein.prokaryotic.unknown organellar.50S subunit.L28	ribosomal protein L28 family protein | chr4:15259469-15261238 REVERSE
AP13ISTG59254	AT1G26740	29.2.1.1.3.2.32	protein.synthesis.ribosomal protein.prokaryotic.unknown organellar.50S subunit.L32	structural constituent of ribosome | chr1:9244981-9246603 REVERSE
AP13ISTG62511	AT5G18790	29.2.1.1.3.2.33	protein.synthesis.ribosomal protein.prokaryotic.unknown organellar.50S subunit.L33	ribosomal protein L33 family protein | chr5:6266092-6266907 REVERSE
AP13_model_12220.m00007	AT5G09500	29.2.1.2.1.15	protein.synthesis.ribosomal protein.eukaryotic.40S subunit.S15	40S ribosomal protein S15 (RPS15C) | chr5:2953913-2954918 REVERSE
AP13ISTG51738	AT2G09990	29.2.1.2.1.16	protein.synthesis.ribosomal protein.eukaryotic.40S subunit.S16	40S ribosomal protein S16 (RPS16A) | chr2:3781328-3782049 FORWARD
AP13CTG16014	AT1G34030	29.2.1.2.1.18	protein.synthesis.ribosomal protein.eukaryotic.40S subunit.S18	40S ribosomal protein S18 (RPS18B) | chr1:12370065-12371553 REVERSE
AP13CTG29412-RC	AT1G34030	29.2.1.2.1.18	protein.synthesis.ribosomal protein.eukaryotic.40S subunit.S18	40S ribosomal protein S18 (RPS18B) | chr1:12370065-12371553 REVERSE
AP13CTG04646	AT5G61170	29.2.1.2.1.19	protein.synthesis.ribosomal protein.eukaryotic.40S subunit.S19	40S ribosomal protein S19 (RPS19C) | chr5:24611086-24612427 FORWARD
AP13ISTG65905	AT5G27700	29.2.1.2.1.21	protein.synthesis.ribosomal protein.eukaryotic.40S subunit.S21	structural constituent of ribosome | chr5:9807302-9808506 REVERSE
AP13CTG09234	AT5G27700	29.2.1.2.1.21	protein.synthesis.ribosomal protein.eukaryotic.40S subunit.S21	structural constituent of ribosome | chr5:9807302-9808506 REVERSE
AP13ISTG34365	AT2G16360	29.2.1.2.1.25	protein.synthesis.ribosomal protein.eukaryotic.40S subunit.S25	40S ribosomal protein S25 (RPS25A) | chr2:7076713-7077366 REVERSE
AP13CTG23330	AT3G44010	29.2.1.2.1.29	protein.synthesis.ribosomal protein.eukaryotic.40S subunit.S29	40S ribosomal protein S29 (RPS29B) | chr3:15799931-15801200 REVERSE
AP13CTG63769	AT5G58420	29.2.1.2.1.4	protein.synthesis.ribosomal protein.eukaryotic.40S subunit.S4	40S ribosomal protein S4 (RPS4D) | chr5:23619506-23621094 FORWARD
AP13CTG29639	AT5G59850	29.2.1.2.1.515	protein.synthesis.ribosomal protein.eukaryotic.40S subunit.S15A	40S ribosomal protein S15A (RPS15aF) | chr5:24112200-24113617 REVERSE
AP13ISTG71918	AT1G14320	29.2.1.2.2.10	protein.synthesis.ribosomal protein.eukaryotic.60S subunit.L10	Symbols: SAC52 | SAC52 (SUPPRESSOR OF ACAULIS 52); structural constituent of ribosome | chr1:4888214-4889661 FORWARD
AP13CTG05353	AT3G01790	29.2.1.2.2.13	protein.synthesis.ribosomal protein.eukaryotic.60S subunit.L13	ribosomal protein L13 family protein | chr3:283709-285760 REVERSE
AP13CTG55774	AT1G57660	29.2.1.2.2.21	protein.synthesis.ribosomal protein.eukaryotic.60S subunit.L21	60S ribosomal protein L21 (RPL21E) | chr1:21355520-21356537 FORWARD
AP13CTG22889	AT2G19730	29.2.1.2.2.28	protein.synthesis.ribosomal protein.eukaryotic.60S subunit.L28	60S ribosomal protein L28 (RPL28A) | chr2:8511510-8513221 FORWARD
AP13CTG36074	AT1G74270	29.2.1.2.2.535	protein.synthesis.ribosomal protein.eukaryotic.60S subunit.L35A	60S ribosomal protein L35a (RPL35aC) | chr1:27928171-27929497 REVERSE
AP13CTG09882	AT1G74270	29.2.1.2.2.535	protein.synthesis.ribosomal protein.eukaryotic.60S subunit.L35A	60S ribosomal protein L35a (RPL35aC) | chr1:27928171-27929497 REVERSE
AP13CTG17846	AT3G23390	29.2.1.2.2.536	protein.synthesis.ribosomal protein.eukaryotic.60S subunit.L36A	60S ribosomal protein L36a/L44 (RPL36aA) | chr3:8375372-8376392 FORWARD
AP13CTG59042	AT3G23390	29.2.1.2.2.536	protein.synthesis.ribosomal protein.eukaryotic.60S subunit.L36A	60S ribosomal protein L36a/L44 (RPL36aA) | chr3:8375372-8376392 FORWARD
AP13ISTG74230	AT3G10950	29.2.1.2.2.537	protein.synthesis.ribosomal protein.eukaryotic.60S subunit.L37A	60S ribosomal protein L37a (RPL37aB) | chr3:3423893-3424566 FORWARD
AP13CTG08541	AT4G01790	29.2.1.2.2.57	protein.synthesis.ribosomal protein.eukaryotic.60S subunit.L7A	ribosomal protein L7Ae/L30e/S12e/Gadd45 family protein / ribonuclease P-related | chr4:769865-770835 FORWARD
AP13CTG00644	AT1G25260	29.2.1.2.2.80	protein.synthesis.ribosomal protein.eukaryotic.60S subunit.P0	acidic ribosomal protein P0-related | chr1:8853959-8855872 REVERSE
AlamCTG13286	AT1G25260	29.2.1.2.2.80	protein.synthesis.ribosomal protein.eukaryotic.60S subunit.P0	acidic ribosomal protein P0-related | chr1:8853959-8855872 REVERSE
AP13ISTG42275	AT3G22450	29.2.1.99.2.1185	protein.synthesis.ribosomal protein.unknown.large subunit.L18/L5	structural constituent of ribosome | chr3:7962443-7963378 FORWARD
AP13CTG35568	AT2G13770	29.2.1.99.99	protein.synthesis.ribosomal protein.unknown.unknown	unknown protein | chr2:5736570-5737847 FORWARD
AP13CTG13161	AT5G53920	29.2.2	protein.synthesis.misc ribosomal protein	ribosomal protein L11 methyltransferase-related | chr5:21892124-21894267 FORWARD
AP13CTG17298	AT5G53920	29.2.2	protein.synthesis.misc ribosomal protein	ribosomal protein L11 methyltransferase-related | chr5:21892124-21894267 FORWARD
AlamSGLT15034	AT1G13950	29.2.3	protein.synthesis.initiation	Symbols: EIF-5A, ELF5A-1, ATELF5A-1, EIF5A | ELF5A-1 (EUKARYOTIC ELONGATION FACTOR 5A-1); translation initiation factor | chr1:4773576-4774867 FORWARD
AP13CTG21545	AT1G54290	29.2.3	protein.synthesis.initiation	eukaryotic translation initiation factor SUI1, putative | chr1:20268485-20270107 REVERSE
AP13CTG13301	AT1G76810	29.2.3	protein.synthesis.initiation	eukaryotic translation initiation factor 2 family protein / eIF-2 family protein | chr1:28831003-28836586 REVERSE
AP13CTG10040	AT2G24050	29.2.3	protein.synthesis.initiation	MIF4G domain-containing protein / MA3 domain-containing protein | chr2:10225225-10228638 REVERSE
AP13CTG11997	AT3G26400	29.2.3	protein.synthesis.initiation	Symbols: EIF4B1 | EIF4B1; translation initiation factor | chr3:9666616-9669162 FORWARD
AP13ISTG60024	AT5G11900	29.2.3	protein.synthesis.initiation	eukaryotic translation initiation factor SUI1 family protein | chr5:3833985-3836278 FORWARD
AP13CTG06650	AT5G11900	29.2.3	protein.synthesis.initiation	eukaryotic translation initiation factor SUI1 family protein | chr5:3833985-3836278 FORWARD
AP13ISTG37590	AT5G18110	29.2.3	protein.synthesis.initiation	Symbols: NCBP | NCBP (NOVEL CAP-BINDING PROTEIN); RNA binding / translation initiation factor | chr5:5988744-5990681 REVERSE
AlamCTG10533	AT2G31060	29.2.4	protein.synthesis.elongation	elongation factor family protein | chr2:13213172-13218585 REVERSE
AP13ISTG38543	AT5G10630	29.2.4	protein.synthesis.elongation	elongation factor 1-alpha, putative / EF-1-alpha, putative | chr5:3360173-3364596 FORWARD
AP13ISTG74148	AT2G37990	29.2.6	protein.synthesis.ribosomal RNA	ribosome biogenesis regulatory protein (RRS1) family protein | chr2:15900635-15903218 FORWARD
AP13CTG00164	AT1G80930	29.2.99	protein.synthesis.misc	MIF4G domain-containing protein / MA3 domain-containing protein | chr1:30405432-30409710 REVERSE
AP13CTG66302	AT1G10390	29.3.1	protein.targeting.nucleus	nucleoporin family protein | chr1:3407024-3412843 REVERSE
AP13CTG22706	AT5G17020	29.3.1	protein.targeting.nucleus	Symbols: XPO1A, ATCRM1, ATXPO1, XPO1 | XPO1A; protein binding / protein transporter/ receptor | chr5:5594736-5602955 FORWARD
AP13CTG00310	AT5G43960	29.3.1	protein.targeting.nucleus	nuclear transport factor 2 (NTF2) family protein / RNA recognition motif (RRM)-containing protein | chr5:17688788-17691939 REVERSE
AP13CTG02568	AT1G51980	29.3.2	protein.targeting.mitochondria	mitochondrial processing peptidase alpha subunit, putative | chr1:19323382-19326916 REVERSE
AP13ISTG60278	AT1G61570	29.3.2	protein.targeting.mitochondria	Symbols: TIM13 | TIM13 (TRANSLOCASE OF THE INNER MITOCHONDRIAL MEMBRANE 13); P-P-bond-hydrolysis-driven protein transmembrane transporter | chr1:22718705-22719516 REVERSE
AP13CTG63768	AT2G29530	29.3.2	protein.targeting.mitochondria	mitochondrial import inner membrane translocase (TIM10) | chr2:12640800-12642332 REVERSE
AP13ISTG63824	AT2G29530	29.3.2	protein.targeting.mitochondria	mitochondrial import inner membrane translocase (TIM10) | chr2:12640800-12642332 REVERSE
AP13ISTG68611	AT2G42210	29.3.2	protein.targeting.mitochondria	Symbols: ATOEP16-3, OEP16-3 | mitochondrial import inner membrane translocase subunit Tim17/Tim22/Tim23 family protein | chr2:17590276-17591852 FORWARD
AP13CTG04715	AT3G20000	29.3.2	protein.targeting.mitochondria	Symbols: TOM40 | TOM40; P-P-bond-hydrolysis-driven protein transmembrane transporter/ voltage-gated anion channel | chr3:6967582-6970566 FORWARD
AP13CTG11630	AT4G16160	29.3.2	protein.targeting.mitochondria	Symbols: ATOEP16-2, ATOEP16-S | mitochondrial import inner membrane translocase subunit Tim17/Tim22/Tim23 family protein | chr4:9157515-9158933 FORWARD
AP13CTG29089	AT4G16160	29.3.2	protein.targeting.mitochondria	Symbols: ATOEP16-2, ATOEP16-S | mitochondrial import inner membrane translocase subunit Tim17/Tim22/Tim23 family protein | chr4:9157515-9158933 FORWARD
AP13CTG59211	AT3G52420	29.3.3	protein.targeting.chloroplast	Symbols: OEP7, ATOEP7 | OEP7 (OUTER ENVELOPE MEMBRANE PROTEIN 7) | chr3:19429735-19430063 FORWARD
AP13CTG08195	AT1G29330	29.3.4.1	protein.targeting.secretory pathway.ER	Symbols: ATERD2, AERD2, ERD2 | ERD2 (ENDOPLASMIC RETICULUM RETENTION DEFECTIVE 2); KDEL sequence binding / receptor | chr1:10258248-10261112 REVERSE
AP13CTG07677	AT4G20410	29.3.4.99	protein.targeting.secretory pathway.unspecified	Symbols: GSNAP, GAMMA-SNAP | GSNAP (GAMMA-SOLUBLE NSF ATTACHMENT PROTEIN); binding / transporter | chr4:11013895-11016576 REVERSE
AP13CTG14616	AT5G27430	29.3.4.99	protein.targeting.secretory pathway.unspecified	signal peptidase subunit family protein | chr5:9687378-9689420 FORWARD
AP13CTG21313	AT5G50460	29.3.4.99	protein.targeting.secretory pathway.unspecified	protein transport protein SEC61 gamma subunit, putative | chr5:20551437-20552566 REVERSE
AP13CTG12656	AT5G08470	29.3.5	protein.targeting.peroxisomes	Symbols: PEX1 | PEX1 (peroxisome 1); ATP binding / ATPase/ binding / nucleoside-triphosphatase/ nucleotide binding / protein binding | chr5:2735925-2743056 FORWARD
AP13CTG09670	AT5G08470	29.3.5	protein.targeting.peroxisomes	Symbols: PEX1 | PEX1 (peroxisome 1); ATP binding / ATPase/ binding / nucleoside-triphosphatase/ nucleotide binding / protein binding | chr5:2735925-2743056 FORWARD
AP13CTG10775	AT5G62810	29.3.5	protein.targeting.peroxisomes	Symbols: PEX14, ATPEX14, PED2 | PEX14; protein binding / protein transporter | chr5:25220147-25223789 FORWARD
AP13ISTG75330	AT4G40042	29.3.99	protein.targeting.unknown	peptidase | chr4:18559103-18559844 FORWARD
AP13CTG00800	AT1G16220	29.4	protein.postranslational modification	protein phosphatase 2C family protein / PP2C family protein | chr1:5548653-5550553 FORWARD
AP13ISTG57778	AT1G17550	29.4	protein.postranslational modification	Symbols: HAB2 | HAB2; catalytic/ protein serine/threonine phosphatase | chr1:6034362-6037289 FORWARD
AP13CTG06470	AT1G24510	29.4	protein.postranslational modification	T-complex protein 1 epsilon subunit, putative / TCP-1-epsilon, putative / chaperonin, putative | chr1:8685271-8688227 REVERSE
AP13ISTG67129	AT1G31160	29.4	protein.postranslational modification	zinc-binding protein, putative / protein kinase C inhibitor, putative | chr1:11122658-11124155 REVERSE
AP13CTG11372	AT1G34750	29.4	protein.postranslational modification	protein phosphatase 2C, putative / PP2C, putative | chr1:12736092-12738196 REVERSE
AP13CTG16928	AT1G71860	29.4	protein.postranslational modification	Symbols: PTP1, ATPTP1 | PTP1 (PROTEIN TYROSINE PHOSPHATASE 1); protein tyrosine phosphatase | chr1:27026711-27029092 FORWARD
AP13CTG10909	AT1G77720	29.4	protein.postranslational modification	protein kinase family protein | chr1:29210521-29214087 FORWARD
AP13CTG16204	AT2G18390	29.4	protein.postranslational modification	Symbols: TTN5, HAL, ARL2, ATARLC1 | TTN5 (TITAN 5); GTP binding / GTPase | chr2:7988165-7989525 FORWARD
AP13CTG09238	AT2G19130	29.4	protein.postranslational modification	S-locus lectin protein kinase family protein | chr2:8293682-8296275 FORWARD
AP13CTG23829	AT2G25620	29.4	protein.postranslational modification	protein phosphatase 2C, putative / PP2C, putative | chr2:10902943-10905245 REVERSE
AP13ISTG35242	AT2G30020	29.4	protein.postranslational modification	protein phosphatase 2C, putative / PP2C, putative | chr2:12814410-12816088 FORWARD
AP13CTG07854	AT2G44680	29.4	protein.postranslational modification	Symbols: CKB4 | CKB4 (CASEIN KINASE II BETA SUBUNIT 4); protein serine/threonine kinase | chr2:18426572-18428357 REVERSE
AP13ISTG71504	AT2G45490	29.4	protein.postranslational modification	Symbols: AtAUR3 | AtAUR3 (ATAURORA3); ATP binding / histone kinase(H3-S10 specific) / protein kinase | chr2:18747639-18749075 REVERSE
AP13CTG30221	AT3G48330	29.4	protein.postranslational modification	Symbols: PIMT1, ATPIMT1 | PIMT1 (PROTEIN-L-ISOASPARTATE METHYLTRANSFERASE 1); protein-L-isoaspartate (D-aspartate) O-methyltransferase | chr3:17892795-17893975 REVERSE
AP13CTG05192	AT4G03080	29.4	protein.postranslational modification	Symbols: BSL1 | kelch repeat-containing serine/threonine phosphoesterase family protein | chr4:1359655-1365475 REVERSE
AP13CTG05306	AT4G14350	29.4	protein.postranslational modification	protein kinase family protein | chr4:8256086-8260787 REVERSE
AP13CTG30052	AT4G15415	29.4	protein.postranslational modification	Symbols: ATB' GAMMA | ATB' GAMMA; poly(U) binding / protein phosphatase type 2A regulator | chr4:8817031-8819693 FORWARD
AP13CTG06862	AT4G15415	29.4	protein.postranslational modification	Symbols: ATB' GAMMA | ATB' GAMMA; poly(U) binding / protein phosphatase type 2A regulator | chr4:8817031-8819693 FORWARD
AP13ISTG42456	AT4G31750	29.4	protein.postranslational modification	Symbols: WIN2 | WIN2 (HOPW1-1-INTERACTING 2); protein serine/threonine phosphatase | chr4:15364418-15367716 REVERSE
AP13CTG01321	AT4G31750	29.4	protein.postranslational modification	Symbols: WIN2 | WIN2 (HOPW1-1-INTERACTING 2); protein serine/threonine phosphatase | chr4:15364418-15367716 REVERSE
AP13_model_11919.m00013	AT4G31860	29.4	protein.postranslational modification	protein phosphatase 2C, putative / PP2C, putative | chr4:15406439-15409000 REVERSE
AP13CTG10772	AT4G35780	29.4	protein.postranslational modification	protein kinase family protein | chr4:16946521-16950594 REVERSE
AP13CTG11417	AT4G38470	29.4	protein.postranslational modification	protein kinase family protein | chr4:17999432-18003681 FORWARD
AP13CTG15163	AT5G03730	29.4	protein.postranslational modification	Symbols: CTR1, SIS1 | CTR1 (CONSTITUTIVE TRIPLE RESPONSE 1); kinase/ protein binding / protein serine/threonine kinase/ protein serine/threonine/tyrosine kinase | chr5:974498-979849 REVERSE
AP13CTG02474	AT5G08335	29.4	protein.postranslational modification	Symbols: ATSTE14B, ATICMTB, ICMTB | ATSTE14B; protein-S-isoprenylcysteine O-methyltransferase | chr5:2682229-2683712 FORWARD
AP13ISTG46032	AT5G21170	29.4	protein.postranslational modification	5'-AMP-activated protein kinase beta-2 subunit, putative | chr5:7205667-7208496 FORWARD
AP13CTG08117	AT5G21170	29.4	protein.postranslational modification	5'-AMP-activated protein kinase beta-2 subunit, putative | chr5:7205667-7208496 FORWARD
AP13CTG19703	AT5G28290	29.4	protein.postranslational modification	Symbols: ATNEK3 | ATNEK3 (NIMA-RELATED KINASE3); ATP binding / kinase/ protein kinase/ protein serine/threonine kinase | chr5:10278691-10282614 REVERSE
AP13CTG15789	AT5G37350	29.4	protein.postranslational modification	RIO1 family protein | chr5:14792984-14796027 FORWARD
AlamCTG11316	AT5G40280	29.4	protein.postranslational modification	Symbols: ERA1, ATFTB, WIG | ERA1 (ENHANCED RESPONSE TO ABA 1); farnesyltranstransferase/ protein farnesyltransferase | chr5:16101391-16104961 FORWARD
AP13ISTG46244	AT5G40280	29.4	protein.postranslational modification	Symbols: ERA1, ATFTB, WIG | ERA1 (ENHANCED RESPONSE TO ABA 1); farnesyltranstransferase/ protein farnesyltransferase | chr5:16101391-16104961 FORWARD
AP13CTG18420	AT5G58380	29.4	protein.postranslational modification	Symbols: CIPK10, PKS2, SIP1, SNRK3.8 | SIP1 (SOS3-INTERACTING PROTEIN 1); ATP binding / kinase/ protein kinase/ protein serine/threonine kinase | chr5:23596962-23599242 REVERSE
AP13CTG06756	AT5G58380	29.4	protein.postranslational modification	Symbols: CIPK10, PKS2, SIP1, SNRK3.8 | SIP1 (SOS3-INTERACTING PROTEIN 1); ATP binding / kinase/ protein kinase/ protein serine/threonine kinase | chr5:23596962-23599242 REVERSE
AP13CTG25249	AT5G58380	29.4	protein.postranslational modification	Symbols: CIPK10, PKS2, SIP1, SNRK3.8 | SIP1 (SOS3-INTERACTING PROTEIN 1); ATP binding / kinase/ protein kinase/ protein serine/threonine kinase | chr5:23596962-23599242 REVERSE
AlamCTG09986	AT1G54610	29.4.1	protein.postranslational modification.kinase	protein kinase family protein | chr1:20393792-20397186 REVERSE
AP13CTG08929	AT4G29810	29.4.1	protein.postranslational modification.kinase	Symbols: ATMKK2, MKK2, MK1 | ATMKK2 (ARABIDOPSIS THALIANA MAP KINASE KINASE 2); MAP kinase kinase/ kinase | chr4:14593039-14595269 REVERSE
AP13CTG02432	AT1G01540	29.4.1.55	protein.postranslational modification.kinase.receptor like cytoplasmatic kinase V	protein kinase family protein | chr1:195780-198684 FORWARD
AP13CTG06694	AT5G63940	29.4.1.56	protein.postranslational modification.kinase.receptor like cytoplasmatic kinase VI	protein kinase family protein | chr5:25588075-25591458 FORWARD
AP13CTG22698	AT1G07570	29.4.1.57	protein.postranslational modification.kinase.receptor like cytoplasmatic kinase VII	Symbols: APK1A, APK1 | APK1A; kinase/ protein serine/threonine kinase | chr1:2331226-2333633 REVERSE
AP13CTG16504	AT2G28930	29.4.1.57	protein.postranslational modification.kinase.receptor like cytoplasmatic kinase VII	Symbols: APK1B | APK1B; ATP binding / kinase/ protein kinase/ protein serine/threonine kinase | chr2:12424775-12426674 FORWARD
AP13CTG32612	AT3G55450	29.4.1.57	protein.postranslational modification.kinase.receptor like cytoplasmatic kinase VII	protein kinase, putative | chr3:20557899-20560212 FORWARD
AP13CTG29080	AT5G18610	29.4.1.57	protein.postranslational modification.kinase.receptor like cytoplasmatic kinase VII	protein kinase family protein | chr5:6192736-6195371 FORWARD
AP13CTG03577	AT5G18610	29.4.1.57	protein.postranslational modification.kinase.receptor like cytoplasmatic kinase VII	protein kinase family protein | chr5:6192736-6195371 FORWARD
AP13CTG18476	AT5G47070	29.4.1.57	protein.postranslational modification.kinase.receptor like cytoplasmatic kinase VII	protein kinase, putative | chr5:19118543-19120909 REVERSE
AP13ISTG67082	AT5G47070	29.4.1.57	protein.postranslational modification.kinase.receptor like cytoplasmatic kinase VII	protein kinase, putative | chr5:19118543-19120909 REVERSE
AP13ISTG36907	AT3G59350	29.4.1.58	protein.postranslational modification.kinase.receptor like cytoplasmatic kinase VIII	serine/threonine protein kinase, putative | chr3:21932685-21935192 FORWARD
AlamCTG07821	AT2G45910	29.4.1.59	protein.postranslational modification.kinase.receptor like cytoplasmatic kinase IX	protein kinase family protein / U-box domain-containing protein | chr2:18894074-18898528 FORWARD
AP13CTG13593	AT1G35340	29.5	protein.degradation	ATP-dependent protease La (LON) domain-containing protein | chr1:12977765-12979910 FORWARD
AP13CTG30713	AT1G56700	29.5	protein.degradation	pyrrolidone-carboxylate peptidase family protein | chr1:21256176-21257973 FORWARD
AlamCTG00131	AT1G56700	29.5	protein.degradation	pyrrolidone-carboxylate peptidase family protein | chr1:21256176-21257973 FORWARD
AP13CTG05704	AT1G56700	29.5	protein.degradation	pyrrolidone-carboxylate peptidase family protein | chr1:21256176-21257973 FORWARD
AP13CTG30296	AT1G78680	29.5	protein.degradation	Symbols: ATGGH2 | ATGGH2 (gamma-glutamyl hydrolase 2); omega peptidase | chr1:29593781-29596270 FORWARD
AP13ISTG41128	AT1G79340	29.5	protein.degradation	Symbols: AtMC4 | AtMC4 (metacaspase 4); cysteine-type peptidase | chr1:29842771-29844638 FORWARD
AP13CTG09775	AT2G14260	29.5	protein.degradation	Symbols: PIP | PIP; aminopeptidase | chr2:6041253-6043974 REVERSE
AP13ISTG41507	AT3G10450	29.5	protein.degradation	Symbols: SCPL7 | SCPL7 (SERINE CARBOXYPEPTIDASE-LIKE 7); serine-type carboxypeptidase | chr3:3249526-3252506 FORWARD
AP13CTG05755	AT4G04860	29.5	protein.degradation	Symbols: DER2.2 | DER2.2 (DERLIN-2.2) | chr4:2459880-2461739 FORWARD
AP13ISTG40468	AT4G29490	29.5	protein.degradation	aminopeptidase/ manganese ion binding | chr4:14487894-14491525 FORWARD
AP13CTG17925	AT4G38100	29.5	protein.degradation	unknown protein | chr4:17886869-17888204 REVERSE
AP13CTG25875	AT5G36210	29.5	protein.degradation	serine-type peptidase | chr5:14247913-14253295 REVERSE
AP13ISTG63115	AT5G43580	29.5	protein.degradation	serine-type endopeptidase inhibitor | chr5:17507883-17508642 REVERSE
AP13CTG09685-RC	AT5G65760	29.5	protein.degradation	serine carboxypeptidase S28 family protein | chr5:26308253-26311025 FORWARD
AP13CTG13363	AT3G15580	29.5.2	protein.degradation.autophagy	Symbols: ATG8I, APG8H | APG8H (AUTOPHAGY 8H); APG8 activating enzyme/ APG8-specific protease/ Atg8 ligase/ microtubule binding | chr3:5273895-5275095 REVERSE
AP13CTG00636	AT5G61500	29.5.2	protein.degradation.autophagy	Symbols: ATATG3, ATG3 | ATG3 | chr5:24733785-24736853 REVERSE
AP13_model_12735.m00001	AT1G62710	29.5.3	protein.degradation.cysteine protease	Symbols: BETA-VPE, BETAVPE | BETA-VPE (BETA VACUOLAR PROCESSING ENZYME); cysteine-type endopeptidase | chr1:23223874-23226916 REVERSE
AP13ISTG42178	AT2G21430	29.5.3	protein.degradation.cysteine protease	cysteine proteinase A494, putative / thiol protease, putative | chr2:9171885-9173339 REVERSE
AP13ISTG76210	AT4G08430	29.5.3	protein.degradation.cysteine protease	Ulp1 protease family protein | chr4:5347396-5350436 REVERSE
AP13ISTG73582	AT5G45890	29.5.3	protein.degradation.cysteine protease	Symbols: SAG12 | SAG12 (SENESCENCE-ASSOCIATED GENE 12); cysteine-type peptidase | chr5:18613259-18614930 FORWARD
AP13CTG59127	AT5G47550	29.5.3	protein.degradation.cysteine protease	cysteine protease inhibitor, putative / cystatin, putative | chr5:19286450-19286995 REVERSE
AP13ISTG69829	AT2G39710	29.5.4	protein.degradation.aspartate protease	aspartyl protease family protein | chr2:16561788-16563380 REVERSE
AP13CTG04340	AT2G43070	29.5.4	protein.degradation.aspartate protease	protease-associated (PA) domain-containing protein | chr2:17910888-17914870 REVERSE
AP13CTG09051	AT4G35880	29.5.4	protein.degradation.aspartate protease	aspartyl protease family protein | chr4:16993339-16995820 FORWARD
AP13CTG19620	AT5G60160	29.5.4	protein.degradation.aspartate protease	aspartyl aminopeptidase, putative | chr5:24223716-24226883 REVERSE
AP13CTG06584	AT1G11750	29.5.5	protein.degradation.serine protease	Symbols: CLPP6, NCLPP1, NCLPP6 | CLPP6; serine-type endopeptidase | chr1:3967476-3969854 FORWARD
AP13CTG16625	AT1G73270	29.5.5	protein.degradation.serine protease	Symbols: scpl6 | scpl6 (serine carboxypeptidase-like 6); serine-type carboxypeptidase | chr1:27549021-27552517 REVERSE
AP13ISTG35753	AT3G02110	29.5.5	protein.degradation.serine protease	Symbols: scpl25 | scpl25 (serine carboxypeptidase-like 25); serine-type carboxypeptidase | chr3:370762-373722 REVERSE
AP13CTG27669	AT3G07950	29.5.5	protein.degradation.serine protease	rhomboid protein-related | chr3:2531852-2534504 FORWARD
AP13ISTG55377	AT3G53270	29.5.5	protein.degradation.serine protease	unknown protein | chr3:19750047-19753155 REVERSE
AP13ISTG43089	AT5G23140	29.5.5	protein.degradation.serine protease	Symbols: CLPP2, NCLPP7 | NCLPP7 (NUCLEAR-ENCODED CLP PROTEASE P7); serine-type endopeptidase | chr5:7783738-7785497 FORWARD
AP13ISTG58836	AT5G23210	29.5.5	protein.degradation.serine protease	Symbols: SCPL34 | SCPL34; serine-type carboxypeptidase | chr5:7810683-7815039 FORWARD
AP13CTG19457	AT5G39830	29.5.5	protein.degradation.serine protease	Symbols: DEGP8, DEG8 | DEG8; peptidase/ serine-type peptidase | chr5:15942797-15945827 FORWARD
AP13CTG08019	AT2G30950	29.5.7	protein.degradation.metalloprotease	Symbols: VAR2, FTSH2 | VAR2 (VARIEGATED 2); ATP-dependent peptidase/ ATPase/ metallopeptidase/ zinc ion binding | chr2:13174321-13177223 FORWARD
AP13CTG02592	AT3G59990	29.5.7	protein.degradation.metalloprotease	Symbols: MAP2B | MAP2B (METHIONINE AMINOPEPTIDASE 2B); aminopeptidase/ metalloexopeptidase | chr3:22155719-22158730 REVERSE
AlamCTG06401	AT1G03000	29.5.9	protein.degradation.AAA type	Symbols: PEX6 | PEX6 (PEROXIN 6); ATP binding / ATPase/ nucleoside-triphosphatase/ nucleotide binding | chr1:687890-692560 REVERSE
AP13CTG24187	AT1G64110	29.5.9	protein.degradation.AAA type	AAA-type ATPase family protein | chr1:23796719-23801725 REVERSE
AP13CTG13376	AT1G03000	29.5.9	protein.degradation.AAA type	Symbols: PEX6 | PEX6 (PEROXIN 6); ATP binding / ATPase/ nucleoside-triphosphatase/ nucleotide binding | chr1:687890-692560 REVERSE
AP13CTG03474	AT4G24690	29.5.11	protein.degradation.ubiquitin	ubiquitin-associated (UBA)/TS-N domain-containing protein / octicosapeptide/Phox/Bemp1 (PB1) domain-containing protein | chr4:12741033-12744533 FORWARD
AP13CTG10638	AT1G45000	29.5.11.20	protein.degradation.ubiquitin.proteasom	26S proteasome regulatory complex subunit p42D, putative | chr1:17009141-17011886 FORWARD
AP13ISTG41532	AT5G66140	29.5.11.20	protein.degradation.ubiquitin.proteasom	Symbols: PAD2 | PAD2 (PROTEASOME ALPHA SUBUNIT D 2); endopeptidase/ peptidase/ threonine-type endopeptidase | chr5:26437170-26438764 REVERSE
AP13CTG25819	AT1G45050	29.5.11.3	protein.degradation.ubiquitin.E2	Symbols: ATUBC2-1, UBC15 | ATUBC2-1; ubiquitin-protein ligase | chr1:17031281-17033198 FORWARD
AP13ISTG34075	AT5G05080	29.5.11.3	protein.degradation.ubiquitin.E2	Symbols: UBC22 | UBC22 (ubiquitin-conjugating enzyme 22); ubiquitin-protein ligase | chr5:1498553-1500784 REVERSE
AP13CTG26603	AT5G25760	29.5.11.3	protein.degradation.ubiquitin.E2	Symbols: PEX4, UBC21 | PEX4 (PEROXIN4); protein binding / ubiquitin-protein ligase | chr5:8967655-8969349 FORWARD
AP13CTG07227	AT1G04790	29.5.11.4.2	protein.degradation.ubiquitin.E3.RING	zinc finger (C3HC4-type RING finger) family protein | chr1:1345036-1348451 FORWARD
AP13ISTG70867	AT1G20823	29.5.11.4.2	protein.degradation.ubiquitin.E3.RING	zinc finger (C3HC4-type RING finger) family protein | chr1:7238800-7239669 FORWARD
AP13CTG25012	AT1G20823	29.5.11.4.2	protein.degradation.ubiquitin.E3.RING	zinc finger (C3HC4-type RING finger) family protein | chr1:7238800-7239669 FORWARD
AP13ISTG60335	AT1G27910	29.5.11.4.2	protein.degradation.ubiquitin.E3.RING	Symbols: PUB45, ATPUB45 | PUB45 (PLANT U-BOX 45); ubiquitin-protein ligase | chr1:9720736-9724714 REVERSE
AP13ISTG74634	AT1G32360	29.5.11.4.2	protein.degradation.ubiquitin.E3.RING	zinc finger (CCCH-type) family protein | chr1:11672931-11675339 FORWARD
AP13CTG28798	AT1G35330	29.5.11.4.2	protein.degradation.ubiquitin.E3.RING	zinc finger (C3HC4-type RING finger) family protein | chr1:12965046-12966113 FORWARD
AP13CTG21444	AT1G60190	29.5.11.4.2	protein.degradation.ubiquitin.E3.RING	armadillo/beta-catenin repeat family protein / U-box domain-containing protein | chr1:22198403-22200678 FORWARD
AlamCTG10901	AT1G62310	29.5.11.4.2	protein.degradation.ubiquitin.E3.RING	transcription factor jumonji (jmjC) domain-containing protein | chr1:23036039-23039301 REVERSE
AP13ISTG35444-RC	AT1G73760	29.5.11.4.2	protein.degradation.ubiquitin.E3.RING	zinc finger (C3HC4-type RING finger) family protein | chr1:27739168-27741207 REVERSE
AP13CTG09271	AT1G80400	29.5.11.4.2	protein.degradation.ubiquitin.E3.RING	zinc finger (C3HC4-type RING finger) family protein | chr1:30225176-30227575 FORWARD
AP13CTG10887	AT2G02960	29.5.11.4.2	protein.degradation.ubiquitin.E3.RING	zinc finger (C3HC4-type RING finger) family protein | chr2:862087-864359 REVERSE
AP13ISTG40155	AT2G04240	29.5.11.4.2	protein.degradation.ubiquitin.E3.RING	Symbols: XERICO | XERICO; protein binding / zinc ion binding | chr2:1461630-1462934 REVERSE
AP13CTG00241	AT2G22010	29.5.11.4.2	protein.degradation.ubiquitin.E3.RING	Symbols: RKP | RKP (Related to KPC1); protein binding / zinc ion binding | chr2:9363721-9369307 REVERSE
AP13ISTG75669	AT3G02340	29.5.11.4.2	protein.degradation.ubiquitin.E3.RING	zinc finger (C3HC4-type RING finger) family protein | chr3:477003-478442 FORWARD
AP13ISTG50292	AT3G05870	29.5.11.4.2	protein.degradation.ubiquitin.E3.RING	Symbols: APC11 | APC11; protein binding / ubiquitin-protein ligase/ zinc ion binding | chr3:1753961-1754802 FORWARD
AP13ISTG56327	AT3G10910	29.5.11.4.2	protein.degradation.ubiquitin.E3.RING	zinc finger (C3HC4-type RING finger) family protein | chr3:3412911-3414019 REVERSE
AP13ISTG56328	AT3G10910	29.5.11.4.2	protein.degradation.ubiquitin.E3.RING	zinc finger (C3HC4-type RING finger) family protein | chr3:3412911-3414019 REVERSE
AP13ISTG71429	AT3G11110	29.5.11.4.2	protein.degradation.ubiquitin.E3.RING	zinc finger (C3HC4-type RING finger) family protein | chr3:3479979-3480455 FORWARD
AP13ISTG37576	AT3G14250	29.5.11.4.2	protein.degradation.ubiquitin.E3.RING	protein binding / zinc ion binding | chr3:4745926-4746958 REVERSE
AP13ISTG39571	AT3G19950	29.5.11.4.2	protein.degradation.ubiquitin.E3.RING	zinc finger (C3HC4-type RING finger) family protein | chr3:6942769-6945224 FORWARD
AP13ISTG39570	AT3G19950	29.5.11.4.2	protein.degradation.ubiquitin.E3.RING	zinc finger (C3HC4-type RING finger) family protein | chr3:6942769-6945224 FORWARD
AP13ISTG36348	AT3G47160	29.5.11.4.2	protein.degradation.ubiquitin.E3.RING	protein binding / zinc ion binding | chr3:17359988-17362118 REVERSE
AP13CTG12462	AT4G00990	29.5.11.4.2	protein.degradation.ubiquitin.E3.RING	transcription factor jumonji (jmjC) domain-containing protein | chr4:426944-431821 FORWARD
AP13CTG04911	AT4G00990	29.5.11.4.2	protein.degradation.ubiquitin.E3.RING	transcription factor jumonji (jmjC) domain-containing protein | chr4:426944-431821 FORWARD
AP13ISTG41538	AT4G03510	29.5.11.4.2	protein.degradation.ubiquitin.E3.RING	Symbols: RMA1 | RMA1; protein binding / ubiquitin-protein ligase/ zinc ion binding | chr4:1557120-1559428 REVERSE
AP13ISTG76431	AT4G32600	29.5.11.4.2	protein.degradation.ubiquitin.E3.RING	zinc finger (C3HC4-type RING finger) family protein | chr4:15723434-15726109 FORWARD
AP13CTG58787	AT5G03450	29.5.11.4.2	protein.degradation.ubiquitin.E3.RING	zinc finger (C3HC4-type RING finger) family protein | chr5:858769-862297 REVERSE
AP13ISTG65918	AT5G10380	29.5.11.4.2	protein.degradation.ubiquitin.E3.RING	Symbols: RING1 | RING1; protein binding / ubiquitin-protein ligase/ zinc ion binding | chr5:3267635-3268813 FORWARD
AP13CTG24606	AT5G14420	29.5.11.4.2	protein.degradation.ubiquitin.E3.RING	Symbols: RGLG2 | RGLG2 (RING domain Ligase2); ubiquitin-protein ligase | chr5:4648111-4650698 REVERSE
AP13CTG01792	AT5G22000	29.5.11.4.2	protein.degradation.ubiquitin.E3.RING	Symbols: RHF2A | RHF2A (RING-H2 GROUP F2A); protein binding / zinc ion binding | chr5:7277322-7280255 FORWARD
AP13ISTG37520	AT5G22920	29.5.11.4.2	protein.degradation.ubiquitin.E3.RING	zinc finger (C3HC4-type RING finger) family protein | chr5:7664991-7667265 FORWARD
AP13ISTG34624	AT5G22920	29.5.11.4.2	protein.degradation.ubiquitin.E3.RING	zinc finger (C3HC4-type RING finger) family protein | chr5:7664991-7667265 FORWARD
AP13CTG18505	AT5G24870	29.5.11.4.2	protein.degradation.ubiquitin.E3.RING	zinc finger (C3HC4-type RING finger) family protein | chr5:8544785-8547789 REVERSE
AP13CTG05971	AT5G24870	29.5.11.4.2	protein.degradation.ubiquitin.E3.RING	zinc finger (C3HC4-type RING finger) family protein | chr5:8544785-8547789 REVERSE
AP13CTG13143	AT1G13570	29.5.11.4.3.2	protein.degradation.ubiquitin.E3.SCF.FBOX	F-box family protein | chr1:4642346-4644422 REVERSE
AP13CTG05982	AT1G21410	29.5.11.4.3.2	protein.degradation.ubiquitin.E3.SCF.FBOX	Symbols: SKP2A | SKP2A | chr1:7497141-7499579 FORWARD
AP13ISTG59476	AT1G23390	29.5.11.4.3.2	protein.degradation.ubiquitin.E3.SCF.FBOX	kelch repeat-containing F-box family protein | chr1:8309112-8310649 REVERSE
AP13ISTG54727	AT1G51550	29.5.11.4.3.2	protein.degradation.ubiquitin.E3.SCF.FBOX	F-box family protein | chr1:19117032-19119371 REVERSE
AP13ISTG38780	AT1G53320	29.5.11.4.3.2	protein.degradation.ubiquitin.E3.SCF.FBOX	Symbols: AtTLP7 | AtTLP7 (TUBBY LIKE PROTEIN 7); phosphoric diester hydrolase/ transcription factor | chr1:19891014-19893504 REVERSE
AP13ISTG71693	AT1G61330	29.5.11.4.3.2	protein.degradation.ubiquitin.E3.SCF.FBOX	F-box family protein | chr1:22622975-22624527 FORWARD
AP13ISTG75679	AT1G65760	29.5.11.4.3.2	protein.degradation.ubiquitin.E3.SCF.FBOX	F-box family protein | chr1:24458591-24459715 FORWARD
AP13CTG29638	AT1G70590	29.5.11.4.3.2	protein.degradation.ubiquitin.E3.SCF.FBOX	F-box family protein | chr1:26618321-26620388 FORWARD
AP13CTG15172	AT1G80570	29.5.11.4.3.2	protein.degradation.ubiquitin.E3.SCF.FBOX	F-box family protein (FBL14) | chr1:30290454-30292418 FORWARD
AlamCTG14182	AT2G02360	29.5.11.4.3.2	protein.degradation.ubiquitin.E3.SCF.FBOX	Symbols: AtPP2-B10 | AtPP2-B10 (Phloem protein 2-B10); carbohydrate binding | chr2:619406-620768 REVERSE
AP13CTG01379	AT2G27310	29.5.11.4.3.2	protein.degradation.ubiquitin.E3.SCF.FBOX	F-box family protein | chr2:11683862-11684967 REVERSE
AP13CTG11735	AT2G47900	29.5.11.4.3.2	protein.degradation.ubiquitin.E3.SCF.FBOX	Symbols: AtTLP3 | AtTLP3 (TUBBY LIKE PROTEIN 3); phosphoric diester hydrolase/ transcription factor | chr2:19610943-19613220 REVERSE
AP13ISTG67185	AT3G16210	29.5.11.4.3.2	protein.degradation.ubiquitin.E3.SCF.FBOX	F-box family protein | chr3:5494533-5495615 REVERSE
AP13CTG06191	AT3G58530	29.5.11.4.3.2	protein.degradation.ubiquitin.E3.SCF.FBOX	F-box family protein-related | chr3:21645547-21648368 FORWARD
AP13CTG15293	AT4G03220	29.5.11.4.3.2	protein.degradation.ubiquitin.E3.SCF.FBOX	F-box family protein | chr4:1417472-1419148 FORWARD
AP13ISTG74378	AT4G05460	29.5.11.4.3.2	protein.degradation.ubiquitin.E3.SCF.FBOX	F-box family protein (FBL20) | chr4:2760881-2762445 REVERSE
AlamCTG05026	AT4G05490	29.5.11.4.3.2	protein.degradation.ubiquitin.E3.SCF.FBOX	F-box family protein (FBL22) | chr4:2771044-2772252 REVERSE
AP13CTG10754	AT5G01720	29.5.11.4.3.2	protein.degradation.ubiquitin.E3.SCF.FBOX	F-box family protein (FBL3) | chr5:266723-270483 REVERSE
AP13CTG13457	AT5G53840	29.5.11.4.3.2	protein.degradation.ubiquitin.E3.SCF.FBOX	F-box family protein (FBL13) | chr5:21859148-21860672 REVERSE
AP13CTG16151	AT4G08455	29.5.11.4.5	protein.degradation.ubiquitin.E3.BTB/POZ Cullin3	BTB/POZ domain-containing protein | chr4:5375874-5377056 FORWARD
AP13CTG10590	AT1G18170	29.6	protein.folding	immunophilin / FKBP-type peptidyl-prolyl cis-trans isomerase family protein | chr1:6254229-6255690 FORWARD
AP13CTG60691	AT3G03960	29.6	protein.folding	chaperonin, putative | chr3:1024258-1027891 FORWARD
AP13CTG07027	AT3G23990	29.6	protein.folding	Symbols: HSP60, HSP60-3B | HSP60 (HEAT SHOCK PROTEIN 60); ATP binding | chr3:8668918-8672578 FORWARD
AP13CTG22310	AT5G43260	29.6	protein.folding	chaperone protein dnaJ-related | chr5:17357377-17358082 REVERSE
AP13CTG19391	AT1G11755	29.7	protein.glycosylation	Symbols: LEW1 | LEW1 (LEAF WILTING 1); dehydrodolichyl diphosphate synthase | chr1:3969681-3971840 REVERSE
AP13ISTG44648	AT1G11755	29.7	protein.glycosylation	Symbols: LEW1 | LEW1 (LEAF WILTING 1); dehydrodolichyl diphosphate synthase | chr1:3969681-3971840 REVERSE
AP13CTG59175	AT5G57500	29.7	protein.glycosylation	transferase, transferring glycosyl groups | chr5:23286237-23287571 REVERSE
AP13CTG11243	AT5G14950	29.7.7	protein.glycosylation.mannosyl-oligosaccharide-1,3-1,6-alpha-mannosidase(GMII)	Symbols: GMII, ATGMII | GMII (GOLGI ALPHA-MANNOSIDASE II); alpha-mannosidase | chr5:4837152-4841942 REVERSE
AP13CTG16496	AT1G26810	29.7.12	protein.glycosylation.beta-1,3-galactosyltransferase(beta-1,3-GalT)	Symbols: GALT1 | GALT1 (GALACTOSYLTRANSFERASE1); UDP-galactose:N-glycan beta-1,3-galactosyltransferase/ transferase, transferring glycosyl groups / transferase, transferring hexosyl groups | chr1:9286643-9289969 REVERSE
AP13CTG17515	AT3G20970	29.8	protein.assembly and cofactor ligation	Symbols: NFU4, ATNFU2 | NFU4; structural molecule | chr3:7348197-7350305 FORWARD
